# Supplementary material for: Impact of methoxyacetic acid on mouse Leydig cell gene expression
Source: Reprod Biol Endocrinol. 2010 Jun 18;8:65. doi: 10.1186/1477-7827-8-65 (PMC2909983; doi:10.1186/1477-7827-8-65)
Supplement: Additional file 2 — Expression ratio and TFS of 5 mM MAA response transcripts and transcripts of each subgroup. [file 1477-7827-8-65-S2.XLS]

## Sheet: File 2A summary
Additional file 2A - This sheet presents the number of 5 mM MAA responsive transcripts in each subgroup, together with corresponding TFS number and expression pattern. Detailed information for each subgroup of genes is provided on the other sheets in this file.
MAA response group	Sub-group	TFS (total flag sum)	3 hr: 5 mM MAA vs UT (Array 1)	8 hr: 5 mM MAA vs UT (Array 2)	24 hr: 5 mM MAA vs UT (Array 3)	No. of genes	No. of genes in each sub-group	No. of genes in each group
Early	Early transient up-1	1.1	Up	-	-	351	377	1366
	Early transient up-2	5.101	Up	-	Up	26
	early sustained up	3.11	Up	Up	-	149	149
	early persistant up	7.111	Up	Up	Up	223	223
	early transient down-1	1.2	Down	-	-	245	265
	early transient down-2	5.202	Down	-	Down	20
	early sustained down	3.22	Down	Down	-	198	198
	early persistant down	7.222	Down	Down	Down	154	154
Mid	mid transient up	2.01	-	Up	-	344	344	1387
	mid sustained up	6.011	-	Up	Up	466	466
	mid transient down	2.02	-	Down	-	395	395
	mid sustained down	6.022	-	Down	Down	182	182
Late	late up	4.001	-	-	Up	775	775	1138
	late down	4.002	-	-	Down	363	363
Other	other	6.012	-	Up	Down	1	1	21
	other	6.021	-	Down	Up	4	4
	other	5.102	Up	-	Down	1	1
	other	3.12	Up	Down	-	2	2
	other	5.201	Down	-	Up	9	9
	other	7.221	Down	Down	Up	2	2
	other	3.21	Down	Up	-	2	2

## Sheet: File 2B_3912 5mM MAA
Additional file 2B - This sheet lists 3912 5 mM MAA-responsive genes that meet the critera of ratio >2 and p-value<0.005 for at least one of the three microarray conditions. Columns H-J indicate the whole number portion of the TFS value shown in column N, with 1, 2 or 4 used to mark genes meeting both criteria. Columns K-M indicate the digital portion of the the TFS, with 0.1,0.01 and 0.001 indic…																3 hr: 5 mM MAA vs UT (Array 1)					8 hr: 5 mM MAA vs UT (Array 2)					24 hr: 5 mM MAA vs UT (Array 3)
Agilent Mouse Microarray Platform Reporter Name	Agilent mouse probe sequence	Mouse accession	Mouse gene name	UG name	UG GO		3 hr: 5 mM MAA vs UT (Array 1)	8 hr: 5 mM MAA vs UT (Array 2)	24 hr: 5 mM MAA vs UT (Array 3)	3 hr: 5 mM MAA vs UT (Array 1)	8 hr: 5 mM MAA vs UT (Array 2)	24 hr: 5 mM MAA vs UT (Array 3)	TFS	TFS Gene Count	sub-group	Ratio (3 hr MAA/Untreated)	Fold Change	P-value	Intensity 1 (UT)	Intensity 2 (3 hr, 5 mM MAA)	Ratio (8 hr MAA/Untreated)	Fold Change	P-value	Intensity 1 (UT)	Intensity 2 (8 hr, 5 mM MAA)	Ratio (24 hr MAA/Untreated)	Fold Change	P-Value	Intensity 1 (UT)	Intensity 2 (24 hr, 5 mM MAA)
A_51_P107176	AGGCTTTTTGGATTAATCTAGAAGTGGAATACCAAACTGTCATCATTGCCATCATCACCA	AK015371	4930443G12Rik	RIKEN cDNA 4930443G12 gene			0	2	0	0	0.02	0	2.02	395	mid transient down	1	1	1	3.04379	2.8144	0.00615	-162.526	5e-05	780.155	4.31774	1.78323	1.78323	0.43623	2.76129	4.438
A_52_P111728	TTTCATAAAATAGTTCTTTTAGAGTTCTATACATTAGTCTTCCTTACTTTCCCCAGACTC	EH102508					0	2	0	0	0.02	0	2.02	395	mid transient down	1	1	1	3.07107	2.83885	0.01431	-69.8635	6.11407e-07	216.738	4.32837	1.63697	1.63697	0.49528	2.78496	4.19633
A_51_P107934	CATGCCACAGTATTTATCACTGTTATTCATGTATTGTGCGGAAAGTCTGAACGGATGATA	NM_172858	Pak7	P21 (CDKN1A)-activated kinase 7	molecular function|ATP binding|ISS|GO:0005524|MGI|12466851//biological process|anti-apoptosis|IDA|GO:0006916|MGI|12897128//molecular function|kinase activity|IEA|GO:0016301|MGI|na//cellular component|mitochondrion|IDA|GO:0005739|MGI|12897128//biological process|protein amino acid phosphorylation|ISS|GO:0006468|MGI|12466851//molecular function|protein kinase activity|ISS|GO:0004672|MGI|12466851//m…		0	2	0	0	0.02	0	2.02	395	mid transient down	1	1	1	3.07095	2.83841	0.01482	-67.4926	5.35755e-07	207.296	4.32741	1	1	1	2.79279	3.09433
A_51_P445320	ATTCAACCAGAGTAGTCTCTGGTTTGCTACAAGTCTCAGCATCTTTTATTTTTTCAAGAT	NM_053212	Tas2r116	Taste receptor, type 2, member 116	molecular function|G-protein coupled receptor activity|IEA|GO:0004930|MGI|na//biological process|G-protein coupled receptor protein signaling pathway|IEA|GO:0007186|MGI|na//cellular component|integral to membrane|IEA|GO:0016021|MGI|na//molecular function|receptor activity|IEA|GO:0004872|MGI|na//biological process|sensory perception|IEA|GO:0007600|MGI|na//molecular function|signal transducer activ…		0	2	0	0	0.02	0	2.02	395	mid transient down	1	1	1	3.08758	2.85647	0.02359	-42.3936	6.44908e-08	114.214	4.33848	1	1	1	2.81173	3.11676
A_51_P119947	ACTGTTTGTTGTTTCCTAAATCTAGTGGTGTTATTTTTCCACTACTATTCATTGCCCACG	AK047477		Transcribed locus			0	2	0	0	0.02	0	2.02	395	mid transient down	1.22907	1.22907	0.71461	5.03242	6.08514	0.02461	-40.6381	1.06285e-07	217.038	6.09671	1.07435	1.07435	0.85149	10.9059	13.2944
A_52_P223168	CATCCTGTGCATCCACGCAATTAGAAATTCACGAGTCTGTGACTAGTCTTTGCTGAAATG	AK039291					0	2	0	0	0.02	0	2.02	395	mid transient down	0.68248	-1.46524	0.57339	3.92555	2.85594	0.03229	-30.9649	2.47187e-07	80.2116	4.27829	1.12484	1.12484	0.83927	3.07578	3.37301
A_51_P342926	TAAAGATCAGAACTGCGTTTAAGATGTTGGTGAAAATGGCTTTACTTCATAAGCTTAGAG	NM_012050	Omd	Osteomodulin	biological process|cell adhesion|IEA|GO:0007155|MGI|na//cellular component|extracellular matrix (sensu Metazoa)|IEA|GO:0005578|MGI|na//molecular function|extracellular matrix structural constituent|IEA|GO:0005201|MGI|na//cellular component|extracellular space|TAS|GO:0005615|MGI|12466851//molecular function|protein binding|IEA|GO:0005515|MGI|na		1	2	4	0.2	0.02	0.002	7.222	154	early persistent down	0.30687	-3.25875	1.68485e-19	66.5448	20.5118	0.04126	-24.235	1.90236e-12	160.744	6.38092	0.12923	-7.7382	2.88923e-29	199.18	25.4812
A_51_P387072	GATCTTCCTCTGAGCTGGTGAATAAATGTAGCATCTGCTAAAAGTTTCAAGCACTCTTCT	NM_177571	OTTMUSG00000010433	Predicted gene, OTTMUSG00000010433			0	2	0	0	0.02	0	2.02	395	mid transient down	0.81823	-1.22215	0.74371	3.40638	2.80135	0.07117	-14.0517	3.0369e-10	119.702	9.6289	1	1	1	2.76417	3.06257
A_52_P707884	CTGTTTTCTATGGTCAGAATATAAAGACTGGAACTGTACATTTTCTGAATTCTTCACCTG	AK086563	Ptgfr	Transcribed locus			1	2	0	0.2	0.02	0	3.22	198	early sustained down	0.11873	-8.4222	7.56112e-14	25.0387	3.05989	0.07529	-13.2824	2.37815e-27	115.713	8.71946	0.51574	-1.93895	2.10691e-07	162.499	83.3737
A_51_P269404	GCAGTGGGCATAAGTCCCTTTCTCTTTAAGTTCCACCAACAATTTGTAAGGAGAATGGTA	NM_008030	Fmo3	Flavin containing monooxygenase 3	molecular function|dimethylaniline monooxygenase (N-oxide-forming) activity|IEA|GO:0004499|MGI|na//molecular function|disulfide oxidoreductase activity|IEA|GO:0015036|MGI|na//biological process|electron transport|IEA|GO:0006118|MGI|na//cellular component|endoplasmic reticulum|IEA|GO:0005783|MGI|na//cellular component|extracellular space|TAS|GO:0005615|MGI|12466851//cellular component|integral to …		1	2	4	0.2	0.02	0.002	7.222	154	early persistent down	0.23781	-4.20502	1.00583e-14	56.9329	13.6731	0.07703	-12.9814	6.85319e-41	221.332	16.9303	0.42181	-2.37076	0	454.226	191.595
A_51_P437978	CTTAACACGAGTACATCTCTTACATTAGAGGAATATAATACCTGAAGCTGTGTTACCTAA	NM_007429	Agtr2	Angiotensin II receptor, type 2	molecular function|G-protein coupled receptor activity|IEA|GO:0004930|MGI|na//biological process|G-protein coupled receptor protein signaling pathway|IEA|GO:0007186|MGI|na//molecular function|angiotensin type II receptor activity|ISS|GO:0004945|MGI|12466851//cellular component|integral to membrane|TAS|GO:0016021|MGI|12466851//molecular function|purinergic nucleotide receptor activity, G-protein c…		0	2	4	0	0.02	0.002	6.022	182	mid sustained down	1.26066	1.26066	0.71274	3.13803	3.8533	0.09415	-10.6209	4.17399e-14	106.719	10.0101	0.25257	-3.95928	1.25651e-28	399.953	100.056
A_52_P668903	ATCAGACAGTACTTTCTCAGGAATCTAAACTATGTATCTCACTGGTTTTCTAACCACAAG	AK087716	Mrfap1				1	2	4	0.2	0.02	0.002	7.222	154	early persistent down	0.11673	-8.5667	0	115.83	13.5236	0.0965	-10.3627	5.49846e-31	103.752	9.95565	0.20055	-4.98639	0	111.567	22.3237
A_52_P391049	GATTAGGTTCAGCCATTGTAGTTTCAGCTTATTTGTTAGAAAAGATACCAATTTTCCTGC	AK029970		Transcribed locus			1	2	4	0.2	0.02	0.002	7.222	154	early persistent down	0.22618	-4.4213	1.55536e-07	11.878	2.7178	0.09677	-10.334	1.85836e-11	39.8949	4.07652	0.26694	-3.7461	0.00229	13.1297	3.7576
A_52_P153019	TGTCCTTGAGTAGAACACACATTTGAGTTTAATCTGTGTGGCTTACGTTCTTGGAATAAA	NM_008966	Ptgfr	Prostaglandin F receptor	molecular function|G-protein coupled receptor activity|IEA|GO:0004930|MGI|na//biological process|G-protein coupled receptor protein signaling pathway|TAS|GO:0007186|MGI|12466851//cellular component|integral to membrane|TAS|GO:0016021|MGI|12466851//molecular function|prostaglandin F receptor activity|TAS|GO:0004958|MGI|12466851//molecular function|prostaglandin receptor activity|ISS|GO:0004955|MGI…		1	2	4	0.2	0.02	0.002	7.222	154	early persistent down	0.08949	-11.1739	9.79548e-27	44.3155	3.90097	0.10285	-9.72319	0	169.294	17.4091	0.46384	-2.15589	1.32781e-24	284.266	131.904
A_51_P220150	TAACCCTGAGGTCACTTAACCCATTTTCCCTAACTGAGGCTTAGATGACACGAGGGAAAA	NM_001039554	Angptl7	Angiopoietin-like 7			1	2	0	0.2	0.02	0	3.22	198	early sustained down	0.31216	-3.20351	8.37435e-09	364.908	111.517	0.10687	-9.3574	3.74722e-32	2014.04	211.931	0.52596	-1.90129	3.24599e-20	7341.38	3859.61
A_52_P980627	CGTTTCTCATTTAGGAGTTTGATCGTAACATAATTCATTATTGATTGGGTGATTGGGAAC	AK080322					1	2	0	0.2	0.02	0	3.22	198	early sustained down	0.1821	-5.49145	2.84248e-11	14.9683	2.7586	0.10952	-9.13055	1e-05	33.1593	4.15526	0.54132	-1.84734	5e-05	28.4502	15.2787
A_51_P304256	GATTAAGTCGGACTCCTAACGATTGGATCTAGCAATCCTTCAGTAAATAAGCCCGTGTTT	AV047664					1	2	4	0.2	0.02	0.002	7.222	154	early persistent down	0.38849	-2.57405	0.00012	55.5996	21.4885	0.12179	-8.21083	1.21553e-27	80.44	9.71616	0.12485	-8.0094	1.31442e-42	97.8238	12.2517
A_52_P126782	TTTCCTAGTATACTAATTGGGTTCTAAGAGGAACTTAATGATTCTGCTATGACCACATAC	NM_011820	Ggt5	Gamma-glutamyltransferase 5	molecular function|acyltransferase activity|IEA|GO:0008415|MGI|na//molecular function|gamma-glutamyltransferase activity|IDA|GO:0003840|MGI|9774450,12163373//molecular function|gamma-glutamyltransferase activity|IMP|GO:0003840|MGI|9774450,12163373//biological process|glutathione biosynthesis|IEA|GO:0006750|MGI|na//biological process|inflammatory response|IMP|GO:0006954|MGI|12163373//cellular comp…		1	2	0	0.2	0.02	0	3.22	198	early sustained down	0.15213	-6.57321	3.84279e-11	172.913	25.143	0.12626	-7.92047	0	302.001	38.1525	0.53744	-1.86066	4.11119e-14	580.673	311.542
A_52_P755076	AACATCCCTATAAACAGGACAGATCCCTTAATAGTGTATGCAAAATGTAGCTGGCGAAAC	AK047123					0	2	4	0	0.02	0.002	6.022	182	mid sustained down	0.77156	-1.29607	0.16902	43.0217	34.0073	0.12745	-7.84645	9.64823e-11	56.4373	6.89624	0.37597	-2.65979	1.12283e-21	87.9592	33.0114
A_52_P204035	TATGCAAGTTTATGATGTAGTGTTCTAGAATCATGATTTGATAAGTTTGCATGACGGAGG	AK016784	4933412A08Rik	Transcribed locus, strongly similar to XP_001480811.1 PREDICTED: hypothetical protein LOC74445 [Mus musculus]			1	2	0	0.2	0.02	0	3.22	198	early sustained down	0.23897	-4.18463	0.00371	18.5287	4.20955	0.12888	-7.75922	4.47017e-06	31.5607	4.44814	0.28303	-3.53316	0.08527	18.5182	6.2643
A_51_P201982	ACCTATCTTGATGGCTTAGTTTTTAATGGCTGGCTACTATTTACTATATGGCAAAAATGC	NM_007426	Angpt2	Angiopoietin 2	biological process|angiogenesis|IEA|GO:0001525|MGI|na//biological process|cell differentiation|IEA|GO:0030154|MGI|na//biological process|development|IEA|GO:0007275|MGI|na//biological process|endoderm development|TAS|GO:0007492|MGI|10051567//cellular component|extracellular space|TAS|GO:0005615|MGI|12466851//biological process|transmembrane receptor protein tyrosine kinase signaling pathway|TAS|GO…		1	2	4	0.2	0.02	0.002	7.222	154	early persistent down	0.1805	-5.54026	0	121.659	21.9322	0.13137	-7.61205	0	444.66	58.3125	0.21726	-4.60271	0	278.143	60.3584
A_52_P1100423	GCCAATATTGATATTTAAATAGGCTGTTACATATGTACTCCAAATCTCAGTTAGCCCTAC	AK083723	Vcan				0	2	0	0	0.02	0	2.02	395	mid transient down	0.65734	-1.52129	0.11399	18.0323	11.8879	0.14513	-6.89031	7.73482e-08	75.091	9.9151	0.61329	-1.63055	0.00092	32.3389	19.8818
A_52_P167125	CCGAAGGAGACAATGGAAAGAAGGAATTAGACTCCTTCTAGTCTGACATCTACTAAAACT	AK046651	Ppp3cb	Protein phosphatase 3, catalytic subunit, beta isoform	biological process|T cell differentiation|IMP|GO:0030217|MGI|12091710//molecular function|calmodulin binding|IEA|GO:0005516|MGI|na//biological process|heart development|IMP|GO:0007507|MGI|11904392//molecular function|hydrolase activity|IEA|GO:0016787|MGI|na//molecular function|phosphoprotein phosphatase activity|IEA|GO:0004721|MGI|na//biological process|protein amino acid dephosphorylation|IMP|GO…		1	2	4	0.2	0.02	0.002	7.222	154	early persistent down	0.17884	-5.59152	0	40.1602	7.17747	0.14891	-6.7154	1.27302e-07	71.2483	9.81043	0.37394	-2.67422	1.78008e-08	94.1739	34.4721
A_51_P494812	GGTGATATTTCTCATTTCCATGTTCGATGCTAGTGTATGAACTCACAATTAGGTTTGGGA	AK038312					1	2	4	0.2	0.02	0.002	7.222	154	early persistent down	0.39227	-2.54928	6e-05	18.0893	6.92844	0.1503	-6.65322	0.00015	21.7244	3.8115	0.40197	-2.48772	1.44041e-07	23.0456	9.15728
A_52_P160408	AGACATAATTCAAACAGCCTATAAGAAACACAAGTTGGGATCTTTAGATCTTTGTCAGTC	NM_175424	A030004J04Rik	RIKEN cDNA A030004J04 gene			0	2	0	0	0.02	0	2.02	395	mid transient down	0.58005	-1.724	0.00207	52.648	30.9109	0.15242	-6.56066	7.0577e-11	48.5607	7.05088	1.09457	1.09457	0.27295	80.0286	87.7596
A_51_P400217	AGGGGTAGAACGTGAGGTTTTGCAGAGCCTAGAAGATGGAATTATGCAGCTTTTCCTTGT	NM_016982	Vpreb1	Pre-B lymphocyte gene 1	cellular component|extracellular space|TAS|GO:0005615|MGI|12466851//biological process|hemopoiesis|IMP|GO:0030097|MGI|10221657//biological process|immune response|IPI|GO:0006955|MGI|8625987//cellular component|plasma membrane|IPI|GO:0005886|MGI|8625987//molecular function|receptor activity|IPI|GO:0004872|MGI|8625987		1	2	4	0.2	0.02	0.002	7.222	154	early persistent down	0.15368	-6.50689	5.26229e-20	59.4188	9.16914	0.15461	-6.46786	0	179.107	27.7388	0.33278	-3.00496	9.13741e-35	148.387	49.2404
A_52_P573	TCCTGAAGCAGTCAATATTAGCCACAGACCTCACGCTCTACTTTGAGAGAAGAACTGAGT	NM_001081033	Pde11a	Phosphodiesterase 11A			1	2	0	0.2	0.02	0	3.22	198	early sustained down	0.39139	-2.55499	1.26117e-44	100.379	39.2561	0.15565	-6.4248	0	423.425	65.9568	0.92493	-1.08117	0.51733	52.4079	48.7487
A_51_P444447	GACATTTCCGACAGACTTTTGTAGATAAGAGGAAGAGACTGCGCATGCTTTTTATATTCA	NM_007679	Cebpd	CCAAT/enhancer binding protein (C/EBP), delta	molecular function|DNA binding|IDA|GO:0003677|MGI|12821655//cellular component|nucleus|IDA|GO:0005634|MGI|11940593,12821655//molecular function|protein homodimerization activity|IDA|GO:0042803|MGI|12821655//biological process|regulation of transcription, DNA-dependent|IEA|GO:0006355|MGI|na//biological process|transcription|IEA|GO:0006350|MGI|na		1	2	4	0.2	0.02	0.002	7.222	154	early persistent down	0.3035	-3.29491	1.01459e-17	7280.55	2190.6	0.1559	-6.41435	0	30020.4	4680.27	0.33092	-3.02187	1.725e-23	71298	23315.6
A_52_P118706	AGCCATCCAGAGAAATCCGCACAGAGGGGAACCTGAGAACAGAGGTGTACATATTAAAAA	AK080944	9630013D21Rik	Transcribed locus			1	2	4	0.2	0.02	0.002	7.222	154	early persistent down	0.30266	-3.30402	2.48424e-28	376.411	113.6	0.15798	-6.32984	0	494.997	78.1984	0.31623	-3.16229	5.60519e-45	399.681	126.314
A_52_P8324	GGCTTGTTGGATTTTAATGCAGCATCTTCAGAACTCGTCCTGATGGTGTCTTGTTGTGTC	NM_026516	Tmem178	Transmembrane protein 178			1	2	0	0.2	0.02	0	3.22	198	early sustained down	0.11652	-8.58218	6.66871e-26	27.6152	3.2346	0.15856	-6.30661	3.07324e-14	51.7675	8.3423	0.6009	-1.66417	0.04738	20.5274	12.4205
A_52_P78078	CTTACCTAACATACTCATATACTTGAGTTCAAACTCGAGTATTGAAAAACAAAAACAAAA	AK020490	5730507A11Rik				1	2	4	0.2	0.02	0.002	7.222	154	early persistent down	0.20608	-4.85251	1e-05	24.7741	5.23303	0.16037	-6.23555	5.0619e-21	45.9988	7.45238	0.47779	-2.09296	4.68436e-11	45.7109	21.8037
A_51_P156394	AAGATCATTTGAGTTCTTAGCTAGGTCATGCTTTTCCACATCTCTGTATTCCAGAGTGGA	BC119174	1700010C24Rik	RIKEN cDNA 1700010C24 gene	molecular function|catalytic activity|ISS|GO:0003824|MGI|12466851		1	2	0	0.2	0.02	0	3.22	198	early sustained down	0.18883	-5.29591	0.00034	19.2092	3.99942	0.16211	-6.16881	4.25631e-10	44.3222	7.50383	0.56147	-1.78103	0.25561	10.5121	6.47523
A_52_P51503	GACTGCGGAAGCAACTTTAAACTGGTGGACGTAAATACTTGCAACCATTAAATAACTGTG	NM_147220	Abca9	ATP-binding cassette, sub-family A (ABC1), member 9	molecular function|ATP binding|ISS|GO:0005524|MGI|12466851//molecular function|ATPase activity, coupled to transmembrane movement of substances|ISS|GO:0042626|MGI|12466851//cellular component|membrane|ISS|GO:0016020|MGI|12466851//molecular function|nucleotide binding|ISS|GO:0000166|MGI|12466851//biological process|transport|ISS|GO:0006810|MGI|12466851		1	2	4	0.2	0.02	0.002	7.222	154	early persistent down	0.44265	-2.2591	0.00077	213.142	91.7023	0.16444	-6.08128	0	535.569	88.2065	0.13459	-7.43016	0	2009.18	269.143
A_52_P715601	GCTCATATTTCCTGATAATTTATTACATTGTCTAGATTCTCTAGGACATACTGTAGGCTG	AK083982					0	2	0	0	0.02	0	2.02	395	mid transient down	0.52596	-1.90128	0.05201	10.2968	5.39898	0.1687	-5.92771	3.69179e-22	32.7921	5.53555	0.59595	-1.67801	0.00018	37.535	22.1114
A_52_P616567	CGTCTTACAGAAGGGTTTCTGTCTCAGATGTGAGGTTTATTTGTCCATAATTAAAAGTGT	AF464153	Pcdhga12				1	2	4	0.2	0.02	0.002	7.222	154	early persistent down	0.25204	-3.96769	5.08068e-07	12.5306	3.17261	0.16927	-5.90777	9.58835e-11	24.4766	4.26042	0.33604	-2.97581	1.14174e-08	24.5383	8.27727
A_51_P161308	GTACATTTCTTTACTTGGTTTCTTTCTCCAAGCATGACATCAAACCAAAATATACAAGGG	NM_013667	Slc22a2	Solute carrier family 22 (organic cation transporter), member 2	molecular function|ATP binding|IEA|GO:0005524|MGI|na//biological process|cation transport|IDA|GO:0006812|MGI|12176030//cellular component|integral to membrane|TAS|GO:0016021|MGI|12466851//cellular component|integral to plasma membrane|ISS|GO:0005887|MGI|12176030//biological process|ion transport|ISS|GO:0006811|MGI|12466851//molecular function|ion transporter activity|ISS|GO:0015075|MGI|12466851//…		0	2	4	0	0.02	0.002	6.022	182	mid sustained down	0.35845	-2.78979	0.16772	5.57355	2.59145	0.16942	-5.90234	7.24117e-09	22.0451	3.83357	0.26446	-3.78128	4.57356e-26	117.185	30.8463
A_52_P252726	GAGGGATTTACAGATTCACTTCATACATACGTGTTAAGTTTTAACTCTGAAACACCTAAC	AK052759	Dcn	Decorin	cellular component|extracellular matrix (sensu Metazoa)|IEA|GO:0005578|MGI|na//cellular component|extracellular space|TAS|GO:0005615|MGI|12466851		1	2	0	0.2	0.02	0	3.22	198	early sustained down	0.12494	-8.00366	2e-05	283.465	16.8966	0.16967	-5.89369	0	251.435	42.1373	0.88376	-1.13153	0.62315	265.171	215.996
A_51_P337210	TGTACAGAGTGGGGAGAGACTTTTTCTTGTATATGCTTATATATTAAATCTATGGGCTGG	NM_138682	Lrrc4	Leucine rich repeat containing 4	cellular component|integral to membrane|IEA|GO:0016021|MGI|na		0	2	0	0	0.02	0	2.02	395	mid transient down	0.78656	-1.27137	0.69024	4.15875	3.20772	0.1697	-5.89287	2.43816e-13	30.8137	5.13269	0.74345	-1.34508	0.01426	55.9533	41.7554
A_51_P301998	CTTCTTTTTCCAACTTCAGGGGTTTTAATCAGTCACATGACAGTTTTCTCCATCACTGCC	NM_018881	Fmo2	Flavin containing monooxygenase 2	molecular function|dimethylaniline monooxygenase (N-oxide-forming) activity|ISS|GO:0004499|MGI|12466851//biological process|electron transport|ISS|GO:0006118|MGI|12466851//cellular component|extracellular space|TAS|GO:0005615|MGI|12466851//cellular component|integral to membrane|TAS|GO:0016021|MGI|12466851//molecular function|magnesium ion binding|ISS|GO:0000287|MGI|12466851//cellular component|m…		1	2	4	0.2	0.02	0.001	7.221	2	other	0.33869	-2.95259	0.00068	10.3387	3.42211	0.17431	-5.73702	4.48468e-09	35.51	5.90923	2.09226	2.09226	2.14012e-38	204.86	428.558
A_51_P359046	CAGAGCTCACTGAGCCTCAGGTCACTCACTGTCCACCAAGCTTGTGGAAAATAAAATAAA	NM_020519	Slurp1	Secreted Ly6/Plaur domain containing 1	molecular function|cytokine activity|IEA|GO:0005125|MGI|na//cellular component|extracellular space|TAS|GO:0005615|MGI|12466851		0	2	0	0	0.02	0	2.02	395	mid transient down	0.47113	-2.12254	0.04863	9.52735	4.27027	0.17598	-5.6825	4.49772e-23	118.544	20.7316	1.64462	1.64462	0.15765	4.75145	7.70638
A_51_P444084	CTTAAATGACATAATTATACTTCGCCAGTTTCTGAATGTGATATGTCGTAGTCAGTAAGG	AK051996					1	2	4	0.2	0.02	0.002	7.222	154	early persistent down	0.33766	-2.96157	0.00295	12.2907	4.10298	0.17626	-5.67356	1e-05	22.3015	4.30086	0.32579	-3.06949	1.57847e-07	30.5274	10.1411
A_52_P480044	TCCCATTCTGACATCTTTTCGTTATACTAGTCGATCTACTGTATCTATGGAAGAAACCCC	BC023105	BC023105	CDNA sequence BC023105			1	2	0	0.2	0.02	0	3.22	198	early sustained down	0.05668	-17.6434	7.30629e-26	54.6899	3.15175	0.17887	-5.59052	2.49371e-16	85.3737	14.9958	0.58396	-1.71245	6.60809e-08	65.9724	38.4616
A_52_P568977	GAGGTGCTTGGAAAAACCATTTTTAAAGCGTTTTTTCTTACTATTGTTTAAGAGTCCAGG	AK006949	Mgll	Monoglyceride lipase	molecular function|acylglycerol lipase activity|IEA|GO:0047372|MGI|na//molecular function|aminopeptidase activity|ISS|GO:0004177|MGI|12466851//biological process|aromatic compound metabolism|ISS|GO:0006725|MGI|12466851//molecular function|catalytic activity|ISS|GO:0003824|MGI|12466851//molecular function|hydrolase activity|IEA|GO:0016787|MGI|na//biological process|lipid metabolism|ISS|GO:0006629|…		1	2	0	0.2	0.02	0	3.22	198	early sustained down	0.1432	-6.98318	2.61202e-25	24.7667	3.58179	0.18245	-5.48084	3.95113e-09	30.3166	5.76062	0.62713	-1.59457	0.14508	11.9241	7.1345
A_52_P362981	CAGGTTCCTCATTTGTAGATGGAGTGTTCGCTGTAGTACACCAAGTTGACCAAAAACTAA	AK085558		Transcribed locus			1	2	4	0.2	0.02	0.002	7.222	154	early persistent down	0.26747	-3.73873	0	634.416	170.171	0.18297	-5.46536	0	1308.27	238.914	0.21695	-4.60928	0	1133.85	245.899
A_51_P262453	TAAACCCTCAATTGTCAAAAGAATGAATGAATCGCGCGTTCTATCCCGGAGGTTCTAATG	AK021406	Ubr2	Ubiquitin protein ligase E3 component n-recognin 2	molecular function|ligase activity|IEA|GO:0016874|MGI|na//biological process|male meiosis I|IMP|GO:0007141|MGI|14585983//molecular function|protein binding|IGI|GO:0005515|MGI|11689692,14585983//molecular function|protein binding|IPI|GO:0005515|MGI|11689692,14585983//biological process|spermatogenesis|IMP|GO:0007283|MGI|14585983//molecular function|ubiquitin conjugating enzyme activity|IGI|GO:0004…		1	2	4	0.2	0.02	0.002	7.222	154	early persistent down	0.13473	-7.42215	2.35214e-11	30.5031	4.201	0.18348	-5.45018	8.24283e-14	52.7325	9.44147	0.24655	-4.05592	2.46035e-32	66.4709	16.3609
A_51_P378051	GAAAAGCTAAAAATGAGTAGGCGATAAGTGTACATTTGTTTATTTCTGCTGCATTCCTTG	NM_009675	Aoc3	Amine oxidase, copper containing 3	molecular function|amine oxidase activity|IEA|GO:0008131|MGI|na//biological process|cell adhesion|IEA|GO:0007155|MGI|na//molecular function|copper ion binding|IEA|GO:0005507|MGI|na//cellular component|extracellular space|TAS|GO:0005615|MGI|12466851//cellular component|integral to membrane|IEA|GO:0016021|MGI|na//molecular function|oxidoreductase activity|IEA|GO:0016491|MGI|na//molecular function|p…		0	2	4	0	0.02	0.002	6.022	182	mid sustained down	0.52391	-1.90871	0.06759	37.8072	19.8986	0.18528	-5.39734	2.91754e-38	656.845	119.544	0.2844	-3.51618	1.76429e-19	914.413	258.522
A_52_P378736	GTATGGTTAAATTATGTTACCATTCTAGGTTACTGTGTCCTATAGACGTAAACACAAAGG	AK036034					1	2	0	0.2	0.02	0	3.22	198	early sustained down	0.41293	-2.42171	0.00013	25.6506	10.206	0.18745	-5.33482	4e-05	19.9474	4.03492	0.56712	-1.76331	3.7106e-11	37.1445	21.0548
A_52_P166860	CAAGGGTCCAAATGACTAGAACCTTCTCTTCTAAACATGGATTCTGGTACTTTATAGAAG	AK036170	5330427O13Rik				1	2	0	0.2	0.02	0	3.22	198	early sustained down	0.32915	-3.03813	1e-05	17.7652	5.89759	0.18788	-5.32267	3e-05	21.7661	4.56742	0.31043	-3.2213	0.02206	15.2434	5.01833
A_51_P201709	CCCACTACGAATGCTGTGACTCACATGGGTGATGCTGTATGCCTAAGCACTCCAGGACCT	NM_011820	Ggt5	Gamma-glutamyltransferase 5	molecular function|acyltransferase activity|IEA|GO:0008415|MGI|na//molecular function|gamma-glutamyltransferase activity|IDA|GO:0003840|MGI|9774450,12163373//molecular function|gamma-glutamyltransferase activity|IMP|GO:0003840|MGI|9774450,12163373//biological process|glutathione biosynthesis|IEA|GO:0006750|MGI|na//biological process|inflammatory response|IMP|GO:0006954|MGI|12163373//cellular comp…		1	2	4	0.2	0.02	0.002	7.222	154	early persistent down	0.20163	-4.95957	5.11145e-15	934.482	186.285	0.18805	-5.31775	0	1631.97	304.482	0.49693	-2.01235	7.89062e-23	2770.51	1375.33
A_51_P516793	TGGAAAATTTCCCAACAATCACTCTCCAAAGACGATAGAAACTAGTATTCAGCTCTCTTG	AK014877	4921513D11Rik	Transcribed locus, weakly similar to NP_653314.1 family with sequence similarity 82, member A [Homo sapiens]			1	2	4	0.2	0.02	0.002	7.222	154	early persistent down	0.21506	-4.64988	0.0002	12.9802	2.79878	0.191	-5.23569	1e-05	24.0004	4.95091	0.35735	-2.79835	7.66487e-11	23.5402	8.42405
A_51_P337843	TTCCTACCATACAGCTAAACTCTTCATTTTCAATCCTCACATAATATTTTGAGGAAGGAG	AK084016					1	2	0	0.2	0.02	0	3.22	198	early sustained down	0.32104	-3.11484	6.71302e-15	44.9196	14.5234	0.19107	-5.23373	3.20297e-09	56.4832	10.2041	0.36102	-2.76993	0.01578	19.5935	6.37173
A_52_P308723	TTAAGTAAGAAATATAGCGGGGGACATTTAACTGCTTGTCACTTAGGTGAAACAGGCGAG	AB159607	Dnm3os	Dynamin 3, opposite strand			1	2	0	0.2	0.02	0	3.22	198	early sustained down	0.2334	-4.28456	7.41252e-30	108.557	25.4158	0.19129	-5.22771	1.55142e-40	246.191	47.1308	0.52563	-1.90248	1.02976e-08	295.535	153.701
A_52_P1164065	CACACTAGGGGGTATACAACAGTAATATCAAAACTTCTAGAATGTTCTATAAGGAAGAAG	AK046743	Dclk1				0	2	0	0	0.02	0	2.02	395	mid transient down	0.74566	-1.34109	0.22325	20.924	15.1602	0.19317	-5.17673	7.4259e-31	174.865	33.8755	0.55867	-1.78996	4.27213e-26	160.13	89.4637
A_52_P996032	CAGTGTGAAGATTTTTCTAACCATGTGTTACATTGTGAAATGAGAATAAGAGACGCAAGT	AK041714	A630031M23Rik	Transcribed locus			1	2	4	0.2	0.02	0.002	7.222	154	early persistent down	0.13199	-7.5765	0	461.081	61.0266	0.19338	-5.1711	0	541.5	104.659	0.35592	-2.80959	2.93101e-32	459.027	163.326
A_52_P1172620	CTGTGTCTTCGGATCTAAATGCAGGATTTACACTATCTGTTATGCCTTAAACACTTATTA	AK082567					0	2	4	0	0.02	0.002	6.022	182	mid sustained down	0.54439	-1.83691	0.13422	20.7134	11.5248	0.19473	-5.13523	1.19824e-24	48.1543	9.34195	0.46252	-2.16206	8e-05	73.8272	32.8019
A_51_P207706	CCTGGTAATGAGCAGACTTCTGAGATATACTTACACACATACCCAAGAGTAGGGACTGAG	NM_173375	BC064033	CDNA sequence BC064033			1	2	4	0.2	0.02	0.002	7.222	154	early persistent down	0.21451	-4.66188	0	1344.81	287.739	0.19503	-5.12743	2.35875e-27	1085.01	208.394	0.16719	-5.98106	0	5793.15	969.478
A_52_P3544	TTCTGGTTATGTGAATAGGTTTTCATCGTTGGCTAAAATGGTTGATTTCTAAGAACATGG	AK039947	3110068A07Rik	Transcribed locus			1	2	4	0.2	0.02	0.002	7.222	154	early persistent down	0.25761	-3.88183	0.00064	11.0257	2.97119	0.19531	-5.11999	4.52741e-07	21.3448	4.29568	0.2057	-4.86146	4e-05	16.4269	3.5932
A_52_P454123	AAGATGAGGATTCTTGAAAACAAAGAACACATAACCACGGTAGCGTTATCACACTTAAGA	AK050680	Pomt1	Protein-O-mannosyltransferase 1	biological process|O-linked glycosylation|IEA|GO:0006493|MGI|na//molecular function|dolichyl-phosphate-mannose-protein mannosyltransferase activity|IEA|GO:0004169|MGI|na//cellular component|endoplasmic reticulum|IEA|GO:0005783|MGI|na//biological process|extracellular matrix organization and biogenesis|IMP|GO:0030198|MGI|15383666//cellular component|integral to membrane|TAS|GO:0016021|MGI|12466851…		0	2	0	0	0.02	0	2.02	395	mid transient down	1.45236	1.45236	0.14122	12.064	16.9596	0.19562	-5.11188	0.0006	44.0105	8.79231	0.71318	-1.40217	0.27465	8.50154	6.19158
A_51_P428297	GCTTGGTAGCTGAGCTGTGCCAAACTGTGTAGTCTCATTATATAATAAGTACTACACAGT	BC100410	1700084M14Rik	RIKEN cDNA 1700084M14 gene			0	2	4	0	0.02	0.002	6.022	182	mid sustained down	0.43263	-2.31147	0.05857	21.0697	9.30955	0.19592	-5.10415	2.86516e-28	112.882	22.063	0.28267	-3.53776	9.36167e-30	41.3522	11.7087
A_52_P501816	TCTAAACATGTTATCAATTTATTATGTATCATGTTTTCTATGTAAGCTTTGCAGTTGTAC	NM_020049	Slc6a14	Solute carrier family 6 (neurotransmitter transporter), member 14	biological process|amino acid transport|IEA|GO:0006865|MGI|na//molecular function|amino acid transporter activity|IEA|GO:0015171|MGI|na//molecular function|amino acid-polyamine transporter activity|ISS|GO:0005279|MGI|10446133//cellular component|integral to membrane|TAS|GO:0016021|MGI|12466851//cellular component|integral to plasma membrane|ISS|GO:0005887|MGI|10446133//cellular component|membrane…		1	2	0	0.2	0.02	0	3.22	198	early sustained down	0.25608	-3.90498	8.59771e-08	25.6155	6.75158	0.19787	-5.05388	0	111.791	22.1186	0.55941	-1.78761	2.32783e-23	171.155	95.7325
A_52_P380895	AGTGAATGACCTCTGTCTGAATGTACTTGAACTTGGAAGAGTTCTTTTAAGCCCTTAGAG	NM_001033711	Evi2a	Ecotropic viral integration site 2a	cellular component|extracellular space|TAS|GO:0005615|MGI|12466851//cellular component|integral to membrane|TAS|GO:0016021|MGI|12466851		0	2	4	0	0.02	0.002	6.022	182	mid sustained down	0.77105	-1.29694	0.04584	76.6714	59.7383	0.19916	-5.02111	0	378.541	75.5112	0.11823	-8.45837	2.62884e-42	374.505	44.4567
A_52_P497134	AAGACTGGCATGTGTTGACATAGTAAATCAGATGAAAACCCAGATGTTTAGACTCTGGGA	AK080562	A730090H04Rik	Transcribed locus			1	2	4	0.2	0.02	0.002	7.222	154	early persistent down	0.42021	-2.37978	1.99302e-12	670.21	281.169	0.19965	-5.00879	1.17409e-38	983.239	194.41	0.25567	-3.91132	0	707.357	180.798
A_51_P434737	TCCCATTCTGGCATCTTTTCGTTATACTAGCCGATCTACTATATCTATGTGAGAAACCCC						1	2	0	0.2	0.02	0	3.22	198	early sustained down	0.0977	-10.235	8.7341e-11	30.3818	3.16126	0.19996	-5.00096	2.28437e-07	48.0831	8.94449	0.70856	-1.41132	0.07869	34.2243	23.6144
A_52_P527748	GAAAAGAGTAGAAAGAGCACTGTAAATTACAAGTTTCTATAGATGCTCCATTCCAGTTTG	NM_009152	Sema3a	Sema domain, immunoglobulin domain (Ig), short basic domain, secreted, (semaphorin) 3A	biological process|axon guidance|IMP|GO:0007411|MGI|15604101//biological process|cell differentiation|IEA|GO:0030154|MGI|na//biological process|development|IEA|GO:0007275|MGI|na//cellular component|extracellular space|TAS|GO:0005615|MGI|12466851//cellular component|membrane|IEA|GO:0016020|MGI|na//biological process|negative regulation of axon extension|IDA|GO:0030517|MGI|12852851//biological proc…		0	2	0	0	0.02	0	2.02	395	mid transient down	0.71687	-1.39495	0.00347	3901.16	2812.94	0.20008	-4.99809	0	11165.6	2233.05	0.52234	-1.91445	7.27171e-09	11836.1	6161.02
A_51_P281593	GAAAATAAATGCAACACTTTCTGCCTTTGTTCATAAAGAAATAAATGGCGCAACTAGAGG	NM_028000	Ppapdc1	Phosphatidic acid phosphatase type 2 domain containing 1			0	2	4	0	0.02	0.002	6.022	182	mid sustained down	0.54974	-1.81904	4.22973e-13	7671.71	4224.74	0.20026	-4.99357	8.8802e-37	15262.7	3033.42	0.31406	-3.1841	1.58746e-27	17695.4	5526.72
A_51_P328416	CCTCAGGCAAATGATTTCTTCTGTAAATGTCTTCTTGACATGTTTATGAAGAGACATCCT	AK043994	9330179D12Rik	Transcribed locus			0	2	4	0	0.02	0.002	6.022	182	mid sustained down	0.61494	-1.62617	0.01674	15.868	9.57484	0.20053	-4.9868	2.75191e-11	35.5285	6.95256	0.09221	-10.8448	6.13852e-19	44.5045	4.14465
A_52_P1083725	ATCGTTTTATTTATTTATTTTCTTCAAGAACAGTTTTACAGTTTGCGTCACACTCAATTA	AK039099					1	2	4	0.2	0.02	0.002	7.222	154	early persistent down	0.3289	-3.0404	0.00175	9.36044	3.06788	0.20111	-4.97241	6.32341e-07	22.535	4.67607	0.14247	-7.01908	8.02451e-16	23.538	3.3912
A_51_P269385	TGGGTCTTACATTTCCTTTTATTAAATGCTGGAAGATTCATACATTTCTTTCTACCGTGG	AK081699					0	2	0	0	0.02	0	2.02	395	mid transient down	0.63857	-1.56601	0.12482	12.2311	8.1876	0.2016	-4.96036	6.74667e-12	60.9191	11.8065	0.69383	-1.44127	1e-05	133.759	91.8924
A_52_P219943	TTGGCACTGTAAGAATTTCTATTCTCTGTAATGTTTTTCAAAATAAAACTCTTCAAACTG	BC055805	Epc1	Enhancer of polycomb homolog 1 (Drosophila)	biological process|chromatin modification|IEA|GO:0016568|MGI|na//cellular component|nucleus|IEA|GO:0005634|MGI|na//biological process|regulation of cell growth|IEA|GO:0001558|MGI|na//biological process|regulation of transcription, DNA-dependent|IEA|GO:0006355|MGI|na//biological process|transcription|IEA|GO:0006350|MGI|na		1	2	4	0.2	0.02	0.002	7.222	154	early persistent down	0.40867	-2.44694	0	1039.82	424.899	0.20178	-4.95591	0	1011.76	203.893	0.3061	-3.26687	2.1946e-40	671.332	204.926
A_52_P900367	CCTCCTTTTAGCTCACTTTTGACAATATCCTCAATAAAGAATGGTTTGTCTATCCATTCA	AK080565		Transcribed locus			0	2	4	0	0.02	0.002	6.022	182	mid sustained down	0.47914	-2.08707	0.18298	7.47788	3.86466	0.20405	-4.90087	7e-05	19.7257	4.36486	0.33212	-3.01099	1.40986e-08	22.9234	7.50699
A_52_P508991	GATCTAACTGGCTTTTCAAATGTATGGAGTATAACGTTCCAACTCCTCTAATGTAACAAC	NM_010231	Fmo1	Flavin containing monooxygenase 1	molecular function|dimethylaniline monooxygenase (N-oxide-forming) activity|IEA|GO:0004499|MGI|na//molecular function|disulfide oxidoreductase activity|IEA|GO:0015036|MGI|na//biological process|electron transport|IEA|GO:0006118|MGI|na//cellular component|endoplasmic reticulum|IEA|GO:0005783|MGI|na//cellular component|extracellular space|TAS|GO:0005615|MGI|12466851//cellular component|integral to …		1	2	4	0.2	0.02	0.002	7.222	154	early persistent down	0.40492	-2.46962	5e-05	463.095	181.156	0.20646	-4.84361	0	3419.87	703.924	0.39427	-2.53631	8.4096e-40	13090.5	5161.13
A_52_P160915	ATCCTTTTAACCGAGTTGATAAGTAACTATATCTGGACTTCTTTAAGTTCAAGAAGATAA						1	2	0	0.2	0.02	0	3.22	198	early sustained down	0.24165	-4.13826	1.61771e-06	11.7885	2.87763	0.20891	-4.78676	6.67587e-10	20.5202	4.28554	0.61786	-1.61849	0.0004	25.9892	16.1398
A_51_P460786	TCTCAACACATACTGTATATATTACAAGTAAAAATACCCAGTTTTATAAATATAGGTAAA	AK047394					0	2	4	0	0.02	0.002	6.022	182	mid sustained down	0.44592	-2.24257	0.26539	7.27741	3.40681	0.20941	-4.77534	9e-05	22.9991	4.85896	0.4853	-2.0606	5.20842e-10	33.2771	16.0982
A_52_P723267	CCTTAGTTTAATGGATCAGTATCGGTTTTTAACTTTACTCAAATCCAAAAGAAACAGGGG	AK050924	Pde11a	Phosphodiesterase 11A			1	2	0	0.2	0.02	0	3.22	198	early sustained down	0.41177	-2.42854	1.1487e-07	62.5257	26.0268	0.21195	-4.71813	0	369.336	77.9718	1.22756	1.22756	0.00046	68.3421	83.8986
A_52_P1101427	AGCTCTGTGGATGATGGGTGGAAGAAGAAACAAGACAGATGTGAACACAATGTCCCTTGA	AI595560		Transcribed locus			0	2	0	0	0.02	0	2.02	395	mid transient down	0.51454	-1.9435	0.35725	4.77908	2.83221	0.21214	-4.71381	2.07014e-07	41.8119	10.0848	1.21858	1.21858	0.60125	6.52741	7.64307
A_52_P851352	CTGTGACACAATTCACAATTCCCTATTTAATAGTTCTATTGTAGTCAGCTATCTAAGGAG	AK045003	Igfbp3				0	2	4	0	0.02	0.002	6.022	182	mid sustained down	0.38291	-2.61157	0.10149	7.73789	3.0269	0.21277	-4.69993	1.60791e-06	36.9615	7.51292	0.09362	-10.6811	6.77721e-23	34.8278	3.29054
A_51_P141546	TGATAGTCTTGAAGATGCATGGGGCCTTCATGCTTGCCTTTGACTTGAAGGATGAGAAGA	NM_011016	Orm2	Orosomucoid 2	biological process|acute-phase response|IEA|GO:0006953|MGI|na//cellular component|extracellular space|TAS|GO:0005615|MGI|12466851//biological process|transport|IEA|GO:0006810|MGI|na//molecular function|transporter activity|IEA|GO:0005215|MGI|na		0	2	4	0	0.02	0.002	6.022	182	mid sustained down	0.52938	-1.889	0.22347	5.32272	2.91209	0.2128	-4.69933	8.98831e-12	55.0442	11.9577	0.33405	-2.99353	2.99933e-09	71.3266	23.6686
A_51_P312268	AGCACAGGCCACGAATAGTGACGGTGTTTACAGCATGTATATTTTCAATATCTCATGAAT	AK007938	1810062O18Rik	Transcribed locus, weakly similar to NP_001008863.2 ubiquitin specific peptidase 54 [Rattus norvegicus]			1	2	4	0.2	0.02	0.002	7.222	154	early persistent down	0.41616	-2.40295	7.60737e-11	55.4115	23.3071	0.21366	-4.68042	1.27404e-32	322.275	68.9587	0.37748	-2.64917	4.70692e-24	330.111	124.347
A_52_P470150	AAATCCACTTGGTTCCATGTCGTCTCCGAGACAAGTTTGTGCTACGCTTTGCTGTGTGCG	NM_016672	Ddc	Dopa decarboxylase	biological process|amino acid and derivative metabolism|IEA|GO:0006519|MGI|na//biological process|amino acid metabolism|IEA|GO:0006520|MGI|na//molecular function|aromatic-L-amino-acid decarboxylase activity|IEA|GO:0004058|MGI|na//molecular function|carboxy-lyase activity|IEA|GO:0016831|MGI|na//biological process|catecholamine biosynthesis|IEA|GO:0042423|MGI|na//molecular function|lyase activity|I…		0	2	4	0	0.02	0.002	6.022	182	mid sustained down	0.52799	-1.89398	3.88414e-08	3605.78	1911.59	0.21412	-4.67031	1.0336e-41	7821.34	1662.07	0.46146	-2.16705	2.49658e-35	4820.26	2225.49
A_51_P212012	TACAGGCTCAGATATGTACTGAAAGTATAGCACTTTCATTTTTACGTAGTTTTAGGCTAG	BC050140	8430419K02Rik	RIKEN cDNA 8430419K02 gene			1	2	4	0.2	0.02	0.002	7.222	154	early persistent down	0.36444	-2.74392	3.89973e-11	61.9302	22.5537	0.21555	-4.6393	0	251.709	54.4161	0.19933	-5.01672	0	158.32	31.6041
A_51_P510882	GAAAATCAAGTTAGCACTAATTACAAAATGCTTTTGATGCAACCTGAATTTCCCAATGGC	NM_007400	Adam12	A disintegrin and metallopeptidase domain 12 (meltrin alpha)	biological process|cell adhesion|IEA|GO:0007155|MGI|na//cellular component|extracellular matrix (sensu Metazoa)|IEA|GO:0005578|MGI|na//molecular function|hydrolase activity|IEA|GO:0016787|MGI|na//cellular component|integral to membrane|TAS|GO:0016021|MGI|12466851//molecular function|metalloendopeptidase activity|IEA|GO:0004222|MGI|na//molecular function|metallopeptidase activity|IEA|GO:0008237|MG…		0	2	4	0	0.02	0.002	6.022	182	mid sustained down	0.72736	-1.37484	0.08286	830.51	602.741	0.21571	-4.63578	0	766.747	165.538	0.28468	-3.51275	1.47162e-15	3570.69	998.956
A_52_P131855	TAGAATAGGCGCCTTTTGGCGATTAATCTTGCTTTGAATTAATTAAAGTACAATACAGCC	AK040503	Vcan	Versican	molecular function|calcium ion binding|IEA|GO:0005509|MGI|na//biological process|cell adhesion|IEA|GO:0007155|MGI|na//cellular component|extracellular matrix (sensu Metazoa)|IDA|GO:0005578|MGI|14620382//molecular function|hyaluronic acid binding|IEA|GO:0005540|MGI|na//molecular function|sugar binding|IEA|GO:0005529|MGI|na		0	2	0	0	0.02	0	2.02	395	mid transient down	0.94855	-1.05424	0.92083	3.46153	3.12487	0.21932	-4.55961	5.30106e-08	21.5876	4.72912	1.04536	1.04536	0.89464	8.266	8.433
A_52_P971238	GTATGATTACGAGAACTGATGAAAATATGCAATTAATGATTAAAATAAAAATGTAAAGTT	AK018852	Vpreb1	Pre-B lymphocyte gene 1	cellular component|extracellular space|TAS|GO:0005615|MGI|12466851//biological process|hemopoiesis|IMP|GO:0030097|MGI|10221657//biological process|immune response|IPI|GO:0006955|MGI|8625987//cellular component|plasma membrane|IPI|GO:0005886|MGI|8625987//molecular function|receptor activity|IPI|GO:0004872|MGI|8625987		0	2	0	0	0.02	0	2.02	395	mid transient down	0.50821	-1.96769	0.01035	11.9162	6.19137	0.22052	-4.53478	0.00047	32.8906	6.84998	0.35588	-2.80995	0.0078	28.2967	9.59647
A_52_P581082	GGAGGAAAGAACTTTACCCGAACTGACCCTCCAAAGACAACAGTGACTCATCAGTTCAAA	NM_008207	H2-T24	Histocompatibility 2, T region locus 24	biological process|defense response|IEA|GO:0006952|MGI|na//biological process|immune response|ISS|GO:0006955|MGI|12466851//cellular component|integral to membrane|TAS|GO:0016021|MGI|12466851//cellular component|membrane|ISS|GO:0016020|MGI|12466851		0	2	0	0	0.02	0	2.02	395	mid transient down	0.55054	-1.8164	2e-05	14.8004	8.13721	0.22159	-4.51284	1.36385e-08	22.4086	5.03595	0.65884	-1.51782	2e-05	34.104	22.5215
A_52_P590898	TTCAGATTGTCATTTTGGATATGAAGTGAACTTTCCTTTTCTGTGTTTAAGGTCCTACTC	AB159607	Dnm3os	Dynamin 3, opposite strand			1	2	4	0.2	0.02	0.002	7.222	154	early persistent down	0.27789	-3.5985	5.70685e-21	802.974	225.109	0.22169	-4.51082	1.03102e-22	1471.44	323.067	0.47403	-2.10958	3.26146e-11	2025.56	949.346
A_52_P819065	ACTGAAAGTCATCATTTGGTTTTAATGCAATTACTATGCAAGGAGAAACTTTAAGCCAGG	AK043793					1	2	0	0.2	0.02	0	3.22	198	early sustained down	0.08628	-11.5898	2.05901e-29	46.3189	4.06108	0.22179	-4.50878	4e-05	76.6562	14.9114	1.11527	1.11527	0.32224	49.6037	54.9739
A_52_P488409	AGAAAACATGCACTTTGCAAGGGAGTTTAGATATAACCGTGTCCTAAGCTTTGTGGTAAT	AK016397	Exosc3				1	2	4	0.2	0.02	0.002	7.222	154	early persistent down	0.34756	-2.87719	6.19695e-08	28.2632	10.0827	0.2221	-4.50251	3.33943e-25	44.2786	9.9092	0.33937	-2.94661	7.48227e-08	19.5428	6.70611
A_52_P288251	TTCTACAGAATTGGCCCTTACACCAACTTATCTTGGTCTTGCTACCTGAACATTGGTGCC	NM_001001183	Tmem204	Transmembrane protein 204			1	2	4	0.2	0.02	0.002	7.222	154	early persistent down	0.34181	-2.92561	1.51575e-19	63.5998	21.85	0.22214	-4.50158	3.78008e-13	211.372	48.2715	0.20191	-4.95278	0	471.304	95.005
A_52_P146865	TTGGCAAATCTATTGCAATAAGGATCTTCTAGGAAAGTGAATCATTTTCTGAGTACTGAC	NM_053136	Pcdhb11	Protocadherin beta 11	molecular function|calcium ion binding|IEA|GO:0005509|MGI|na//biological process|cell adhesion|IEA|GO:0007155|MGI|na//cellular component|extracellular space|TAS|GO:0005615|MGI|12466851//biological process|homophilic cell adhesion|ISS|GO:0007156|MGI|12466851//cellular component|integral to membrane|TAS|GO:0016021|MGI|12466851//cellular component|membrane|ISS|GO:0016020|MGI|12466851//molecular func…		0	2	4	0	0.02	0.002	6.022	182	mid sustained down	0.37864	-2.64103	0.10185	5.95502	2.53257	0.22319	-4.48047	3.25672e-06	16.6919	3.79741	0.29186	-3.42625	1.28146e-28	59.8145	17.3416
A_51_P301930	CCCAACTATTCCACACTGGTGACATGAGGGAGTTGGATATTAATGATGGTATTAGAATTT	NM_028977	Lrrc17	Leucine rich repeat containing 17	cellular component|extracellular space|TAS|GO:0005615|MGI|12466851		1	2	0	0.2	0.02	0	3.22	198	early sustained down	0.34821	-2.87181	0.00028	44.7461	14.3613	0.22375	-4.46926	0	506.807	113.322	0.79627	-1.25585	0.02933	62.9259	50.1817
A_51_P268673	GTAAGCCTTGGAGAATTTGTGAACAGAAGCAAGAGGATCAGCTCTAAGACTGTTCTAGGC	AK008737	2210016H18Rik				1	2	4	0.2	0.02	0.002	7.222	154	early persistent down	0.48847	-2.04722	9.85188e-10	3225.08	1584.15	0.22433	-4.45772	0	5850.38	1309.42	0.49806	-2.00777	2.39004e-29	8789.49	4378.9
A_51_P431885	TTGAGATGATAGAACTATATTAGCTTTGTGTCATGTTTGCATAGGTCATTAACGTTCACG	NM_198412	Dnajc6	DnaJ (Hsp40) homolog, subfamily C, member 6	biological process|negative regulation of cell cycle|IEA|GO:0045786|MGI|na		1	2	0	0.2	0.02	0	3.22	198	early sustained down	0.10891	-9.18198	4.19108e-29	620.765	66.4133	0.22598	-4.42518	0	704.647	159.409	0.72272	-1.38367	0.00151	1653.67	1190.12
A_51_P482128	AATTTCCATATCAGTGTGGAGGAATCAGTGGATGGAAAAGTGGTTTCTTCCCGTAAGAGA	NM_008469	Krt15	Keratin 15	biological process|cytoskeleton organization and biogenesis|IEA|GO:0007010|MGI|na//cellular component|intermediate filament|IEA|GO:0005882|MGI|na//molecular function|structural constituent of cytoskeleton|IEA|GO:0005200|MGI|na//molecular function|structural molecule activity|IEA|GO:0005198|MGI|na		1	2	4	0.2	0.02	0.002	7.222	154	early persistent down	0.36836	-2.71473	2.45902e-10	484.553	178.661	0.22617	-4.42136	2.79307e-27	581.947	130.452	0.23959	-4.17379	0	383.427	91.9551
A_51_P432907	ACGAAGTGGTAAAAACTCACGGTTACTAGTGAGCGACACAGACACAGACTTTCCAGTCTA	AK012372	ENSMUSG00000074807	Transcribed locus, strongly similar to XP_001480914.1 PREDICTED: hypothetical protein [Mus musculus]			1	2	4	0.2	0.02	0.002	7.222	154	early persistent down	0.29393	-3.40219	0	65.0876	19.175	0.2262	-4.42085	7.59385e-32	79.0259	17.9082	0.27693	-3.61107	3.79752e-43	60.9202	16.8971
A_51_P268469	TTGCGCAATAGTTTTGGGTTATTTAGGGACTGTAATTGATGCTGTATTTTATTTTGTGGC	NM_053144	Pcdhb19	Protocadherin beta 19	molecular function|calcium ion binding|IEA|GO:0005509|MGI|na//biological process|cell adhesion|IEA|GO:0007155|MGI|na//cellular component|extracellular space|TAS|GO:0005615|MGI|12466851//biological process|homophilic cell adhesion|ISS|GO:0007156|MGI|12466851//cellular component|integral to membrane|TAS|GO:0016021|MGI|12466851//cellular component|membrane|ISS|GO:0016020|MGI|12466851//molecular func…		1	2	4	0.2	0.02	0.002	7.222	154	early persistent down	0.46202	-2.1644	1.76429e-15	49.842	22.9078	0.22708	-4.4038	1.15841e-30	124.556	28.1115	0.23873	-4.18876	0	284.537	67.9526
A_51_P324690	AGCTACCCCACACTGATGAGTCCCAAAAAGGACGAAATAACAGGCTAAAAAGCCTCTCTT	NM_053109	Clec2d	C-type lectin domain family 2, member d	biological process|cellular defense response (sensu Vertebrata)|TAS|GO:0016066|MGI|11398965//cellular component|external side of plasma membrane|IDA|GO:0009897|MGI|12858173,14990792//cellular component|integral to plasma membrane|TAS|GO:0005887|MGI|11398965//molecular function|natural killer cell lectin-like receptor binding|IDA|GO:0046703|MGI|12858173//biological process|negative regulation of o…		1	2	0	0.2	0.02	0	3.22	198	early sustained down	0.27233	-3.67205	1.29774e-13	464.904	111.352	0.22846	-4.37717	5.76968e-18	484.904	103.594	0.70262	-1.42324	0.22273	1545.52	991.623
A_52_P381484	CCACAGGAGGAACAAACGAAGAGGGGCAGTTTTTCGAAACTTGGCCCTTGTGTGTCGTTG	NM_133903	Spon2	Spondin 2, extracellular matrix protein	biological process|cell adhesion|IEA|GO:0007155|MGI|na//biological process|development|IEA|GO:0007275|MGI|na//cellular component|extracellular matrix (sensu Metazoa)|IEA|GO:0005578|MGI|na//cellular component|extracellular space|TAS|GO:0005615|MGI|12466851//biological process|immune response|IEA|GO:0006955|MGI|na//molecular function|protein binding|IEA|GO:0005515|MGI|na//molecular function|structu…		1	2	0	0.2	0.02	0	3.22	198	early sustained down	0.24788	-4.03426	6.44284e-22	279.829	69.2776	0.22887	-4.36922	0	1083.9	247.191	0.7875	-1.26984	0.00671	540.086	425.757
A_52_P827960	CAGATTGCTTGTACTATTGTCTTGTGATTCATTTGAAGGAAGTTAAGCTTATCTGTTTGG	AK087186					0	2	4	0	0.02	0.002	6.022	182	mid sustained down	0.32615	-3.06604	0.15056	9.24533	3.59193	0.22901	-4.36663	4.22641e-08	44.2202	9.80813	0.33256	-3.00695	2.55345e-09	40.4078	13.4467
A_51_P182572	CTTAACCAGGTTTCATCGACCTTAACAGTGGGATTACTCTTGAGTGCTCTGCTGTCTTCA	NM_198419	Phactr1	Phosphatase and actin regulator 1			0	2	4	0	0.02	0.002	6.022	182	mid sustained down	0.71709	-1.39453	0.00123	304.99	223.63	0.2292	-4.36299	1.09345e-38	991.992	227.1	0.29119	-3.43415	0	3033.29	883.446
A_52_P980581	TATTTTTACCATTTCCTCTATGTTTATAATTTCGGGGCCGGTCACTTGATTTTGAACAAC	AK089955					1	2	4	0.2	0.02	0.002	7.222	154	early persistent down	0.25961	-3.85191	0	79.7401	20.6863	0.22977	-4.3521	4.05272e-30	136.887	31.4039	0.31255	-3.19947	9.52645e-23	145.112	45.5875
A_51_P302566	CTTGCATCTTCTAGTTAGTCTGCTTCCATTCAAAGATTAAGACATGCTTAGGTAATTAAC	NM_172778	Maob	Monoamine oxidase B	molecular function|amine oxidase activity|ISS|GO:0008131|MGI|12466851//biological process|electron transport|ISS|GO:0006118|MGI|12466851//cellular component|integral to membrane|ISS|GO:0016021|MGI|12466851//cellular component|mitochondrion|ISS|GO:0005739|MGI|12466851//molecular function|oxidoreductase activity|ISS|GO:0016491|MGI|12466851		1	2	4	0.2	0.02	0.002	7.222	154	early persistent down	0.34572	-2.89249	2.64803e-09	82.555	28.6334	0.23059	-4.33669	0	173.455	39.9887	0.32429	-3.08368	3.52612e-27	96.2308	31.1389
A_52_P296026	TATCTGGGTAACAAGAAACGAGTTTTACAAAATAAGTGAATTATTTGATCACACATTAAG	AK080429	8430419K02Rik	RIKEN cDNA 8430419K02 gene			0	2	4	0	0.02	0.002	6.022	182	mid sustained down	0.85541	-1.16903	0.30672	10.4801	8.97864	0.23493	-4.25661	0.00013	51.6603	10.8164	0.43049	-2.32295	0.00389	99.4549	49.7965
A_52_P421815	CTACTTAATATATGATTGGGTTCAAAAGTTTTACCTGTATTGCCTATTTCGGAATGCTCC	AK033274	Hgf	Hepatocyte growth factor	biological process|cell proliferation|IDA|GO:0008283|MGI|12130561//biological process|cellular morphogenesis|IDA|GO:0000902|MGI|12130561//molecular function|chymotrypsin activity|IEA|GO:0004263|MGI|na//molecular function|growth factor activity|IEA|GO:0008083|MGI|na//cellular component|integral to membrane|IEA|GO:0016021|MGI|na//biological process|proteolysis and peptidolysis|IEA|GO:0006508|MGI|na…		0	2	0	0	0.02	0	2.02	395	mid transient down	0.54028	-1.85089	3.57577e-11	176.06	95.4881	0.2363	-4.23185	7.58034e-13	323.167	72.7643	0.89277	-1.1201	0.11252	297.157	264.261
A_51_P398766	TCAAAAACACTTTCTCCTTCTAAGAGTTTTAGAATGACTTCTACACAGAATGGAGAACTC	NM_010259	Gbp1	Guanylate nucleotide binding protein 1	molecular function|GTP binding|IEA|GO:0005525|MGI|na//molecular function|GTPase activity|IEA|GO:0003924|MGI|na//biological process|immune response|IEA|GO:0006955|MGI|na		1	2	0	0.2	0.02	0	3.22	198	early sustained down	0.29529	-3.38654	0	175.601	51.9139	0.23665	-4.22573	0	705.872	166.629	0.51203	-1.95301	9.72338e-11	194.056	98.5384
A_51_P311958	TTGTCGACTGGAAAAAGGACAGGTGCAGTGAACAGGAAAAGAAGCATCTTGAGTTGGAGA	NM_013623	Orm3	Orosomucoid 3			0	2	4	0	0.02	0.002	6.022	182	mid sustained down	0.93888	-1.0651	0.84889	5.75981	5.41795	0.23725	-4.21497	1.72765e-10	67.5784	15.581	0.3146	-3.17867	5.25067e-27	70.7811	22.2194
A_51_P389864	CTCATATTCTTCAACTCCAGCTTCAAGGAAATCAACAGCTCACATTTTAGTACAAACAGC	NM_178879	C76566	Expressed sequence C76566	molecular function|transferase activity|IEA|GO:0016740|MGI|na//molecular function|transferase activity, transferring glycosyl groups|IEA|GO:0016757|MGI|na		1	2	4	0.2	0.02	0.002	7.222	154	early persistent down	0.34045	-2.93732	1.98651e-25	3465.23	1181.15	0.23735	-4.21325	0	7165.56	1698.96	0.39666	-2.52104	1.4013e-45	8836.68	3504.57
A_52_P707482	GGAATGTTTGATCTAGAATCGCTAGTAAGAGTATGTGCATTTTTGGTTTAGTGTTTTGAG	AK034922	9430062P05Rik	Transcribed locus			1	2	0	0.2	0.02	0	3.22	198	early sustained down	0.28887	-3.46172	0.0015	14.6487	4.22766	0.23799	-4.20192	7.50932e-09	36.6202	9.03614	1.03407	1.03407	0.77038	39.541	40.6343
A_52_P630632	GTATCCTGTGTTCCGAGCTTTCCTGGAGTATCTATACACAGATAACATCAGCCTATCTCC	NM_134083	Rcbtb2	Regulator of chromosome condensation (RCC1) and BTB (POZ) domain containing protein 2	molecular function|protein binding|ISS|GO:0005515|MGI|12466851		0	2	4	0	0.02	0.002	6.022	182	mid sustained down	0.62716	-1.59449	3.77921e-15	8027.82	5037.15	0.23816	-4.19893	0	12598.6	2991.94	0.2398	-4.17018	0	10712.9	2567.28
A_52_P1044655	CGGCAGGCTTTAGGTTGTCTATGTAAATGAGTTCATATGGGTACATAACATAGCAAGGTC	AK087780	Vcan	Versican	molecular function|calcium ion binding|IEA|GO:0005509|MGI|na//biological process|cell adhesion|IEA|GO:0007155|MGI|na//cellular component|extracellular matrix (sensu Metazoa)|IDA|GO:0005578|MGI|14620382//molecular function|hyaluronic acid binding|IEA|GO:0005540|MGI|na//molecular function|sugar binding|IEA|GO:0005529|MGI|na		0	2	0	0	0.02	0	2.02	395	mid transient down	0.61383	-1.62912	0.00165	31.7139	19.1954	0.23937	-4.17755	2.47837e-17	106.124	25.3214	0.94035	-1.06344	0.49983	46.0292	43.4036
A_52_P341733	CCCTTTTCTCTCTATCAGTGTCGCTAATGAAATTGGTTTATTAATGTGAAATCCTCAGCT	AK081392					1	2	4	0.2	0.02	0.002	7.222	154	early persistent down	0.4676	-2.13856	5.01937e-07	62.6901	29.4405	0.23938	-4.17745	1.26706e-19	105.124	25.0422	0.23957	-4.17414	4.27904e-25	71.3533	17.0258
A_51_P140524	ATTTTCTTGGAATTCAGCATTATTCGAATTGTGGTTACCTCACTTTTTATTGCTGCTCTG	AK029036	Transcribed locus, strongly similar to XP_001719835.1 PREDICTED: similar to neuron navigator 3, partial [Homo sapiens]	Transcribed locus, strongly similar to XP_001719835.1 PREDICTED: similar to neuron navigator 3, partial [Homo sapiens]			0	2	4	0	0.02	0.002	6.022	182	mid sustained down	0.52333	-1.91086	0.05126	46.8943	21.4012	0.24261	-4.12183	4.78687e-09	49.3096	11.4737	0.2688	-3.72018	4e-05	18.0018	4.88238
A_51_P468140	CAATCCCAACATGTCTGAGATGTTCGGACTTTTAAATTCATGTAAATATCTCCTCTTCTG	NM_008223	Serpind1	Serine (or cysteine) peptidase inhibitor, clade D, member 1	biological process|blood coagulation|IEA|GO:0007596|MGI|na//molecular function|endopeptidase inhibitor activity|IEA|GO:0004866|MGI|na//cellular component|extracellular space|TAS|GO:0005615|MGI|12466851//molecular function|heparin binding|IEA|GO:0008201|MGI|na//molecular function|serine-type endopeptidase inhibitor activity|IEA|GO:0004867|MGI|na		1	2	4	0.2	0.02	0.002	7.222	154	early persistent down	0.46426	-2.15397	4e-05	31.9247	15.0654	0.24284	-4.11796	3.95033e-14	37.6611	9.19393	0.08869	-11.2748	0	267.438	23.6446
A_51_P316816	CACTTGGCCATAACAAACTCTGCATAAAATTCCTACATCTTCAGCTCACAGCAGATACTT	NM_023738	Ube1l	Ubiquitin-activating enzyme E1-like	molecular function|ATP binding|IEA|GO:0005524|MGI|na//molecular function|ligase activity|IEA|GO:0016874|MGI|na//biological process|ubiquitin cycle|IEA|GO:0006512|MGI|na		1	2	4	0.2	0.02	0.002	7.222	154	early persistent down	0.42333	-2.36223	2.29631e-08	2168.57	899.917	0.243	-4.11517	0	5882.07	1431	0.31212	-3.20386	4.46967e-29	6651	2067.09
A_51_P125205	CTGTGTATGTTTCTTTGCAATTGAATTTCATCTTATGGTAAGAAAATAAAGGACAATGAC	NM_007472	Aqp1	Aquaporin 1	cellular component|extracellular space|TAS|GO:0005615|MGI|12466851//cellular component|integral to membrane|TAS|GO:0016021|MGI|12466851//cellular component|integral to plasma membrane|TAS|GO:0005887|MGI|11066060//cellular component|membrane|IEA|GO:0016020|MGI|na//biological process|transport|IEA|GO:0006810|MGI|na//molecular function|transporter activity|IEA|GO:0005215|MGI|na//molecular function|w…		1	2	4	0.2	0.02	0.002	7.222	154	early persistent down	0.35771	-2.7956	6.87412e-08	953.28	329.542	0.24348	-4.10707	0	5532.46	1347.08	0.41052	-2.43592	5.05809e-28	17142.3	7015.5
A_52_P680839	ATTGTATACACATGAGTATGTTGTGTGTAAATAAGCATGGGATTGTGTGTATGTAAGTGG	NM_173770	B230399E16Rik	RIKEN cDNA B230399E16 gene			1	2	0	0.2	0.02	0	3.22	198	early sustained down	0.18117	-5.51971	4.62958e-22	36.0437	6.61116	0.24625	-4.06088	1.91498e-10	80.6838	19.3399	0.62646	-1.59628	0.26639	10.9208	6.09331
A_51_P163146	AGCAGATGAATATTCCAAAACGTGATTGGATTCAAGGATGTTTTGGCTACCAGCACTCGT	NM_009152	Sema3a	Sema domain, immunoglobulin domain (Ig), short basic domain, secreted, (semaphorin) 3A	biological process|axon guidance|IMP|GO:0007411|MGI|15604101//biological process|cell differentiation|IEA|GO:0030154|MGI|na//biological process|development|IEA|GO:0007275|MGI|na//cellular component|extracellular space|TAS|GO:0005615|MGI|12466851//cellular component|membrane|IEA|GO:0016020|MGI|na//biological process|negative regulation of axon extension|IDA|GO:0030517|MGI|12852851//biological proc…		0	2	4	0	0.02	0.002	6.022	182	mid sustained down	0.76725	-1.30335	0.00033	12725.8	9804.8	0.24641	-4.05823	0	27758.2	6834.58	0.48816	-2.0485	6.33253e-21	26770.9	13057
A_51_P406509	TCCCTAGCTTAAATGAAATTTAACACTAACATCTTTCGATAACTGCTCAAGTTCATAGGC	AK016975	2510003E04Rik	RIKEN cDNA 2510003E04 gene			1	2	4	0.2	0.02	0.002	7.222	154	early persistent down	0.22488	-4.44682	3.01501e-07	16.1442	3.48236	0.25086	-3.98627	0.00017	26.3105	6.07581	0.11137	-8.97903	4.26399e-27	24.8016	2.74546
A_51_P199352	CTGAAAATTCTCTTCGTTTTGTTCGTTGACTTAATGTCCATTATGTATGTCGTCATAACG	AK009351	2310015B20Rik	RIKEN cDNA 2310015B20 gene			1	2	4	0.2	0.02	0.002	7.222	154	early persistent down	0.29344	-3.4079	1.55509e-17	240.985	70.3456	0.25109	-3.98256	8.46311e-39	483.919	121.602	0.33989	-2.94214	1.96679e-39	429.71	145.95
A_52_P243516	CTGCAACCTGGTTATTCCATGTCCAACTATATGTATACAGCCAAGTGTTATGTTGAACTT	NM_201361	AW061290	Expressed sequence AW061290			1	2	4	0.2	0.02	0.002	7.222	154	early persistent down	0.43588	-2.29422	1.59327e-22	668.369	291.426	0.2516	-3.97451	1.83734e-35	1735.87	432.011	0.31748	-3.14979	0	1699.82	539.736
A_51_P285020	CATTGTAAAGACTCTGAAACTTGTAGCAACAATGACCTGGGGTTTCTTTCTCAAATACTG	AK054516	A730049H05Rik	Transcribed locus, strongly similar to NP_780523.2 a disintegrin-like and metalloprotease (reprolysin type) with thrombospondin type 1 motif, 9 [Mus musculus]			0	2	4	0	0.02	0.002	6.022	182	mid sustained down	0.50593	-1.97655	2.17593e-18	50.6977	25.5782	0.25338	-3.94659	4.34619e-28	108.368	27.2941	0.43311	-2.30887	5.56414e-38	91.8663	39.7878
A_52_P502717	ACTCTGGAGCAGATAGACCTCATTCGCAGAATATGTGCCTCTTATTCTGAGCTGGAACTT	NM_176913	Dpep2	Dipeptidase 2	molecular function|exopeptidase activity|IDA|GO:0008238|MGI|12738806		0	2	4	0	0.02	0.002	6.022	182	mid sustained down	0.65362	-1.52995	0.01332	15.2899	9.88056	0.25435	-3.93154	1.25692e-11	30.8812	7.94933	0.18298	-5.46509	1.89055e-39	68.0631	12.435
A_52_P561690	GGGAGCCAGAATATTAAGAATTACTAGAGATTTTTATGACCAACACAAAGTTGAAAAATG	BC055050	BC034090	CDNA sequence BC034090			1	2	0	0.2	0.02	0	3.22	198	early sustained down	0.31443	-3.18035	1.97365e-11	119.182	37.1136	0.25475	-3.92542	1.00367e-23	185.467	47.2982	0.53872	-1.85626	2e-05	137.66	74.057
A_52_P77732	CGTGACTATGAGATGACAGATCAGAACCATATTAAACCTGAACGGAGCAACAGCATCAGC	Z31359	Npn2	Neoplastic progression 2			0	2	0	0	0.02	0	2.02	395	mid transient down	0.50015	-1.99941	6.72671e-12	64.3637	32.0181	0.2548	-3.92462	1.26117e-44	130.604	33.1743	0.56448	-1.77153	0.00085	26.4804	14.7233
A_52_P212580	AAAGGAGAGTTACCTTAACAGATATTAAAGATTATTGTATTATAATGGTTATGATCAAAC	AK051882					1	2	4	0.2	0.02	0.002	7.222	154	early persistent down	0.3173	-3.15158	1.52914e-09	57.8675	18.6636	0.25749	-3.88363	1.33999e-07	87.9038	21.656	0.412	-2.42721	4.90616e-23	58.4578	24.1009
A_52_P98614	ATCCTCTTTTTCAGAGTTTTCTTTTCATCTCATGCCAGAAAGCCTTGATGTTTGAGAAGA	NM_009209	Slc6a2	Solute carrier family 6 (neurotransmitter transporter, noradrenalin), member 2	molecular function|carrier activity|IEA|GO:0005386|MGI|na//cellular component|integral to membrane|TAS|GO:0016021|MGI|12466851//cellular component|integral to plasma membrane|IEA|GO:0005887|MGI|na//cellular component|membrane|IEA|GO:0016020|MGI|na//biological process|neurotransmitter transport|IDA|GO:0006836|MGI|11805341//molecular function|neurotransmitter:sodium symporter activity|IEA|GO:000532…		0	2	0	0	0.02	0	2.02	395	mid transient down	0.48833	-2.04781	0.07163	7.39678	3.63038	0.25793	-3.87703	2.78684e-18	106.815	27.241	0.86681	-1.15365	0.29541	83.1483	71.4952
A_51_P321886	AATACAAAAACAATGTAACAAATGGTCTTTTCTGTAACCTAAGAGGCCCCATGAATAAGG	NM_024217	Cmtm3	CKLF-like MARVEL transmembrane domain containing 3	biological process|chemotaxis|IEA|GO:0006935|MGI|na//molecular function|cytokine activity|IEA|GO:0005125|MGI|na//cellular component|integral to membrane|TAS|GO:0016021|MGI|12466851//cellular component|membrane|IEA|GO:0016020|MGI|na//biological process|sensory perception|IEA|GO:0007600|MGI|na		1	2	4	0.2	0.02	0.002	7.222	154	early persistent down	0.41013	-2.43823	4.35587e-16	14325.7	5860.39	0.25848	-3.86884	3.13514e-30	20358.5	5242.39	0.46228	-2.16318	2.35218e-08	18025.3	8219.25
A_52_P611132	TATGAGGGGCATGATTTGGGAAATTGATCACTATTCATGGACCTCTCCTTTTGTTCTTTA	NM_198656	Cdh26	Cadherin-like 26	molecular function|calcium ion binding|IEA|GO:0005509|MGI|na//biological process|cell adhesion|IEA|GO:0007155|MGI|na//biological process|homophilic cell adhesion|IEA|GO:0007156|MGI|na//cellular component|integral to membrane|IEA|GO:0016021|MGI|na//cellular component|membrane|IEA|GO:0016020|MGI|na//molecular function|protein binding|IEA|GO:0005515|MGI|na		0	2	4	0	0.02	0.002	6.022	182	mid sustained down	0.70324	-1.42199	0.00036	62.9579	44.562	0.25862	-3.86663	1.14514e-12	146.609	37.0344	0.39408	-2.53757	1.59758e-34	561.821	221.559
A_51_P465331	AAACCATTATAACACCTATGCATCAGCTAAATGGACACACAGCGGAGGGGAAATGTTCGT	NM_008008	Fgf7	Fibroblast growth factor 7	cellular component|Golgi apparatus|IDA|GO:0005794|MGI|12837279//biological process|cell proliferation|IEA|GO:0008283|MGI|na//cellular component|extracellular region|IDA|GO:0005576|MGI|12837279//cellular component|extracellular space|TAS|GO:0005615|MGI|12466851//molecular function|fibroblast growth factor receptor binding|IEA|GO:0005104|MGI|na//molecular function|growth factor activity|IEA|GO:0008…		0	2	4	0	0.02	0.002	6.022	182	mid sustained down	0.5903	-1.69405	3.0675e-15	5757.63	3393.47	0.25896	-3.86162	0	14808.3	3836.9	0.4757	-2.10214	4.19866e-16	24060.9	11440.5
A_51_P203955	GTTTCTCCTGTATAATCTTAAGTGTTCCTCTTTCCTACAGATAGCTTCTGTAATCACAGA	NM_010260	Gbp2	Guanylate nucleotide binding protein 2	molecular function|GTP binding|ISS|GO:0005525|MGI|12466851//molecular function|GTPase activity|ISS|GO:0003924|MGI|9862701//cellular component|cellular component unknown|ND|GO:0008372|MGI|na//biological process|immune response|ISS|GO:0006955|MGI|12466851		1	2	0	0.2	0.02	0	3.22	198	early sustained down	0.42003	-2.38078	3.94036e-16	203.211	85.2555	0.25951	-3.85337	0	863.877	224.281	0.61558	-1.62449	1.08527e-14	358.14	220.659
A_51_P380178	TCCGCATCTCCCGATCCAGACAGCTGAGCTCACTCCGGAACTTGTGATCTCCAAGGACAA	NM_008321	Id3	Inhibitor of DNA binding 3	biological process|heart development|IGI|GO:0007507|MGI|15472070//biological process|negative regulation of transcription from RNA polymerase II promoter|IDA|GO:0000122|MGI|2000388//cellular component|nucleus|IEA|GO:0005634|MGI|na//molecular function|protein binding|IPI|GO:0005515|MGI|8999959//molecular function|protein domain specific binding|IDA|GO:0019904|MGI|2000388		0	2	0	0	0.02	0	2.02	395	mid transient down	1.0298	1.0298	0.59044	1982.18	2039.67	0.26017	-3.84369	6.23766e-34	13035.8	3373.76	0.56728	-1.76279	2.12468e-15	17414.7	9864.83
A_51_P517430	TAATGACCATCTTAGGACACAGTCTCTATGGAAATTTTGCATTAATGACTGAAAGGTGTT	NM_007639	Cd1d1	CD1d1 antigen	biological process|antigen presentation|IDA|GO:0019882|MGI|11754812//biological process|antigen presentation, exogenous lipid antigen|IDA|GO:0048007|MGI|14557411//cellular component|early endosome|IDA|GO:0005769|MGI|11754812//molecular function|endogenous lipid antigen binding|IDA|GO:0030883|MGI|14722359//cellular component|external side of plasma membrane|IDA|GO:0009897|MGI|9133426,10201995,1175…		1	2	4	0.2	0.02	0.002	7.222	154	early persistent down	0.43699	-2.28836	6.45435e-24	1969.28	861.345	0.26069	-3.836	1.12104e-44	3931.43	1024.13	0.4566	-2.1901	1.04818e-14	3485.99	1586.53
A_52_P571832	GCTCGGTAAAATACAGCCAGCATTTTTCAATCTCTGAAATTTGTAATAAGGTTCGTTATC	AK028129	Hist2h2aa1	Histone cluster 2, H2aa1			1	2	0	0.2	0.02	0	3.22	198	early sustained down	0.28946	-3.45468	2.35889e-36	92.9675	27.011	0.26239	-3.81116	0	217.088	56.9919	0.86806	-1.15199	0.03366	178.301	154.731
A_51_P365885	TTTCTCCATCCTATTCCCATTTTAAAAAACCCGTCCCAAACTCTCGTGTTTCAATGGAAA	NM_001037859	Csf1r	Colony stimulating factor 1 receptor	molecular function|ATP binding|IEA|GO:0005524|MGI|na//biological process|cellular physiological process|IEA|GO:0050875|MGI|na//cellular component|extracellular space|TAS|GO:0005615|MGI|12466851//cellular component|integral to membrane|TAS|GO:0016021|MGI|12466851//cellular component|intracellular|IEA|GO:0005622|MGI|na//molecular function|kinase activity|IEA|GO:0016301|MGI|na//cellular component|me…		1	2	4	0.2	0.02	0.002	7.222	154	early persistent down	0.40636	-2.46085	7.5315e-29	132	53.9218	0.26447	-3.78116	0	275.774	72.7322	0.36161	-2.76543	0.00066	281.675	109.085
A_51_P452003	GAATACGCCTCGATAAACCGGGCCGTGCCGCAGATGCCCACCGGGATGGAGAAGGAAGAG	NM_027497	Epc1	Enhancer of polycomb homolog 1 (Drosophila)	biological process|chromatin modification|IEA|GO:0016568|MGI|na//cellular component|nucleus|IEA|GO:0005634|MGI|na//biological process|regulation of cell growth|IEA|GO:0001558|MGI|na//biological process|regulation of transcription, DNA-dependent|IEA|GO:0006355|MGI|na//biological process|transcription|IEA|GO:0006350|MGI|na		1	2	4	0.2	0.02	0.002	7.222	154	early persistent down	0.48312	-2.06987	3.52028e-26	456.445	221.142	0.2647	-3.77786	0	470.943	124.486	0.35568	-2.81154	8.6525e-24	351.687	124.708
A_52_P1052352	CATTTTTCCTTATTCTTCATATGAAAAAAGATAATTGAAAAATAATGTTAGATCAGTAAA	AK048325					0	2	4	0	0.02	0.002	6.022	182	mid sustained down	0.52582	-1.90179	0.00163	11.4168	5.97767	0.26478	-3.77667	0.00023	15.0976	4.0037	0.20208	-4.94853	3e-05	14.5041	2.94028
A_51_P220370	TGTTCAGAATATATGAGTTCATATTTGGACACATGGCAATCTGAAATAACTTCTGGGGAA	AK155382	1700060H10Rik	RIKEN cDNA 1700060H10 gene			0	2	4	0	0.02	0.002	6.022	182	mid sustained down	0.72301	-1.38311	0.42492	62.3271	43.3718	0.26569	-3.76375	1.06395e-26	153.101	40.6584	0.38653	-2.58715	1.43269e-17	154.994	59.4479
A_52_P1059678	CGTAAAACTCCACAGTTTTCATCTTAGTCTCTTGATTTGCAGTAGTTTATATTAGCATCG	AK142418	4930420K17Rik	RIKEN cDNA 4930420K17 gene			1	2	4	0.2	0.02	0.002	7.222	154	early persistent down	0.35255	-2.83645	1.87298e-15	102.919	36.5553	0.26591	-3.76062	0	168.667	44.7944	0.46838	-2.13501	6.3006e-36	127.914	59.905
A_52_P429486	TAACGATACACTTTTTAAAATAAATTTTAAGAATCATATCTATACCTACATACTAATTCC	AK169461	5730577I03Rik	RIKEN cDNA 5730577I03 gene	cellular component|nucleus|IEA|GO:0005634|MGI|na		1	2	4	0.2	0.02	0.002	7.222	154	early persistent down	0.23848	-4.19318	1.92132e-41	42.4841	10.0954	0.2664	-3.75382	0	67.9385	18.1131	0.38267	-2.61319	2.07884e-08	56.2026	20.9163
A_51_P232824	AGGCATCGATGTGATGTATGTGGCAGCCCACCCTGAGCTTGTGAAACATGTGACCCTGGA	NM_029857	Tmco4	Transmembrane and coiled-coil domains 4	cellular component|integral to membrane|TAS|GO:0016021|MGI|12466851		1	2	4	0.2	0.02	0.002	7.222	154	early persistent down	0.49244	-2.03069	3.01411e-28	1226.44	605.103	0.26652	-3.75202	0	1954.07	518.227	0.25182	-3.97115	0	1456.66	366.439
A_52_P356204	GCCAGAAAGACATGGAGACCCTAATGGATGAGAACAGTTTGAAACTAGACCTTTTGCAAG	NM_181547	Nostrin	Nitric oxide synthase trafficker			0	2	4	0	0.02	0.002	6.022	182	mid sustained down	0.62094	-1.61045	0.00188	106.948	67.3779	0.2677	-3.73551	0	147.472	39.3929	0.41139	-2.43077	2.80358e-37	174.476	71.669
A_51_P110323	AAAGACACAATCCTACAGCTAAACCTACGGGAGTTCAACTTGGTGTAAATGGAGGGCCTA	NM_008137	Gna14	Guanine nucleotide binding protein, alpha 14	biological process|G-protein coupled receptor protein signaling pathway|ISS|GO:0007186|MGI|2508088//molecular function|GTP binding|IEA|GO:0005525|MGI|na//molecular function|GTPase activity|ISS|GO:0003924|MGI|2508088//cellular component|heterotrimeric G-protein complex|ISS|GO:0005834|MGI|2508088//biological process|protein amino acid ADP-ribosylation|ISS|GO:0006471|MGI|12466851//molecular function…		0	2	0	0	0.02	0	2.02	395	mid transient down	0.53182	-1.88033	2e-05	27.829	15.0211	0.26775	-3.73485	0	293.633	78.7121	0.71718	-1.39435	0.00171	175.095	125.724
A_52_P98348	GACACAGCAAAGATCCTTCAGATGAATAATTAACTTATGAAAGGCTCAGTTCAGAATGGG	CJ049058	Mettl7a1	Methyltransferase like 7A1	molecular function|methyltransferase activity|IEA|GO:0008168|MGI|na//molecular function|transferase activity|IEA|GO:0016740|MGI|na		1	2	4	0.2	0.02	0.002	7.222	154	early persistent down	0.42814	-2.33571	0.00086	18.1527	7.30887	0.26833	-3.72677	1.44294e-13	49.4579	13.0946	0.13893	-7.1977	5.71507e-21	34.9935	4.87943
A_52_P190763	ATCAAGTTCCAGAGGAGTCTCCAAGTCCTAGAACTTCTATGACACTGTTGGCTTCAGGAA	AK080337	4930524L23Rik				1	2	4	0.2	0.02	0.002	7.222	154	early persistent down	0.34712	-2.88083	0.00143	23.5132	8.44045	0.26876	-3.72078	2.81115e-11	44.9876	11.8979	0.14112	-7.08615	3.12818e-15	22.2247	3.16744
A_51_P518393	CCTGTCTTGTATAGTAGGCACATTTGACACTTAGAACTTTCCTTTCATAAACAGTACCTT	AK081338		Transcribed locus			1	2	4	0.2	0.02	0.002	7.222	154	early persistent down	0.29008	-3.44734	0.00065	32.8273	10.7919	0.27047	-3.69721	4.64218e-08	19.7354	5.33597	0.46255	-2.16192	1.25036e-06	24.2207	11.2718
A_52_P459259	CTTAACCTAAATATTGGAAAATGACTTTCTTGAAATGTCAGTGTAACTAAAAAGAGTTAT	AK039347	4930528A17Rik	RIKEN cDNA 4930528A17 gene			1	2	4	0.2	0.02	0.002	7.222	154	early persistent down	0.10313	-9.69691	3.15201e-32	60.6305	6.30515	0.27079	-3.69296	5.47955e-16	86.0048	23.048	0.39756	-2.51535	0.00181	66.2703	24.7573
A_52_P154858	ACCAGGTCCACTTTATGTGTTTAGTGCTGGTAACATGTTACTAGTGACTTCCACATTGGA	AK043032					0	2	4	0	0.02	0.002	6.022	182	mid sustained down	0.62783	-1.59279	5e-05	33.6055	20.8913	0.2712	-3.68729	4.55281e-10	75.1817	20.3396	0.16839	-5.9387	2.59885e-41	45.749	7.71069
A_51_P136411	CTGTACCTCACGATTCTACTGTAACCACCCATCGATTTAGAAACTATGCTTTCGTCTCTT	NM_001081206	Dgki	Diacylglycerol kinase, iota	cellular component|cytoplasm|ISS|GO:0005737|MGI|12466851//molecular function|diacylglycerol kinase activity|ISS|GO:0004143|MGI|12466851//biological process|intracellular signaling cascade|ISS|GO:0007242|MGI|12466851//molecular function|kinase activity|ISS|GO:0016301|MGI|12466851//cellular component|nucleus|ISS|GO:0005634|MGI|12466851//biological process|protein kinase C activation|ISS|GO:0007205|…		1	2	0	0.2	0.02	0	3.22	198	early sustained down	0.26217	-3.8143	0	134.148	35.1684	0.27183	-3.67881	2.68517e-41	369.445	100.109	0.86535	-1.1556	0.013	434.342	375.707
A_52_P795437	TCCTTGAAATGGGTAATAAGTTCTGATCATACTGAAATTTGTGTCAAGATAGTGAGAACC	AK048570					0	2	4	0	0.02	0.002	6.022	182	mid sustained down	1	1	1	3.05005	2.80836	0.27204	-3.67599	1.45812e-11	28.0068	7.62072	0.24827	-4.02784	6.75304e-11	24.4438	6.10178
A_52_P1059744	TTACAGTTATAATTTTGAAGATATAGGAAAATAGATGATTTTTGTAATACTGGAAGTACT	AK051929					1	2	0	0.2	0.02	0	3.22	198	early sustained down	0.35288	-2.8338	5.28901e-13	195.126	69.0207	0.2723	-3.67243	6.23983e-23	214.382	58.005	0.9612	-1.04037	0.72934	234.231	224.642
A_51_P317181	TAGCAATTTGTTGACTCTCATCATGGTTCCTGATGTACACTGGTTCTTTTTAAACATTCT	NM_053146	Pcdhb21	Protocadherin beta 21	molecular function|calcium ion binding|IEA|GO:0005509|MGI|na//biological process|cell adhesion|IEA|GO:0007155|MGI|na//cellular component|extracellular space|TAS|GO:0005615|MGI|12466851//biological process|homophilic cell adhesion|ISS|GO:0007156|MGI|12466851//cellular component|integral to membrane|TAS|GO:0016021|MGI|12466851//cellular component|membrane|ISS|GO:0016020|MGI|12466851//molecular func…		1	2	4	0.2	0.02	0.002	7.222	154	early persistent down	0.42696	-2.34212	7.2169e-06	719.851	276.751	0.27235	-3.67173	9.94327e-09	1481.61	372.373	0.27096	-3.69063	0	2407.23	653.464
A_51_P487813	ACTCTTTATGTCTTGGCTACAGTACCGAGCTGCATAGATTCCATAATAAAGAATAGTACT	NM_016753	Lxn	Latexin	molecular function|enzyme inhibitor activity|IEA|GO:0004857|MGI|na//molecular function|metalloendopeptidase inhibitor activity|IEA|GO:0008191|MGI|na		0	2	4	0	0.02	0.002	6.022	182	mid sustained down	0.63981	-1.56295	2.73592e-17	13234.5	8466.56	0.27401	-3.64949	0	33210.7	9100.35	0.39083	-2.55869	1.24996e-42	32936.8	12869.8
A_51_P313337	CTCATGTGGATGAATATATATTGTTACAGGCTTGGCATGGAATTGTCTCTGTTATTTGTT	AK077261	2700089E24Rik	RIKEN cDNA 2700089E24 gene			1	2	4	0.2	0.02	0.002	7.222	154	early persistent down	0.47808	-2.09168	1.87772e-11	10639.8	5103.06	0.27434	-3.6451	0	19142	5247.04	0.39669	-2.52086	3.82905e-35	15869.1	6295.6
A_51_P476601	GGAATACTATTTCCTAAGGGCCATTACAGATGTGTTGCAGAAGCTATTGCTGGGGATACT	NM_016923	Ly96	Lymphocyte antigen 96	biological process|defense response|IEA|GO:0006952|MGI|na//cellular component|extracellular space|TAS|GO:0005615|MGI|12466851//biological process|immune response|IEA|GO:0006955|MGI|na//biological process|inflammatory response|IEA|GO:0006954|MGI|na//cellular component|plasma membrane|IEA|GO:0005886|MGI|na		1	2	4	0.2	0.02	0.002	7.222	154	early persistent down	0.37301	-2.68087	0	1402.99	522.757	0.27443	-3.64397	0	1554.26	425.86	0.23289	-4.29396	0	1249.09	290.468
A_52_P299903	TAAATAGCTATCCTGTGAGATAGAAATGTCCCCAAAGATCTGGAAGTAACCCTCCCTGGC	NM_008449	Kif5c	Kinesin family member 5C	molecular function|ATP binding|IEA|GO:0005524|MGI|na//cellular component|kinesin complex|ISS|GO:0005871|MGI|10964943//cellular component|kinesin complex|TAS|GO:0005871|MGI|10964943//cellular component|microtubule associated complex|IEA|GO:0005875|MGI|na//molecular function|microtubule motor activity|IEA|GO:0003777|MGI|10964943//molecular function|microtubule motor activity|TAS|GO:0003777|MGI|1096…		1	2	0	0.2	0.02	0	3.22	198	early sustained down	0.26421	-3.78491	0	1350.4	357.647	0.27461	-3.64156	0	2771.06	760.169	0.5402	-1.85117	2.76164e-11	2180.19	1175.97
A_51_P453158	TCAATATCTGTCTTATATCAGTCAATAACGTTGGATGGCAATTTACACACATGAACTTGC	NM_153539	B830045N13Rik	RIKEN cDNA B830045N13 gene	cellular component|integral to membrane|IEA|GO:0016021|MGI|na		0	2	4	0	0.02	0.002	6.022	182	mid sustained down	0.8594	-1.1636	0.20164	159.26	137.887	0.27498	-3.63668	0	176.088	48.4221	0.48718	-2.05261	2.84787e-25	224.547	109.281
A_51_P359800	AAGCGTGACCATGAATACATTTTAATCAGAAGAGGTTTTTTATTTTAGATACTGGCACCC	NM_009131	Clec11a	C-type lectin domain family 11, member a	cellular component|extracellular space|TAS|GO:0005615|MGI|12466851//molecular function|growth factor activity|IEA|GO:0008083|MGI|na//molecular function|nucleic acid binding|IEA|GO:0003676|MGI|na//molecular function|sugar binding|ISS|GO:0005529|MGI|12466851		0	2	4	0	0.02	0.002	6.022	182	mid sustained down	0.60912	-1.6417	2.68428e-10	4957.55	3024.37	0.27616	-3.62109	1.57228e-40	13914.9	3831.47	0.28403	-3.52075	0	26130.2	7440.6
A_52_P424253	GCAGGAGTAGATGTCCTCTTATGTTAAAAATTAGAATGGTGGACATACATCTGAGAAATT	AK031577	Col1a2				0	2	0	0	0.02	0	2.02	395	mid transient down	0.62644	-1.59633	4.4115e-08	592.949	372.476	0.27796	-3.59767	1.54143e-43	1553.95	425.74	0.54003	-1.85176	3.73645e-26	1057.56	571.714
A_51_P203850	ACAGGACACGACGTAAAAGTCAAGCCAGATTTTAGATAAATTACATTATTTGACGATCAT	AK019727	D11Wsu99e	DNA segment, Chr 11, Wayne State University 99, expressed			1	2	4	0.2	0.02	0.002	7.222	154	early persistent down	0.44557	-2.24431	1.04313e-09	162.331	71.8081	0.27847	-3.5911	0	203.024	56.5662	0.47783	-2.09278	1e-05	264.81	122.889
A_51_P389147	ACAACCTTCTTGGTATTGTGAAGGTCCTATTATTACACGATCCCACATCGGGCCAATACC	AK038166					1	2	0	0.2	0.02	0	3.22	198	early sustained down	0.4341	-2.30361	7e-05	16.9773	7.29008	0.27867	-3.58843	7.47633e-19	59.6487	16.701	0.77311	-1.29347	0.00321	48.5325	37.502
A_52_P8643	TGGAATAGCTCTCAGGAAGTACAACAATATTGAACCCTATAATTCAGAGAAAGATCAGCA	AK031544	Col3a1	Collagen, type III, alpha 1	biological process|cell adhesion|IEA|GO:0007155|MGI|na//cellular component|collagen|IEA|GO:0005581|MGI|na//cellular component|cytoplasm|IEA|GO:0005737|MGI|na//cellular component|extracellular matrix (sensu Metazoa)|IEA|GO:0005578|MGI|na//molecular function|extracellular matrix structural constituent|IEA|GO:0005201|MGI|na//molecular function|extracellular matrix structural constituent conferring t…		1	2	0	0.2	0.02	0	3.22	198	early sustained down	0.19428	-5.14734	8.30003e-23	107.389	19.8599	0.27942	-3.57884	1e-05	92.506	23.673	0.61339	-1.6303	2.04651e-07	110.765	67.2197
A_52_P996015	GTACAGGATTTTTGTACCTTAGAAGAGTTTGGAATAAGAAGCTTAAATATTAGGCAGGAG	AK032739		Transcribed locus			0	2	0	0	0.02	0	2.02	395	mid transient down	0.52823	-1.8931	0.41363	6.90838	3.92828	0.28053	-3.56469	2.03154e-12	29.9012	8.36551	0.56678	-1.76437	0.01252	23.3121	13.4926
A_52_P499299	TAACTCAGCAATTACGAATGTTTGCTTTCAAACATCCTTAAGAACAGGATGTCCTAACGA	AK042481	4930513N10Rik	Transcribed locus			1	2	4	0.2	0.02	0.002	7.222	154	early persistent down	0.29248	-3.41907	1.20964e-27	110.574	32.4579	0.28295	-3.53423	3.44934e-26	141.624	40.1054	0.27146	-3.68376	5.9973e-24	180.318	48.681
A_51_P371710	ACCTAGGACATGCCTTGGTACCTGAAGTTTTCATAAAGGTTTCCATAAATGAAGGTCTGA	NM_133211	Tlr7	Toll-like receptor 7	cellular component|extracellular space|TAS|GO:0005615|MGI|12466851//biological process|immune response|IEA|GO:0006955|MGI|na//biological process|inflammatory response|IEA|GO:0006954|MGI|na//cellular component|integral to membrane|TAS|GO:0016021|MGI|12466851//cellular component|membrane|IEA|GO:0016020|MGI|na//molecular function|receptor activity|IEA|GO:0004872|MGI|na//molecular function|transmembr…		1	2	0	0.2	0.02	0	3.22	198	early sustained down	0.22248	-4.49479	0	685.164	152.527	0.28307	-3.53274	0	392.987	111.119	0.73054	-1.36885	0.00047	263.116	192.512
A_51_P201873	CTCCCAAATGAAACCAATGGTCAGGGTGATAAAATTCAGATTGGCTCCATCAAGTTACCT	NM_022427	Gpr88	G-protein coupled receptor 88	molecular function|G-protein coupled receptor activity|ISS|GO:0004930|MGI|11056049//biological process|G-protein coupled receptor protein signaling pathway|ISS|GO:0007186|MGI|12466851//cellular component|integral to membrane|TAS|GO:0016021|MGI|12466851//molecular function|receptor activity|IEA|GO:0004872|MGI|na//molecular function|rhodopsin-like receptor activity|ISS|GO:0001584|MGI|12466851//mole…		1	2	0	0.2	0.02	0	3.22	198	early sustained down	0.19157	-5.22	1.44634e-21	583.065	109.973	0.28363	-3.52577	0	878.247	248.832	0.51314	-1.94878	1.11783e-18	2187.53	1122.87
A_51_P508838	GAGAAAGATGTGTTGACTTAAAGACACAGTTGGAGACTTTGGATATGTGTAGCTGGGGAA	NM_021342	Kcne4	Potassium voltage-gated channel, Isk-related subfamily, gene 4	cellular component|integral to membrane|TAS|GO:0016021|MGI|12466851//molecular function|ion channel activity|IEA|GO:0005216|MGI|na//biological process|ion transport|IEA|GO:0006811|MGI|na//cellular component|membrane|IEA|GO:0016020|MGI|na//molecular function|potassium channel activity|ISS|GO:0005267|MGI|10219239//biological process|potassium ion transport|IEA|GO:0006813|MGI|na//biological process|…		1	2	4	0.2	0.02	0.002	7.222	154	early persistent down	0.18669	-5.35646	0.00131	11.0726	2.46523	0.28515	-3.50694	2e-05	28.0188	7.50243	0.41816	-2.39145	0.00085	15.0349	6.10911
A_52_P155713	TCGTCCTGTCTTCTCAAACTCATTTCCTTCCATAGAACTGACTGAAAACCAATCCTATAT	AK012322	Nr2f2				1	2	4	0.2	0.02	0.002	7.222	154	early persistent down	0.3682	-2.71591	6.99739e-29	230.222	83.8869	0.2853	-3.50509	1.54899e-31	555.06	157.354	0.42698	-2.34203	0	560.707	239.419
A_52_P250382	AGCCCTATCAACAGACTTGAATATATGAATAGGTACTAGTTAGAATAGTGCCAGAACACA	AK053376	A030003K02Rik	Transcribed locus			1	2	4	0.2	0.02	0.002	7.222	154	early persistent down	0.48999	-2.04086	5.27426e-07	36.4409	18.0375	0.28537	-3.50422	7.03341e-06	28.3863	7.71119	0.19437	-5.14473	2.56161e-08	20.0072	3.77966
A_51_P241368	TTTTATACCAAATTTTAGGGTTTTAGTAATTACTTATTATGTCCTCATAAAAAGACATCA	AK084691		Transcribed locus			0	2	4	0	0.02	0.002	6.022	182	mid sustained down	0.40175	-2.48913	0.11039	102.269	20.915	0.28564	-3.50095	2e-05	165.359	40.315	0.38843	-2.57449	8.0929e-35	249.525	96.8632
A_51_P244586	AGCGGGTGTGTAAATATGTGTGAACAAGCACTTCTGATCAAAAGGAGGCGACTGCTTAGT	AK173309	Zfp618	Zinc fingerprotein 618			0	2	4	0	0.02	0.002	6.022	182	mid sustained down	0.52096	-1.91953	1.7873e-19	2773.3	1438.38	0.28577	-3.49929	1.86282e-38	6297.03	1799.87	0.42239	-2.36748	3.33229e-41	7345.02	3101.76
A_51_P209771	ACTGAAGGCCAAGGAATATAGTTTACAGAGGAACCAGGTGCCAACAGTCAACTGAGGAAA	NM_011127	Prrx1	Paired related homeobox 1	molecular function|DNA binding|IDA|GO:0003677|MGI|15459107//biological process|development|ISS|GO:0007275|MGI|12466851//cellular component|nucleus|IEA|GO:0005634|MGI|na//biological process|regulation of transcription, DNA-dependent|IEA|GO:0006355|MGI|na//biological process|transcription|IEA|GO:0006350|MGI|na//molecular function|transcription factor activity|IEA|GO:0003700|MGI|na//cellular compone…		0	2	0	0	0.02	0	2.02	395	mid transient down	0.64824	-1.54264	0.00099	80.1808	52.5752	0.28578	-3.49922	0	334.006	95.5195	0.64127	-1.5594	8.11585e-08	453.414	291.31
A_51_P257175	GAACTTCTTTGCTCCTATATCTTTAAGTCTTCTCTTAGGTCAGGGTAGTCCAACTACTAG	NM_001033177	Krt76	Keratin 76			0	2	0	0	0.02	0	2.02	395	mid transient down	0.57515	-1.73867	0.00229	52.5557	28.9241	0.28621	-3.49388	7.45772e-35	113.662	32.4531	0.75543	-1.32375	0.09395	16.6741	12.7348
A_51_P385701	AAGCTCAAGAATGAACGGAAAAGTCTGATGACTGTGTTATTGCTTTTGGGCATTAGCTTT	NM_147220	Abca9	ATP-binding cassette, sub-family A (ABC1), member 9	molecular function|ATP binding|ISS|GO:0005524|MGI|12466851//molecular function|ATPase activity, coupled to transmembrane movement of substances|ISS|GO:0042626|MGI|12466851//cellular component|membrane|ISS|GO:0016020|MGI|12466851//molecular function|nucleotide binding|ISS|GO:0000166|MGI|12466851//biological process|transport|ISS|GO:0006810|MGI|12466851		0	2	4	0	0.02	0.002	6.022	182	mid sustained down	0.29487	-3.3913	0.01303	9.03566	2.99703	0.28636	-3.4921	4e-05	18.2651	5.34374	0.2328	-4.29547	0	80.6538	18.7851
A_52_P369613	AGCCAGGTCACAACTGTAGCAAAGCAAGTCGAGTGTCTCTAAAGTATGAAAGGACAGGAA	NM_153541	Zbtb8	Zinc finger and BTB domain containing 8	molecular function|DNA binding|IEA|GO:0003677|MGI|na//molecular function|nucleic acid binding|IEA|GO:0003676|MGI|na//cellular component|nucleus|IEA|GO:0005634|MGI|na//molecular function|protein binding|IEA|GO:0005515|MGI|na//biological process|regulation of transcription, DNA-dependent|IEA|GO:0006355|MGI|na//biological process|transcription|IEA|GO:0006350|MGI|na//molecular function|zinc ion bindi…		1	2	0	0.2	0.02	0	3.22	198	early sustained down	0.33911	-2.94893	5.92539e-41	1234.56	419.813	0.28673	-3.4876	0	1177.92	337.082	0.59788	-1.67259	9.48674e-21	972.158	581.463
A_51_P375969	CTCCATTTTTAAAAGATGGTGCCTCAGAAGAGGAGACCAACCTCAGCAAGATGGTGATGA	NM_053200	Ces3	Carboxylesterase 3	molecular function|carboxylesterase activity|ISS|GO:0004091|MGI|12466851//molecular function|carboxylic ester hydrolase activity|ISS|GO:0016789|MGI|12466851//molecular function|catalytic activity|ISS|GO:0003824|MGI|12466851//cellular component|endoplasmic reticulum|ISS|GO:0005783|MGI|12466851//cellular component|extracellular space|TAS|GO:0005615|MGI|12466851//molecular function|hydrolase activit…		1	2	0	0.2	0.02	0	3.22	198	early sustained down	0.34407	-2.9064	0.00014	9.90547	3.42098	0.28709	-3.48322	5.40855e-33	325.106	92.2863	0.7505	-1.33244	4e-05	3376.3	2533.81
A_51_P224630	TGTGAAGTAAGTGACACAGAGGGCAGTTTATGTCATTAAGTAGTGTAAGGGAATAGGGAG	NM_026854	Dtwd2	DTW domain containing 2			1	2	0	0.2	0.02	0	3.22	198	early sustained down	0.24677	-4.05238	1.4013e-45	768.974	189.481	0.28752	-3.47799	2.56193e-39	1054.43	303.034	0.51242	-1.95152	8.14726e-26	705.262	361.476
A_52_P625600	TTAAGTTTACAGTATTACTTGATGCCTCCTTACAGAAGCGAATAGAGAAACGAGGCTCAA	AK088388		Transcribed locus			1	2	4	0.2	0.02	0.002	7.222	154	early persistent down	0.27982	-3.57372	4.42593e-21	3333.59	932.397	0.28938	-3.45565	0	4565.65	1321.82	0.41442	-2.41302	6.58126e-20	5044.28	2093.32
A_51_P310076	ATTCAGAGCCATTTGTTGTCATCCATTAAGCAGATATAACATGGCAGTGTTAGGGGAAAG	NM_010945	Nsmaf	Neutral sphingomyelinase (N-SMase) activation associated factor	molecular function|death receptor binding|TAS|GO:0005123|MGI|10228161		0	2	4	0	0.02	0.002	6.022	182	mid sustained down	0.58445	-1.71101	1.01602e-08	5555.46	3253.82	0.28948	-3.45445	0	9043.34	2611.35	0.44532	-2.24557	5.17846e-28	8468.02	3774.54
A_52_P228277	CCTGTGTCTACACCCTCCAGGGAGACCAGGCCCTTATTAAAGCATGACCAGTGCAAAGCC	NM_029932	Spns3	Spinster homolog 3 (Drosophila)	cellular component|integral to membrane|IEA|GO:0016021|MGI|na//biological process|ion transport|IEA|GO:0006811|MGI|na//molecular function|serine-type endopeptidase inhibitor activity|ISS|GO:0004867|MGI|12466851		1	2	0	0.2	0.02	0	3.22	198	early sustained down	0.45094	-2.21758	1.87386e-19	340.388	154.409	0.28951	-3.4541	0	1209.78	350.779	0.59368	-1.68441	5.89848e-13	1057.11	628.177
A_51_P505795	GCCTCCGAATACAAAGTAAAGTACTCCACATCCTGGCTACTTAAAGGACCCCGTGTGAGG	NM_145391	Tapbpl	TAP binding protein-like	cellular component|endoplasmic reticulum|IEA|GO:0005783|MGI|na//cellular component|integral to membrane|IEA|GO:0016021|MGI|na//cellular component|microsome|IEA|GO:0005792|MGI|na		0	2	4	0	0.02	0.002	6.022	182	mid sustained down	0.51174	-1.95411	1.21964e-34	1313.76	672.298	0.28992	-3.44928	0	2326.11	673.412	0.36578	-2.73386	0	1692.76	618.861
A_51_P216303	AAAGGAATCTTAAGAGTGTACATTTGGAGGTGGAAAGATTGTTCAGTTTACCCTAAAGAC	NM_008608	Mmp14	Matrix metallopeptidase 14 (membrane-inserted)	biological process|collagen catabolism|IEA|GO:0030574|MGI|na//cellular component|extracellular matrix (sensu Metazoa)|IEA|GO:0005578|MGI|na//cellular component|extracellular space|TAS|GO:0005615|MGI|12466851//molecular function|hydrolase activity|IEA|GO:0016787|MGI|na//cellular component|integral to membrane|TAS|GO:0016021|MGI|12466851//molecular function|metalloendopeptidase activity|IEA|GO:0004…		0	2	4	0	0.02	0.002	6.022	182	mid sustained down	0.73884	-1.35347	0.0093	11806.8	8776.01	0.28992	-3.44926	4.80471e-20	22541.6	6470.99	0.49701	-2.01203	5.2689e-15	34296.9	16939.4
A_51_P378029	GTGAGGGAAAGGAAATGGAAGTCTGGGACTTGAACATTTTAGCTGCGGCAACATAACTTT	NM_026509	2310039E09Rik	RIKEN cDNA 2310039E09 gene			1	2	0	0.2	0.02	0	3.22	198	early sustained down	0.41051	-2.436	3.33685e-14	197.358	80.7576	0.2913	-3.43285	0	329.169	95.5037	0.55407	-1.80482	7.69953e-24	163.059	90.3793
A_51_P415809	AACCCACCTTTTAAGTGTGTTTTGTAAATTGCTGACTTGGATAGCCCATGAAGTACTACC	NM_026954	Tusc1	Tumor suppressor candidate 1			1	2	0	0.2	0.02	0	3.22	198	early sustained down	0.32718	-3.05638	1.34385e-42	1165.08	382.252	0.29201	-3.42458	6.05859e-19	4414.63	1279.05	0.52969	-1.88791	1.71199e-10	3672.33	1928.07
A_52_P679511	AAATAACTGCATTCTTCTTCAACATAGAGCAGGTTAGAAAAAGATTTCTCTCAACGAACC	AK053115	Sema3a	Sema domain, immunoglobulin domain (Ig), short basic domain, secreted, (semaphorin) 3A	biological process|axon guidance|IMP|GO:0007411|MGI|15604101//biological process|cell differentiation|IEA|GO:0030154|MGI|na//biological process|development|IEA|GO:0007275|MGI|na//cellular component|extracellular space|TAS|GO:0005615|MGI|12466851//cellular component|membrane|IEA|GO:0016020|MGI|na//biological process|negative regulation of axon extension|IDA|GO:0030517|MGI|12852851//biological proc…		0	2	0	0	0.02	0	2.02	395	mid transient down	0.79363	-1.26003	0.03185	150.825	120.794	0.29219	-3.42245	0	313.775	91.8066	0.79936	-1.251	0.00128	436.037	349.098
A_51_P142861	GGTTCGATTTTCATTTGAACAACCAGAATTTAGGCTACAGATGCCCACTGCTGATAGGGT	NM_009807	Casp1	Caspase 1	molecular function|caspase activity|IEA|GO:0030693|MGI|na//molecular function|cysteine-type peptidase activity|IEA|GO:0008234|MGI|na//cellular component|cytoplasm|TAS|GO:0005737|MGI|15190255//cellular component|extracellular region|IDA|GO:0005576|MGI|15190255//molecular function|hydrolase activity|IEA|GO:0016787|MGI|na//biological process|induction of apoptosis|IDA|GO:0006917|MGI|14663141,1519025…		0	2	0	0	0.02	0	2.02	395	mid transient down	0.69601	-1.43676	0.00014	932.519	650.235	0.29223	-3.42194	0	962.765	281.117	0.56751	-1.7621	5.05257e-14	655.25	372.11
A_51_P515605	ATAAGCCAAACTCTCTGAAACCCCAGCAAAACAAAAACCACATCCATGTGTTCATCTTGT	NM_009930	Col3a1	Collagen, type III, alpha 1	biological process|cell adhesion|IEA|GO:0007155|MGI|na//cellular component|collagen|IEA|GO:0005581|MGI|na//cellular component|cytoplasm|IEA|GO:0005737|MGI|na//cellular component|extracellular matrix (sensu Metazoa)|IEA|GO:0005578|MGI|na//molecular function|extracellular matrix structural constituent|IEA|GO:0005201|MGI|na//molecular function|extracellular matrix structural constituent conferring t…		0	2	4	0	0.02	0.002	6.022	182	mid sustained down	0.57218	-1.74769	1.45903e-19	124203	70961.6	0.29278	-3.41554	1.85592e-31	202020	59456.1	0.46605	-2.14568	8.3868e-09	158438	74432.3
A_51_P372186	ATTGTCCTTTCTTTAATGTTAGTTGAGAAGTCCAGAAAAACTTAGCTCTTGACAGTTGTG	NM_001085415	Zfp467	Zinc finger protein 467	molecular function|DNA binding|IDA|GO:0003677|MGI|12426389//cellular component|nucleus|IDA|GO:0005634|MGI|12426389//molecular function|protein binding|IPI|GO:0005515|MGI|12426389//biological process|regulation of transcription|IDA|GO:0045449|MGI|12426389		1	2	0	0.2	0.02	0	3.22	198	early sustained down	0.27078	-3.69309	0	2912.38	789.879	0.29315	-3.41124	4.66074e-33	3278.45	954.906	0.74007	-1.35123	1.67612e-06	2296.88	1701.64
A_52_P464831	GTTGTCAAAAACGTTTGGACAAGAACACCTGGCCAAGAAGAAAAATCATACTTTGGGCAG	NM_010053	Dlx1	Distal-less homeobox 1	molecular function|DNA binding|IDA|GO:0003677|MGI|9415433,14769946//biological process|cell differentiation|IMP|GO:0030154|MGI|12397111//molecular function|chromatin binding|IDA|GO:0003682|MGI|14769946//biological process|development|IEA|GO:0007275|MGI|na//cellular component|nucleus|IDA|GO:0005634|MGI|12397111,12724837//biological process|regulation of transcription|IEA|GO:0045449|MGI|na//biologi…		1	2	0	0.2	0.02	0	3.22	198	early sustained down	0.43577	-2.29481	1.28599e-07	1592.45	688.388	0.29327	-3.40988	3.08692e-41	2814.27	827.142	0.51225	-1.95216	4.12341e-11	2226.31	1140.18
A_52_P244126	AAGAAGTGCCTGGTTTCTATGGAGAAAGTGGCAAGGTTAGAACAAAAGCATGCCTTGGAG	AK013119	Rcbtb2				0	2	4	0	0.02	0.002	6.022	182	mid sustained down	0.60211	-1.66083	2.45214e-12	743.748	446.377	0.29349	-3.40723	2.47562e-40	1151.42	335.729	0.27325	-3.65969	0	910.678	248.666
A_51_P458781	CTCAGACTGCATCTTTACTAGTGTAGCTTTTTCAATGAAATGCCATACGATGAAACCTAC	NM_008278	Hpgd	Hydroxyprostaglandin dehydrogenase 15 (NAD)	molecular function|15-hydroxyprostaglandin dehydrogenase (NAD+) activity|ISS|GO:0016404|MGI|12466851//molecular function|catalytic activity|ISS|GO:0003824|MGI|12466851//molecular function|electron transporter activity|ISS|GO:0005489|MGI|12466851//biological process|metabolism|ISS|GO:0008152|MGI|12466851//molecular function|oxidoreductase activity|IEA|GO:0016491|MGI|na//biological process|prostagl…		0	2	0	0	0.02	0	2.02	395	mid transient down	0.85188	-1.17387	0.78731	3.73687	3.01821	0.29351	-3.407	6.58715e-07	26.6368	7.77641	0.90982	-1.09912	0.60471	22.1934	20.5433
A_52_P414464	CTTGCATAGTCCTTAAGAACTCAGTGTTCTAGACGGCCCAGATGATTAGTCTTAGTAAAC	NM_207649	Rcan2	Regulator of calcineurin 2	biological process|calcium-mediated signaling|IEA|GO:0019722|MGI|na		0	2	0	0	0.02	0	2.02	395	mid transient down	0.78511	-1.2737	7.19798e-06	629.039	493.686	0.29422	-3.39886	1.30374e-22	658.655	191.159	0.79006	-1.26573	0.0003	335.015	264.218
A_52_P301243	TTGCAGTAGTTCATCTGTAGATGAAATAAACCTTTCTTCAGTTACTTGTCTGTTACTTGG	AK164051	Zfp91				1	2	4	0.2	0.02	0.002	7.222	154	early persistent down	0.22442	-4.45587	0.00153	48.6562	9.32385	0.29425	-3.39844	1.90375e-08	52.7437	15.1279	0.44233	-2.26077	9e-05	54.2684	23.3444
A_52_P301115	TTATATTCTTACAAACTGCATTTCTATGAAAGGCAAGTATTTCACGTGTATTCGGATGCC	AK052102	Cugbp2	CUG triplet repeat, RNA binding protein 2	biological process|mRNA processing|IEA|GO:0006397|MGI|na//biological process|mRNA splice site selection|IDA|GO:0006376|MGI|11158314//biological process|nuclear mRNA splicing, via spliceosome|IEA|GO:0000398|MGI|na//cellular component|nucleus|ISS|GO:0005634|MGI|11158314		1	2	4	0.2	0.02	0.002	7.222	154	early persistent down	0.34199	-2.92406	0.00051	14.2612	4.94341	0.29543	-3.38493	0.00013	20.5321	5.98218	0.25	-3.99998	6.99036e-39	37.5985	9.39422
A_51_P198137	GTCTTACTTGACTGGATGATGAAAGTTGGGTACCACAAATCCCTATATAGACTTTCCACT	NM_178648	Ubxd6	UBX domain containing 6	cellular component|integral to membrane|TAS|GO:0016021|MGI|12466851		1	2	0	0.2	0.02	0	3.22	198	early sustained down	0.48368	-2.06748	2.97217e-39	2613.94	1264.29	0.29606	-3.37769	9.10844e-44	3166.96	934.401	0.61969	-1.61372	1.92091e-19	2151.7	1333.31
A_51_P168894	CTTTCTGTAGCTGAAGGTGGAAGGAGTTTATTTCATTAGTTAACCAAATACTGAGAGGAA	NM_178642	Tmem16a	Transmembrane protein 16A	cellular component|integral to membrane|TAS|GO:0016021|MGI|12466851		1	2	0	0.2	0.02	0	3.22	198	early sustained down	0.3683	-2.71515	5.85652e-34	73.3246	26.9476	0.297	-3.36697	0	142.927	42.4697	1.56353	1.56353	1.45705e-08	27.3321	42.7604
A_52_P121703	GATGAGGAAATGATGGTCCCTAATGGGCAAAATGGGAGTGTAAGGTTTCCATGGAAGGAA	AK172237	100042014	Hypothetical protein LOC100042014			1	2	4	0.2	0.02	0.002	7.222	154	early persistent down	0.41871	-2.38826	9.49887e-08	111.756	46.9581	0.29714	-3.3654	0	219.141	65.1667	0.28951	-3.45405	1.67137e-34	200.458	57.8722
A_51_P214275	TTGTTCCACGGAATGCAAGCCTGCTGTTAAGAGTACCTTATATCCCTTCTACAACCTGCA	X65506	Krt36	Keratin 36	cellular component|intermediate filament|IEA|GO:0005882|MGI|na		1	2	0	0.2	0.02	0	3.22	198	early sustained down	0.32829	-3.04608	7.60302e-07	22.8957	7.73501	0.2981	-3.35463	5.93854e-07	31.1956	9.10178	0.60509	-1.65265	0.35262	6.78374	4.38813
A_51_P508666	ATTCCATAAGTGGGTAACAAAATGTTTTTAAAGTAGATGAGCTGTAGCAGTTGTCTATGG	AK013759	Transcribed locus, moderately similar to NP_149062.1 spectrin repeat containing, nuclear envelope 1 isoform 2 [Homo sapiens]	Transcribed locus, moderately similar to NP_149062.1 spectrin repeat containing, nuclear envelope 1 isoform 2 [Homo sapiens]			1	2	4	0.2	0.02	0.002	7.222	154	early persistent down	0.36382	-2.74865	2.56466e-06	127.769	46.736	0.29839	-3.35133	2.58498e-17	171.739	51.4578	0.40245	-2.48479	3.42983e-08	144.945	58.1963
A_52_P26991	ATGTGTATGATGTATTGTATTTAGACCATACCCGTGACCGTTTCTTTTTACTAGCTCAAA	NM_001111053	Dclk1	Doublecortin-like kinase 1	molecular function|ATP binding|IEA|GO:0005524|MGI|na//biological process|cell differentiation|IEA|GO:0030154|MGI|na//biological process|development|IEA|GO:0007275|MGI|na//biological process|intracellular signaling cascade|IEA|GO:0007242|MGI|na//molecular function|kinase activity|IEA|GO:0016301|MGI|na//biological process|neurogenesis|IEA|GO:0007399|MGI|na//biological process|protein amino acid pho…		0	2	0	0	0.02	0	2.02	395	mid transient down	0.69702	-1.43469	0.15595	262.078	158.963	0.29839	-3.35129	1.77319e-18	1501.85	443.694	0.53764	-1.85997	4.31912e-15	1709.64	917.184
A_51_P185939	AGTCTAGAGACAGACTTTATGTACCAGACCCAAACTGGCTACCTTCCCTTTGCTTGTGAT	NM_029771	Gper	G protein-coupled estrogen receptor 1	molecular function|G-protein coupled receptor activity|ISS|GO:0004930|MGI|12466851//molecular function|G-protein coupled receptor activity, unknown ligand|TAS|GO:0016526|MGI|12466851//biological process|G-protein coupled receptor protein signaling pathway|TAS|GO:0007186|MGI|12466851//cellular component|integral to membrane|TAS|GO:0016021|MGI|12466851//cellular component|membrane|ISS|GO:0016020|MG…		1	2	4	0.2	0.02	0.002	7.222	154	early persistent down	0.34803	-2.87331	9.85382e-21	208.47	73.1525	0.29847	-3.35044	3.36271e-37	679.781	201.586	0.47248	-2.11651	1.51188e-32	760.273	359.008
A_52_P601727	GGTATCTTAGCGCTTTTGTTTAAAAAGATACTGAGTTAAGCTATATTATTAAGAAAACCT	AK052688	Cfh				0	2	0	0	0.02	0	2.02	395	mid transient down	0.59209	-1.68892	0.38545	5.07194	3.00779	0.29861	-3.3488	0.00027	14.9007	4.49889	0.55242	-1.8102	0.41363	4.98426	3.25226
A_52_P843948	GCATTTATACCTACATTCATTCAAAGCGATTTTCAACTATGAGTGAATTTGTCCTCCTAC	AK079718	ENSMUSG00000045946	Predicted gene, ENSMUSG00000045946			0	2	0	0	0.02	0	2.02	395	mid transient down	0.73275	-1.36472	0.00159	47.6082	34.4815	0.29919	-3.34232	1.82687e-35	213.39	64.44	0.56111	-1.78219	4.7992e-19	198.056	111.118
A_52_P788961	ATTGCCTGAGCCAAGGAAATATTGAGAGCTGGCTCAAGCTCTTCTGTCCTGTATACTGAA						1	2	4	0.2	0.02	0.002	7.222	154	early persistent down	0.44466	-2.24893	1.90402e-22	67.7472	30.2391	0.30024	-3.33063	2.88999e-32	107.736	32.3369	0.31098	-3.21562	1.75449e-22	164.568	50.8135
A_52_P474775	CAGGAACATAAGGTTGAAGCTAGATGTTGAGGTCAACCAATTTCCTGTGGGTCATCATGG	NM_020286	Tspan32	Tetraspanin 32	biological process|biological process unknown|ND|GO:0000004|MGI|na//cellular component|integral to membrane|IEA|GO:0016021|MGI|na//cellular component|intracellular|IDA|GO:0005622|MGI|11745345//molecular function|molecular function unknown|ND|GO:0005554|MGI|na		1	2	0	0.2	0.02	0	3.22	198	early sustained down	0.42555	-2.34991	3.17326e-24	98.116	41.754	0.30069	-3.32565	0	201.033	60.4751	0.56174	-1.78018	8.39e-13	224.216	126.029
A_51_P165244	TTGTTAAAAAGAGCTCTTGTTAAAACGCACAAGTGGGTTTTCATAAGAGAATGTATGAGG	NM_018734	Gbp3	Guanylate nucleotide binding protein 3	molecular function|GTP binding|ISS|GO:0005525|MGI|12466851//molecular function|GTPase activity|ISS|GO:0003924|MGI|9659399//cellular component|cytosol|IDA|GO:0005829|MGI|9659399//biological process|immune response|ISS|GO:0006955|MGI|12466851		1	2	0	0.2	0.02	0	3.22	198	early sustained down	0.45118	-2.2164	1.20206e-26	90.7947	40.967	0.30112	-3.32088	1.21116e-08	252.061	74.1152	1.4174	1.4174	0.00574	220.929	312.976
A_51_P211131	GGCTTCCAAACTGCGATTGACATATTTGAGGATAGAATCCGGGGTATTGATATCATTAAA	NM_134000	Traf3ip2	Traf3 interacting protein 2	biological process|humoral immune response|IMP|GO:0006959|MGI|15485634//biological process|immunoglobulin secretion|IMP|GO:0048305|MGI|15485634//biological process|programmed cell death, B cells|IMP|GO:0001783|MGI|15485634//molecular function|protein binding|IPI|GO:0005515|MGI|15485634		1	2	4	0.2	0.02	0.002	7.222	154	early persistent down	0.33159	-3.01578	2.42265e-25	1252.22	415.23	0.30272	-3.30338	0	2236.46	677.585	0.43373	-2.30557	5.80151e-23	2255.11	977.145
A_51_P145010	TGGCCTGAACCCCTTCAAGTTCCTCATGCTGGTTTCAATTGTGTGAGTTGCAAAATAAAA	AK010095	Col22a1	Collagen, type XXII, alpha 1			1	2	0	0.2	0.02	0	3.22	198	early sustained down	0.41869	-2.38843	7.07574e-07	113.726	47.8761	0.30294	-3.30098	4.5418e-10	183.835	55.0829	0.71854	-1.39171	0.01184	45.6166	32.7568
A_52_P662134	GATTATGTTAAGGGATCCTTGTCATAGATTTAGTCACGTGAAAAACTCATGAACTTCTTC	AK035945	Nav3	Neuron navigator 3	molecular function|ATP binding|IEA|GO:0005524|MGI|na//biological process|biological process unknown|ND|GO:0000004|MGI|na//cellular component|nuclear membrane|IDA|GO:0005635|MGI|12062803//cellular component|nucleus|IDA|GO:0005634|MGI|12062803		1	2	4	0.2	0.02	0.002	7.222	154	early persistent down	0.30099	-3.32242	0	132.685	40.1062	0.30432	-3.28597	1.43139e-10	147.053	44.6758	0.38321	-2.60954	1.47896e-12	53.6163	20.5414
A_51_P117739	GGCTGGCAAAGTCCAAGGGCAATGCTCATGAGTTATTGTGCTTCTTTCTTATGCGGAATT	NM_010216	Figf	C-fos induced growth factor	biological process|angiogenesis|IEA|GO:0001525|MGI|na//biological process|cell differentiation|IEA|GO:0030154|MGI|na//biological process|cell proliferation|IDA|GO:0008283|MGI|8876195//biological process|development|IEA|GO:0007275|MGI|na//cellular component|extracellular region|IDA|GO:0005576|MGI|8876195//molecular function|growth factor activity|IDA|GO:0008083|MGI|8876195//cellular component|memb…		0	2	4	0	0.02	0.002	6.022	182	mid sustained down	0.55495	-1.80196	5.13656e-19	6800.62	3763.92	0.30523	-3.27624	8.47769e-28	9579.04	2905.09	0.30368	-3.29299	1.36959e-34	12927.3	3917.01
A_51_P454696	GAGAAGAAAAAGGGAGGGACACTGTGTAAGCCAGAAGAATGTTCCAGAATGTTCTGTTAC	NM_001081361	Mosc1	MOCO sulphurase C-terminal domain containing 1			1	2	4	0.2	0.02	0.002	7.222	154	early persistent down	0.48881	-2.0458	9.1298e-10	83.6966	41.3957	0.3062	-3.26583	1.12168e-17	165.75	51.192	0.4805	-2.08117	3.15804e-11	163.092	78.7433
A_51_P137322	ATTTATTAAGTCCCCAATGTGAAATCTGTCCAGAGTGTGCAATGCAGCCACATCTCAGCC	NM_031161	Cck	Cholecystokinin	cellular component|axon|IDA|GO:0030424|MGI|15152034//biological process|axonogenesis|IDA|GO:0007409|MGI|15152034//cellular component|extracellular region|IEA|GO:0005576|MGI|na//cellular component|extracellular space|TAS|GO:0005615|MGI|12466851//molecular function|hormone activity|IEA|GO:0005179|MGI|na//biological process|neuron migration|IDA|GO:0001764|MGI|15152034		0	2	4	0	0.02	0.002	6.022	182	mid sustained down	1.18361	1.18361	0.77952	2.75254	3.07273	0.3064	-3.2637	1.37517e-09	37.1498	11.1506	0.4333	-2.30786	6.01107e-27	91.5549	39.6635
A_51_P393055	AAACAAACCACCAGGGAATTAAGATCCGTGACTGAGATGAATGTTTTAAATAAGACCATT	AK152407	Nmnat1	Nicotinamide nucleotide adenylyltransferase 1	biological process|NAD biosynthesis|IEA|GO:0009435|MGI|na//biological process|biosynthesis|IEA|GO:0009058|MGI|na//molecular function|magnesium ion binding|IEA|GO:0000287|MGI|na//molecular function|nicotinamide-nucleotide adenylyltransferase activity|IEA|GO:0000309|MGI|na//molecular function|nucleotidyltransferase activity|IEA|GO:0016779|MGI|na//cellular component|nucleus|IEA|GO:0005634|MGI|na//bi…		1	2	4	0.2	0.02	0.002	7.222	154	early persistent down	0.37601	-2.65947	6.53872e-18	2151.69	804.539	0.30728	-3.25433	1.30983e-26	3435.13	1053.94	0.4538	-2.2036	2.74366e-08	2364.48	1061.42
A_51_P437883	GTAGTTGTACAGCACTGAGCTGTGAAAACACTTCACAAGGTTGTTGTGAGGCAGGCATCT	NM_145819	Mzf1	Myeloid zinc finger 1	molecular function|nucleic acid binding|IEA|GO:0003676|MGI|na//cellular component|nucleus|IEA|GO:0005634|MGI|na//biological process|regulation of transcription, DNA-dependent|ISS|GO:0006355|MGI|12466851//molecular function|transcription factor activity|ISS|GO:0003700|MGI|12466851		1	2	4	0.2	0.02	0.002	7.222	154	early persistent down	0.2573	-3.88652	0	280.41	72.4582	0.30741	-3.25294	3.6353e-27	582.497	177.146	0.40793	-2.4514	4.51218e-43	352.622	143.752
A_52_P454107	TGCCCTTATTCAAAAACACGGTTTAATCTACTCTCAACACAAATATGTCTGTCACTTGTT	AK087532	E130314M14Rik	Transcribed locus, strongly similar to XP_001000855.1 PREDICTED: hypothetical protein [Mus musculus]			1	2	4	0.2	0.02	0.002	7.222	154	early persistent down	0.26744	-3.73915	1.77394e-27	30.4608	8.16184	0.30807	-3.24603	1.63222e-19	119.953	36.9779	0.42721	-2.34078	2.24045e-30	116.84	49.9345
A_51_P422893	TCTATTCTCAGCACATCAGCATCCTGACACAATGCACTCAGTGTTGAAATAAAATGCATC	NM_029398	Tmem14a	Transmembrane protein 14A	cellular component|integral to membrane|TAS|GO:0016021|MGI|12466851//cellular component|membrane|IEA|GO:0016020|MGI|na		1	2	0	0.2	0.02	0	3.22	198	early sustained down	0.38174	-2.61959	1.26349e-32	1072.06	410.02	0.30862	-3.24019	0	2976.42	918.798	0.56158	-1.7807	1.61856e-14	2680.68	1504.39
A_52_P226127	AGGAAACCACTCCTCCACATGCAGGTGATTCGATTTCACAAACAGTTGTTCCCCTGATTT	NM_011805	Dido1	Death inducer-obliterator 1	molecular function|DNA binding|ISS|GO:0003677|MGI|12466851//biological process|apoptosis|IDA|GO:0006915|MGI|10393935//cellular component|cytoplasm|TAS|GO:0005737|MGI|10393935//cellular component|nucleus|IDA|GO:0005634|MGI|10393935//biological process|regulation of transcription, DNA-dependent|ISS|GO:0006355|MGI|12466851		1	2	4	0.2	0.02	0.002	7.222	154	early persistent down	0.26956	-3.70973	2.32873e-26	3866.5	1028.27	0.30896	-3.23671	0	2894.03	893.338	0.4072	-2.45578	9.08615e-29	1972.35	802.214
A_51_P488014	GACTACAGTTTCTGCTCTAAAGGTTCTAAAAGTATCAGCTTAGCTAGTGTGTAATTACTT	AK089018	Tmem17	Transmembrane protein 17			1	2	4	0.2	0.02	0.002	7.222	154	early persistent down	0.34402	-2.90678	0.00014	37.3607	12.0417	0.30906	-3.23562	5.616e-12	71.5905	21.6902	0.42304	-2.36387	2.66582e-07	47.9435	19.9511
A_52_P321978	TCAAGCCACCTGAGAGATTGCCATTACTACACCTGCCATAACAACCTTGTTCCTTTGGAT	NM_028426	3110007F17Rik	RIKEN cDNA 3110007F17 gene			1	2	4	0.2	0.02	0.002	7.222	154	early persistent down	0.45512	-2.1972	1.38627e-06	154.689	70.4171	0.30997	-3.22609	2.65678e-27	501.16	154.081	0.29087	-3.43792	0	314.926	91.6386
A_52_P629112	CTCATTTGGCTGTGCATTACTTTTGTCAAAATGTGTTGTTATTTGTTAACCCATGTGTAG	ENSMUST00000112868	ENSMUSG00000031284				0	2	0	0	0.02	0	2.02	395	mid transient down	0.55142	-1.81351	1.24788e-20	2254.88	1244.27	0.31115	-3.21391	0	3424.75	1066.93	0.51215	-1.95254	1.10366e-10	2924.93	1497.73
A_52_P907389	CGTCAAAGAGGGTATTTATTAAATGGGATTTAATGGGCATTCAACGAAATTACTAGCACC	AK042682	Kti12	KTI12 homolog, chromatin associated (S. cerevisiae)	molecular function|hydrolase activity|IEA|GO:0016787|MGI|na		1	2	0	0.2	0.02	0	3.22	198	early sustained down	0.3951	-2.53103	0.00012	21.6347	8.38951	0.31149	-3.21034	5.02302e-11	42.6288	13.3228	0.49127	-2.03556	0.01563	36.5368	17.1923
A_52_P195354	TGAGCGCGTTGTTACCTGATCTTTTGTGTGATGTATGTATCGCAAGGAAATTTGCAGTGA	BC034904	100043060	Similar to Unknown (protein for IMAGE:1366468)			0	2	0	0	0.02	0	2.02	395	mid transient down	0.65948	-1.51636	3e-05	39.5596	26.0557	0.31238	-3.20128	6.23061e-33	58.6568	18.3233	0.76605	-1.3054	0.00266	73.9029	56.4725
A_52_P834956	CCAGCTAAAAAGTTTTTATATAGACGTTTTTATGACTAAAATGTTTCTACTGTGTATTAA	AK033633	Taf5	TAF5 RNA polymerase II, TATA box binding protein (TBP)-associated factor	cellular component|nucleus|ISS|GO:0005634|MGI|12466851//biological process|regulation of transcription|IEA|GO:0045449|MGI|na//biological process|regulation of transcription, DNA-dependent|ISS|GO:0006355|MGI|12466851//biological process|transcription|IEA|GO:0006350|MGI|na//cellular component|transcription factor TFIID complex|ISS|GO:0005669|MGI|12466851,14580349//molecular function|transcription f…		1	2	4	0.2	0.02	0.002	7.222	154	early persistent down	0.41056	-2.43569	6e-05	57.6094	24.109	0.31247	-3.20026	4.46038e-16	52.985	16.434	0.28417	-3.519	4.78589e-06	17.5102	4.82487
A_52_P196271	TACCACAAAGAGCACACCTACAATGGCATGTAATGGCAGGAGATATGATTTCCTGTTATA	AK162386	Transcribed locus, strongly similar to NP_035757.2 trophoblast glycoprotein [Mus musculus]	Transcribed locus, strongly similar to NP_035757.2 trophoblast glycoprotein [Mus musculus]			0	2	0	0	0.02	0	2.02	395	mid transient down	0.58167	-1.7192	8.24018e-09	869.611	507.862	0.31545	-3.17009	7.53254e-41	1243.53	390.34	0.5062	-1.97551	2.32217e-17	571.074	288.818
A_52_P342303	TAGTCTTCGCTAGCCAGACTGTGCTCAAAATGATGTTTTTATTGTAGTAGGAGGGAGAAG	NM_001033452	Gm1967	Gene model 1967, (NCBI)			1	2	0	0.2	0.02	0	3.22	198	early sustained down	0.22532	-4.4381	5.30584e-14	26.7919	5.92622	0.31565	-3.16809	1.51766e-34	96.8106	30.5317	1.70612	1.70612	4.75369e-08	37.5997	64.1173
A_51_P519420	TTTATTGGTGCATGCTGCATTTTAGTCCTATCTGAGAGACTTAAAGGCGATGCTGACCTG	NM_033321	P2rx5	Purinergic receptor P2X, ligand-gated ion channel, 5	molecular function|ATP binding|ISS|GO:0005524|MGI|12466851//molecular function|ATP-gated cation channel activity|IDA|GO:0004931|MGI|11404011//biological process|cell surface receptor linked signal transduction|TAS|GO:0007166|MGI|11404011//cellular component|integral to membrane|TAS|GO:0016021|MGI|12466851//cellular component|integral to plasma membrane|IC|GO:0005887|MGI|11404011//molecular functi…		1	2	4	0.2	0.02	0.002	7.222	154	early persistent down	0.14459	-6.91593	4.00236e-08	15.9727	2.45962	0.31646	-3.16	1.43888e-07	66.8042	20.7307	0.231	-4.32904	0	225.224	52.077
A_52_P386682	CCTAGGTGATGCTGTCTTACATACAGCCTAAGACAGTCCTCTGAAAATGGCTTACTCTGT	AK033609	Pcgf3	Polycomb group ring finger 3			0	2	4	0	0.02	0.002	6.022	182	mid sustained down	1.0547	1.0547	0.60479	23.3112	24.7537	0.31653	-3.1593	7.0436e-06	29.2245	8.85001	0.37683	-2.6537	3e-05	23.8628	8.75269
A_52_P1109339	CAGAGAAAGATAAGGAAGTGACGACATCTGGTTGGAGAATTGGGGAAAAGGTTTCAGAAC	AK141470	Igbp1	Immunoglobulin (CD79A) binding protein 1	biological process|B cell activation|IEA|GO:0042113|MGI|na//biological process|regulation of signal transduction|IEA|GO:0009966|MGI|na//biological process|response to biotic stimulus|IEA|GO:0009607|MGI|na		1	2	4	0.2	0.02	0.002	7.222	154	early persistent down	0.28028	-3.56789	2.34936e-40	241.138	67.5913	0.31737	-3.15086	0	258.329	81.8456	0.34837	-2.87054	2.07135e-25	174.382	60.6846
A_51_P331805	TGGCCGGCACCCCCTTGTGTATAACGCCTGTAGACTTGTATATGACTCCTTTAATATTGT	NM_146188	Kctd15	Potassium channel tetramerisation domain containing 15	molecular function|ion channel activity|IEA|GO:0005216|MGI|na		1	2	4	0.2	0.02	0.002	7.222	154	early persistent down	0.43969	-2.27432	4.01644e-16	9564.62	4222	0.31801	-3.14458	1.55702e-31	10812.2	3412.01	0.43163	-2.31682	0	10522.7	4541.23
A_52_P342131	TCAGAGTTGAAAGTCATAATTAGACCTATAGCTCTCTATTGTCAGGTTTTGTCATAGAAC	NM_207255	Zfp532	Zinc finger protein 532			1	2	4	0.2	0.02	0.002	7.222	154	early persistent down	0.49219	-2.03176	2.29034e-09	1863.43	927.217	0.31826	-3.14204	4.71229e-41	2402.74	759.914	0.4493	-2.22567	1.65696e-22	3265.85	1469.07
A_52_P1116521	TCTCTCAGGAGTAACGCGTGGTAAATTAAAAACACTAAAACAATCCACAAAGATCTTGTA	AK084228					0	2	4	0	0.02	0.002	6.022	182	mid sustained down	0.66921	-1.49429	0.00131	20.3874	13.6649	0.31909	-3.13387	4.12291e-17	48.5309	15.4664	0.40578	-2.46441	1.7907e-29	85.3595	34.5455
A_52_P168921	AAGATCATGGGTGTTGCTACCAGTCCTAGTTTAGACACATCACCAAAAGTATTTAAGCCA	AV319773	EG434179	Transcribed locus, strongly similar to XP_001474702.1 PREDICTED: hypothetical protein [Mus musculus]			1	2	0	0.2	0.02	0	3.22	198	early sustained down	0.31357	-3.18907	2.95268e-17	38378.7	11867.3	0.31938	-3.13111	1.47785e-18	54386.1	17234.8	0.71555	-1.39753	5.99806e-07	44991.2	32173.3
A_51_P146760	GTCTAAATGTTGTTGTACCTGGGTAGAAACTGTACTGGATCATTTGTAGTATTCTCTGTT	NM_053145	Pcdhb20	Protocadherin beta 20	molecular function|calcium ion binding|IEA|GO:0005509|MGI|na//biological process|cell adhesion|IEA|GO:0007155|MGI|na//biological process|homophilic cell adhesion|ISS|GO:0007156|MGI|12466851//cellular component|integral to membrane|TAS|GO:0016021|MGI|12466851//cellular component|membrane|ISS|GO:0016020|MGI|12466851//molecular function|protein binding|IEA|GO:0005515|MGI|na		0	2	4	0	0.02	0.002	6.022	182	mid sustained down	0.51016	-1.96018	3.42888e-11	371.857	190.09	0.32056	-3.11952	0	880.013	282.246	0.35875	-2.78744	1.46716e-42	1618.18	580.065
A_52_P130165	ATTTGGATCAACACTGCTGAAAATATTTTTCCTTTCAAGTTCTATCACTGTAAGGATGGG	CA889305	Rftn2	Raftlin family member 2			0	2	4	0	0.02	0.002	6.022	182	mid sustained down	0.61829	-1.61737	4.12426e-06	24.6158	15.1569	0.32186	-3.10696	4.21498e-06	32.6853	10.2364	0.40766	-2.45305	1.49125e-08	32.4148	13.037
A_52_P573174	AAAGTTTCACTTCGAGAAATAATGTCAGAAGAAATTGCCTTACAGGAGAAACATGACTTG	NM_001024917	N4bp2	NEDD4 binding protein 2	molecular function|2',3'-cyclic-nucleotide 3'-phosphodiesterase activity|IEA|GO:0004113|MGI|na//molecular function|ATP binding|ISS|GO:0005524|MGI|na//biological process|biological process unknown|ND|GO:0000004|MGI|na//cellular component|cellular component unknown|ND|GO:0008372|MGI|na//molecular function|endonuclease activity|ISS|GO:0004519|MGI|na//molecular function|polynucleotide 5'-hydroxyl-kin…		1	2	4	0.2	0.02	0.002	7.222	154	early persistent down	0.46111	-2.1687	1.63564e-20	337.947	156.42	0.32227	-3.10295	3.85824e-10	607.939	190.212	0.34898	-2.86549	1.99174e-30	610.711	212.1
A_51_P463428	CCATTCGTCATCCAGGAACTTGAGTGGCATATACTGTTATTCCTAGTTAAGGTCAAGCAT	NM_178149	Pik3ip1	Phosphoinositide-3-kinase interacting protein 1	cellular component|integral to membrane|IEA|GO:0016021|MGI|na		1	2	4	0.2	0.02	0.002	7.222	154	early persistent down	0.47888	-2.08818	6.17002e-12	1313.23	630.41	0.32231	-3.10258	0	2271.88	732.334	0.33278	-3.00499	8.08389e-40	3000.1	996.084
A_52_P529195	GTGGTGCTTGCATACATGTAGATTGTGTACTTTGATCATACTCATCCCTGATCATCAGTC	NM_053129	Pcdhb4	Protocadherin beta 4	molecular function|calcium ion binding|IEA|GO:0005509|MGI|na//biological process|cell adhesion|IEA|GO:0007155|MGI|na//cellular component|extracellular space|TAS|GO:0005615|MGI|12466851//biological process|homophilic cell adhesion|ISS|GO:0007156|MGI|12466851//cellular component|integral to membrane|TAS|GO:0016021|MGI|12466851//cellular component|membrane|ISS|GO:0016020|MGI|12466851//molecular func…		0	2	0	0	0.02	0	2.02	395	mid transient down	0.67279	-1.48634	0.00956	18.8945	12.8673	0.32318	-3.09428	6.15642e-12	32.1783	10.4296	0.56288	-1.77657	1.79217e-10	63.4894	35.7897
A_52_P443538	ATTTCTACTAATATAGAGTTATAGTTGATTTTTCAGTGTTAACCTATCTTTTATTCCTGA	AK083603	S100pbp	S100P binding protein			1	2	4	0.2	0.02	0.002	7.222	154	early persistent down	0.35938	-2.78254	2.59201e-12	31.0329	11.0346	0.32368	-3.08946	5e-05	27.1676	8.37323	0.45865	-2.18029	0.00035	33.596	14.9089
A_52_P434306	CTCCTGGAAAACCAGTATGTCACCTGCCGGGTCTGGATGAATGCTGACTGTCAGACAGGG	ENSMUST00000110056	ENSMUSG00000079022				1	2	0	0.2	0.02	0	3.22	198	early sustained down	0.38872	-2.57257	1.55246e-09	211.028	81.5272	0.32407	-3.08572	1.4013e-45	290.41	93.967	1.36263	1.36263	0.00114	95.6781	129.189
A_51_P178806	CGAACCATTTTAACTTAACTCAGTATACCGAAAAGAATGGATTACTTCTCATTGGGATTG	AK045389		Transcribed locus			1	2	0	0.2	0.02	0	3.22	198	early sustained down	0.35482	-2.81833	6.68641e-27	119.568	42.2789	0.32647	-3.06306	2.37124e-18	161.2	52.4116	0.52685	-1.89807	1.53304e-20	153.803	81.0801
A_51_P249471	TAGGGTGCATGAGATTTGTGGGTGTAGCTACCAGTCCTAGTTTAGACACGTCACCAAAAA	AK035387	Samd9l	Sterile alpha motif domain containing 9-like			1	2	0	0.2	0.02	0	3.22	198	early sustained down	0.31363	-3.1885	9.5367e-17	27481	8556.72	0.32693	-3.05879	1.10638e-38	41570.7	13540.6	0.73753	-1.35587	0.00087	35100.7	25941
A_52_P19955	CAGAAGCCCCAACTTGAATAAGACTGGATACTTGAATGTCACCATACATAAAAAGCCGCC	NM_010743	Il1rl1	Interleukin 1 receptor-like 1	molecular function|DNA binding|ISS|GO:0003677|MGI|12466851//biological process|DNA methylation|ISS|GO:0006306|MGI|12466851//molecular function|N-methyltransferase activity|ISS|GO:0008170|MGI|12466851//biological process|defense response|IEA|GO:0006952|MGI|na//cellular component|extracellular space|TAS|GO:0005615|MGI|12466851//cellular component|integral to membrane|IEA|GO:0016021|MGI|na//molecula…		0	2	4	0	0.02	0.002	6.022	182	mid sustained down	0.62546	-1.59883	0.02265	331.391	198.4	0.32728	-3.05552	1.78345e-18	162.855	53.2211	0.42469	-2.35463	2.04682e-09	59.2618	24.6568
A_51_P299400	CTGCACTCACCAGAAGTGGCGCTGAAAGAAAAAGTTTTGAATGCTGTAAAGCACAGTCAG	AK013372	EG666200	Predicted gene, EG666200			1	2	0	0.2	0.02	0	3.22	198	early sustained down	0.49332	-2.0271	2.46922e-18	1898.68	923.375	0.32775	-3.05115	1.35003e-13	4143.16	1356.82	0.66655	-1.50025	2.64234e-07	4399.95	2918.13
A_51_P516078	GGATATGGGATAGAGCAAAGGAAACGAAGTAAGTGCTTGTCCTCAAAACACATACGTTTC	NM_146067	C530044N13Rik	RIKEN cDNA C530044N13 gene	biological process|carbohydrate metabolism|IEA|GO:0005975|MGI|na//molecular function|hydrolase activity|ISS|GO:0016787|MGI|12466851//molecular function|hydrolase activity, acting on glycosyl bonds|IEA|GO:0016798|MGI|na		0	2	0	0	0.02	0	2.02	395	mid transient down	0.60906	-1.64187	3.14942e-17	10529.1	6416.27	0.32844	-3.04466	0	16181.5	5319.6	0.59035	-1.6939	4.74183e-10	12025.8	7098.84
A_52_P273891	ACATTATAGGTAAGAAAAGCAAATCTCAGCAATGTCCTGTCTTTGTCATCTGATAAGGGG	NM_018881	Fmo2	Flavin containing monooxygenase 2	molecular function|dimethylaniline monooxygenase (N-oxide-forming) activity|ISS|GO:0004499|MGI|12466851//biological process|electron transport|ISS|GO:0006118|MGI|12466851//cellular component|extracellular space|TAS|GO:0005615|MGI|12466851//cellular component|integral to membrane|TAS|GO:0016021|MGI|12466851//molecular function|magnesium ion binding|ISS|GO:0000287|MGI|12466851//cellular component|m…		0	2	4	0	0.02	0.001	6.021	4	other	0.66951	-1.49363	0.07527	30.0768	20.6022	0.32862	-3.04301	4.5196e-11	70.3391	22.774	2.05448	2.05448	4.95591e-27	338.618	694.978
A_52_P344152	AAGGAAGTAAGGCATTGAATCAAAATCAGCTCAATAGTAGAGATTTGGTTTTAGTCACTG	AK160300	Pik3ip1				1	2	4	0.2	0.02	0.002	7.222	154	early persistent down	0.45244	-2.21022	1.36606e-11	478.273	215.417	0.32989	-3.0313	0	714.148	235.116	0.35257	-2.83633	1.50219e-42	777.874	274.356
A_52_P51936	CATGAATATTACCTGTTGTCTTTTCTTATTCTGTGTATTCATACAGTGTACAACTTGGGG	AK084992	D430022A14Rik	Transcribed locus			1	2	0	0.2	0.02	0	3.22	198	early sustained down	0.42205	-2.36936	1.1696e-14	201.16	86.8245	0.33089	-3.02219	1.13316e-18	297.302	95.8007	0.71242	-1.40368	0.04085	246.555	163.714
A_51_P187121	TCAAGATGAGAGCGTGATCCTAACAAAGGCCGGGATGGCCACGGTGGATGCAGGTGTGTA	NM_008127	Gjb4	Gap junction protein, beta 4	biological process|cell communication|IEA|GO:0007154|MGI|na//biological process|cell-cell signaling|IEA|GO:0007267|MGI|na//molecular function|connexon channel activity|IEA|GO:0015285|MGI|na//cellular component|connexon complex|IEA|GO:0005922|MGI|na//cellular component|extracellular space|TAS|GO:0005615|MGI|12466851//cellular component|gap junction|IEA|GO:0005921|MGI|na//molecular function|gap-jun…		1	2	0	0.2	0.02	0	3.22	198	early sustained down	0.34387	-2.90807	2.47691e-29	1634.16	563.71	0.33139	-3.01759	7.55541e-21	1919.63	627.099	0.58562	-1.7076	8.09303e-14	1437.03	839.529
A_51_P106538	GCTCCCAAGGGCATCTTTGTTCTCCCTAGTGTTTCAAGTGTATTTGTGAGCATTGCTGTA	NM_030127	Htra3	HtrA serine peptidase 3	cellular component|extracellular region|IEA|GO:0005576|MGI|na//molecular function|growth factor binding|IEA|GO:0019838|MGI|na//molecular function|hydrolase activity|IEA|GO:0016787|MGI|na//molecular function|insulin-like growth factor binding|IEA|GO:0005520|MGI|na//molecular function|peptidase activity|IEA|GO:0008233|MGI|na//molecular function|protein binding|IEA|GO:0005515|MGI|na//biological proc…		1	2	0	0.2	0.02	0	3.22	198	early sustained down	0.43811	-2.28253	1.48397e-11	189.725	82.7795	0.33205	-3.01155	1.36932e-27	1088.99	357.541	0.55135	-1.81372	1.88573e-14	971.326	533.838
A_51_P306218	TTCCAAAAAATGCAAAGGAAAGAATCCACTTGCATCCTGGGTCCTTTAACCTTTTAACCG	NM_001113350	Xkr5	X Kell blood group precursor-related family, member 5			1	2	4	0.2	0.02	0.002	7.222	154	early persistent down	0.34099	-2.93267	3.12143e-31	397.337	135.784	0.33237	-3.00869	0	725.536	240.98	0.31826	-3.14212	4.08284e-19	366.745	116.362
A_52_P253015	TCACAGTAGTCACTAACATTGACTGGAGTTGACGAAAAAATTCATGTAATTTCCAGGAAT	AK163954	Erap1				0	2	4	0	0.02	0.002	6.022	182	mid sustained down	0.64359	-1.55379	0.00029	60.2357	39.1848	0.33242	-3.00821	7.86763e-14	52.5809	17.3622	0.35059	-2.85232	8.85059e-15	29.1505	10.2453
A_52_P915835	ACTATAGGGTCTTGTATATAAAATATAGGACTCATCTATAATATAGAAACTTATATAGAT	BB368131		Transcribed locus			0	2	0	0	0.02	0	2.02	395	mid transient down	0.84366	-1.18531	0.14048	116.283	98.2597	0.33293	-3.00366	5.08851e-09	315.234	102.515	0.6968	-1.43512	0.03329	379.152	260.376
A_51_P219385	CCCACTGATACCCATTTCCCAAAATTTCCTGAGAGACCAGGGTGGCCTAGGGACAGCCCT	NM_011383	Six5	Sine oculis-related homeobox 5 homolog (Drosophila)	molecular function|DNA binding|IEA|GO:0003677|MGI|na//biological process|development|IEA|GO:0007275|MGI|na//cellular component|nucleus|IEA|GO:0005634|MGI|na//biological process|regulation of transcription|IEA|GO:0045449|MGI|na//biological process|regulation of transcription, DNA-dependent|IEA|GO:0006355|MGI|na//biological process|transcription|IEA|GO:0006350|MGI|na//molecular function|transcripti…		1	2	4	0.2	0.02	0.002	7.222	154	early persistent down	0.30459	-3.28311	5.77062e-25	1443.11	439.417	0.33353	-2.99827	1.87476e-24	1929.52	636.543	0.40958	-2.44153	3.34943e-39	1808.02	739.588
A_51_P310594	TCAGAATGAAATTGTGGAGAAGCTCAAAAAGTCACTGAAAGATTTCTATGGGGAAGATGC	NM_001112725	Aldh3a1	Aldehyde dehydrogenase family 3, subfamily A1	molecular function|aldehyde dehydrogenase (NAD) activity|IEA|GO:0004029|MGI|na//molecular function|aldehyde dehydrogenase [NAD(P)+] activity|IEA|GO:0004030|MGI|na//molecular function|aldehyde dehydrogenase activity|IDA|GO:0004028|MGI|742739,11784860,12610736//molecular function|aldehyde dehydrogenase activity|IMP|GO:0004028|MGI|742739,11784860,12610736//biological process|metabolism|IEA|GO:000815…		0	2	0	0	0.02	0	2.02	395	mid transient down	0.4455	-2.24467	0.00592	22.2825	9.58013	0.334	-2.99405	0	313.834	104.885	1.19061	1.19061	0.00329	119.641	142.415
A_52_P186937	GAAACTCCATAGTAGAACATGGTATTGAATATTCTATCCTTGGGTTCAGAATCTGGGGTC	NM_020557	Cmpk2	Cytidine monophosphate (UMP-CMP) kinase 2, mitochondrial	molecular function|ATP binding|ISS|GO:0005524|MGI|12466851//biological process|dTDP biosynthesis|ISS|GO:0006233|MGI|12466851//biological process|dTTP biosynthesis|ISS|GO:0006235|MGI|12466851//molecular function|kinase activity|IEA|GO:0016301|MGI|na//biological process|nucleotide biosynthesis|IEA|GO:0009165|MGI|na//molecular function|thymidylate kinase activity|ISS|GO:0004798|MGI|12466851//molecul…		0	2	0	0	0.02	0	2.02	395	mid transient down	0.52668	-1.89868	0.17793	5.48549	2.88159	0.33417	-2.99248	0.00023	21.3731	6.90554	2.15442	2.15442	0.20762	5.32671	9.7653
A_52_P135216	CCATGGACTCTTACTCCAGAGTTTCTGGAAAAACACAAGATTGACTTTGTGGCTCACGAT	NM_177546	Pcyt1b	Phosphate cytidylyltransferase 1, choline, beta isoform	molecular function|choline-phosphate cytidylyltransferase activity|IEA|GO:0004105|MGI|na//molecular function|nucleotidyltransferase activity|IEA|GO:0016779|MGI|na//biological process|phospholipid biosynthesis|IEA|GO:0008654|MGI|na//molecular function|transferase activity|IEA|GO:0016740|MGI|na		1	2	4	0.2	0.02	0.002	7.222	154	early persistent down	0.47191	-2.11904	8.64796e-13	30.7169	14.4351	0.33473	-2.98748	3.61708e-23	95.3803	31.96	0.4607	-2.17062	4.34445e-21	58.4119	26.8773
A_52_P1156578	AAAGTGATTCCTGTAACAGCAAATACTAGCTAGTTCATTTAAAATAGCATTGCTATACTG	AK082394					0	2	0	0	0.02	0	2.02	395	mid transient down	0.52706	-1.89732	2e-05	88.0038	43.7915	0.33589	-2.97719	2.61733e-27	117.187	39.161	0.55763	-1.7933	2.44337e-11	127.206	70.0758
A_51_P146701	CCCAAATAAATATTGTCAGAATGGCTCGGGAAGTTTAGATATGGACTAACTTACTTAAGA	AK156993	Nsdhl	NAD(P) dependent steroid dehydrogenase-like	molecular function|3-beta-hydroxy-delta5-steroid dehydrogenase activity|IEA|GO:0003854|MGI|na//biological process|cholesterol biosynthesis|IEA|GO:0006695|MGI|na//biological process|cholesterol metabolism|IMP|GO:0008203|MGI|10369263//cellular component|integral to membrane|TAS|GO:0016021|MGI|12466851//biological process|lipid biosynthesis|IEA|GO:0008610|MGI|na//molecular function|oxidoreductase ac…		0	2	0	0	0.02	0	2.02	395	mid transient down	0.90454	-1.10553	0.26625	217.556	199.056	0.33608	-2.9755	6.66888e-23	413.579	139.72	0.58935	-1.69678	4.33247e-21	510.64	301.002
A_52_P817257	GCAATGGTGTGGATAACTTGGCCCTGGAACCTTAATGCTAACTTGCCCTTGGCATGGGTC	BC047216	EG432995	Predicted gene, EG432995			0	2	0	0	0.02	0	2.02	395	mid transient down	0.66677	-1.49977	0.00172	86.299	58.3341	0.33611	-2.97518	1.49732e-17	119.654	40.6816	0.53773	-1.85967	1.70442e-28	223.236	120.057
A_51_P358714	GGAAAGCAGTTGTTAAAGGGAGCATACAATGTAACAGATTCCATAAAGGCTTTTCAGTGT	AK031433		Transcribed locus			1	2	0	0.2	0.02	0	3.22	198	early sustained down	0.33223	-3.00995	0	2575.14	856.893	0.33709	-2.96654	0	3132.79	1056.89	0.88661	-1.12789	0.06481	3035.35	2690.68
A_52_P52910	TGCTGGACAGTGGTTATCAGGAGCAGATGGTCACAGATATGCTGGAGCTGTGTCAGGGAC	NM_146149	BC026682	CDNA sequence BC026682			1	2	0	0.2	0.02	0	3.22	198	early sustained down	0.42097	-2.37546	1.33989e-17	36.2342	15.2864	0.33711	-2.96643	8.70759e-09	51.1538	17.6289	0.65424	-1.52849	0.00011	65.6462	42.9455
A_51_P358342	ACAGAGGTGACTGTTGCAACTGAAAACACTCAAAGTTCACTTCCTCAGAGGAGGTGACAT	NM_007732	Col17a1	Collagen, type XVII, alpha 1	biological process|cell adhesion|IEA|GO:0007155|MGI|na//cellular component|collagen|IEA|GO:0005581|MGI|na//cellular component|cytoplasm|IEA|GO:0005737|MGI|na//cellular component|extracellular matrix (sensu Metazoa)|IEA|GO:0005578|MGI|na//molecular function|extracellular matrix structural constituent conferring tensile strength|IEA|GO:0030020|MGI|na//cellular component|hemidesmosome|IDA|GO:0030056…		0	2	0	0	0.02	0	2.02	395	mid transient down	1.09785	1.09785	0.86619	3.16424	3.37609	0.33725	-2.96513	3e-05	21.5143	7.36621	0.44543	-2.245	0.02437	21.8497	9.41519
A_51_P299393	GTTCTAGAAACCCGGGAAAAAACGCCTTAACAACGCCGGCACCAGAGGAGACCCTCTGAC	AK013372	EG666200	Predicted gene, EG666200			0	2	0	0	0.02	0	2.02	395	mid transient down	0.50597	-1.9764	1.90623e-10	1431.43	704.621	0.33906	-2.9493	4.0649e-10	3113.74	1051.78	0.68025	-1.47005	0.00013	3384.64	2282
A_51_P300493	CTATTTAATTACAAGTTCCATTGAATTATTCGCTAGGCACTCTTTGTAACAGTAGTGTGG	D10837	Lox	Lysyl oxidase	molecular function|copper ion binding|IEA|GO:0005507|MGI|na//cellular component|extracellular space|TAS|GO:0005615|MGI|12466851//molecular function|oxidoreductase activity|IEA|GO:0016491|MGI|na//molecular function|protein-lysine 6-oxidase activity|IEA|GO:0004720|MGI|na		0	2	4	0	0.02	0.002	6.022	182	mid sustained down	0.52893	-1.89061	0.00011	40325.3	21004.2	0.3391	-2.94899	3.91826e-38	80244	27181.5	0.37854	-2.64172	0	82070.5	31041
A_52_P448879	TATTGGCTGAGACAATTAAGTCTAAAATTCAGATCAAACCATAGCAATAATGGTGGCAAG	AK053996	2700086A05Rik	Transcribed locus			0	2	0	0	0.02	0	2.02	395	mid transient down	0.85204	-1.17365	0.70324	5.66385	5.07254	0.33933	-2.94696	0.00011	19.5202	6.50905	0.4563	-2.19153	0.00942	20.5562	9.67936
A_52_P34420	TTTTTAATTGTTTTCAATTTTTTCATAGGGGAGTTTTGGGCAAAAAACGAAGTCCCTGGG	NM_001081315	Brpf3	Bromodomain and PHD finger containing, 3	biological process|biological process unknown|ND|GO:0000004|MGI|na//cellular component|cellular component unknown|ND|GO:0008372|MGI|na//molecular function|molecular function unknown|ND|GO:0005554|MGI|na		1	2	4	0.2	0.02	0.002	7.222	154	early persistent down	0.29816	-3.35385	0	704.87	210.063	0.34001	-2.94111	2.51836e-26	818.802	275.357	0.44642	-2.24006	4.65894e-27	730.781	325.311
A_52_P1042725	ACACAAATATTTAGATATTAGCAAATAATTGTGTCTACATGACGCATAACGCTCACCTGC	AK013470	2900002J02Rik				0	2	0	0	0.02	0	2.02	395	mid transient down	0.5552	-1.80116	0.04831	9.84176	5.46975	0.34025	-2.93905	5.46263e-06	52.1341	16.8875	0.71718	-1.39435	3.434e-06	41.1402	29.4976
A_51_P378622	AGTGAGGTTTACAGACAGAAGCCATTCACCTCTGTGAAACTGCCATACTCCAAAGTCACT	NM_028747	0610012H03Rik	RIKEN cDNA 0610012H03 gene	cellular component|mitochondrion|IDA|GO:0005739|MGI|14651853		1	2	0	0.2	0.02	0	3.22	198	early sustained down	0.47698	-2.09653	0.00233	70.8326	33.8589	0.3407	-2.93514	1.84993e-18	326.586	109.572	0.59374	-1.68424	1.03802e-21	1025.78	608.967
A_51_P260265	TCATATGGCAGGAGCTACTGAGAACATAAACCCTTGGCGAGTCATTAAACTCCTGAAAAT	NM_010469	Hoxd4	Homeo box D4	molecular function|DNA binding|IEA|GO:0003677|MGI|na//biological process|development|IEA|GO:0007275|MGI|na//cellular component|nucleus|IEA|GO:0005634|MGI|na//biological process|organogenesis|IEA|GO:0009887|MGI|na//biological process|pattern specification|IEA|GO:0007389|MGI|na//biological process|regulation of transcription, DNA-dependent|IEA|GO:0006355|MGI|na//biological process|transcription|IEA…		1	2	4	0.2	0.02	0.002	7.222	154	early persistent down	0.33651	-2.97172	0	1140.43	383.397	0.3412	-2.93083	5.05869e-43	1116.11	379.847	0.39917	-2.50519	8.34557e-30	2264.01	900.759
A_52_P684242	GCCAGAACCATGTCAAATATGTGTCTGTGACTCAGGATCTGTCCTTTGCGATGACATAAT	NM_009930	Col3a1	Collagen, type III, alpha 1	biological process|cell adhesion|IEA|GO:0007155|MGI|na//cellular component|collagen|IEA|GO:0005581|MGI|na//cellular component|cytoplasm|IEA|GO:0005737|MGI|na//cellular component|extracellular matrix (sensu Metazoa)|IEA|GO:0005578|MGI|na//molecular function|extracellular matrix structural constituent|IEA|GO:0005201|MGI|na//molecular function|extracellular matrix structural constituent conferring t…		0	2	0	0	0.02	0	2.02	395	mid transient down	0.51393	-1.94581	1.70138e-29	267.136	137.411	0.34127	-2.93022	0	489.435	167.042	0.58255	-1.7166	3.66836e-10	662.323	385.524
A_51_P317141	ACATCGCACCCATGGACATTGGAGGGGCTGAACAGGAATTTGGTGTGGACATAGGGCCTG	NM_001113515	Col2a1	Collagen, type II, alpha 1	biological process|cartilage condensation|IMP|GO:0001502|MGI|3070812//biological process|cell adhesion|IEA|GO:0007155|MGI|na//cellular component|collagen|IEA|GO:0005581|MGI|na//biological process|collagen fibril organization|IMP|GO:0030199|MGI|3070812//cellular component|cytoplasm|IDA|GO:0005737|MGI|12799063,14614991//cellular component|extracellular matrix (sensu Metazoa)|IEA|GO:0005578|MGI|na//…		0	2	0	0	0.02	0	2.02	395	mid transient down	0.65599	-1.52441	6.25218e-15	14339	9420.9	0.34132	-2.92984	0	24712.6	8452.32	0.55293	-1.80855	2.30648e-40	32383.7	17915.4
A_52_P27371	TGCAATTTCTAGGTTAGCTTAATAATGGCATTTCTCCTAACAACTGGAATTTAGCTTCAG	AK039022		Transcribed locus			0	2	0	0	0.02	0	2.02	395	mid transient down	0.50695	-1.97259	1.42387e-11	96.2929	49.0145	0.34199	-2.92403	8.39348e-14	103.225	35.0538	0.6078	-1.64528	0.00055	59.3539	35.7469
A_52_P46588	GAATGTAAAGATAACACATGATCATATTAGCTCAGCAAGAAAAAGGAGTTTTCTGATCCC	AK163124	A630072M18Rik	RIKEN cDNA A630072M18 gene			0	2	4	0	0.02	0.002	6.022	182	mid sustained down	0.52843	-1.8924	1.1923e-15	279.051	147.565	0.34212	-2.92295	0	346.532	118.417	0.23761	-4.20849	2.2683e-34	332.315	78.8751
A_51_P225493	ATTAGGCACGATTTCATTGCATCCTAGACCAGTTAATTCAGTACCAGAAGTCTACTGCTG	NM_027077	1700016C15Rik	RIKEN cDNA 1700016C15 gene			1	2	4	0.2	0.02	0.002	7.222	154	early persistent down	0.43784	-2.28394	2.52844e-06	34.9859	15.6037	0.3424	-2.92057	4.86703e-24	124.527	42.711	0.23544	-4.24745	6.78187e-29	112.263	26.2461
A_52_P668855	AAGGCACACTATATACAAATTTGTTATTTTATCTAGCTAAGACAGTAATTGATGGGAAAT	AK042778	9330154J02Rik	Transcribed locus, strongly similar to NP_035757.2 trophoblast glycoprotein [Mus musculus]			0	2	4	0	0.02	0.002	6.022	182	mid sustained down	0.69151	-1.44612	7.78453e-11	325.889	225.435	0.34258	-2.91903	3.03964e-07	499.946	165.807	0.48794	-2.04943	3.11026e-14	250.382	121.776
A_51_P490257	CTTTCTACTGGACAGCTACCACAGCTGGGTTTCTGACACTTTACCATGAATGAGTTGCAA	NM_134099	Fbxo4	F-box protein 4	biological process|ubiquitin cycle|IEA|GO:0006512|MGI|na		0	2	0	0	0.02	0	2.02	395	mid transient down	0.71362	-1.40131	5.75901e-09	2295.45	1640.59	0.34334	-2.91258	2.97608e-41	5153.56	1765.11	0.51898	-1.92685	1.3139e-30	4773.06	2476.75
A_51_P222264	AGCTGTCTCACACAGAAAACTAAACCTATGAAATAGTCCAGAAATATGTTACTTGTTCAG	AK054453	Etl4	Enhancer trap locus 4			0	2	4	0	0.02	0.002	6.022	182	mid sustained down	0.73795	-1.35511	0.08903	53.014	37.1297	0.34346	-2.91152	4.94127e-17	109.63	37.6206	0.41884	-2.38757	1.19068e-38	181.488	76.0908
A_52_P566548	AGTCTCAGAATTGCATACTTAATTTACATTTCTGTATTCCGTTACCTTAAGGAGATAGCG	AK037738	A130009I22Rik				0	2	4	0	0.02	0.002	6.022	182	mid sustained down	0.6564	-1.52345	0.0773	142.171	80.1607	0.34357	-2.91061	0	179.136	61.4962	0.38709	-2.58336	1.61193e-14	373.903	143.712
A_52_P295491	CCCTGCGACTCTACTCTGCATCAGAAGTCAGAATAAATCTTCCTGTTGCTACTCGAAGTT	AK034299					0	2	4	0	0.02	0.002	6.022	182	mid sustained down	0.53851	-1.85697	1.16993e-07	237.194	128.225	0.34376	-2.90904	1.66678e-29	313.845	107.947	0.43068	-2.3219	8.33897e-13	336.133	144.282
A_51_P159833	GGGATAACCAGTGAATTTAAGTTTCTAAGTCCAATTGCCTCTAACTTCCTAACCGAAAGC	NM_053140	Pcdhb15	Protocadherin beta 15	molecular function|calcium ion binding|IEA|GO:0005509|MGI|na//biological process|cell adhesion|IEA|GO:0007155|MGI|na//cellular component|extracellular space|TAS|GO:0005615|MGI|12466851//biological process|homophilic cell adhesion|ISS|GO:0007156|MGI|12466851//cellular component|integral to membrane|TAS|GO:0016021|MGI|12466851//cellular component|membrane|ISS|GO:0016020|MGI|12466851//molecular func…		1	2	4	0.2	0.02	0.002	7.222	154	early persistent down	0.41749	-2.3953	6.9205e-22	1117.15	467.114	0.34404	-2.90662	0	1945.24	669.664	0.31898	-3.135	0	3314.94	1057.33
A_51_P277270	CAGGGTGTCTTCCAACTGAAATCTCAATCTTCGCAGTATATATATTAAAACCAACGAGCA	NM_011252	Rbmx	RNA binding motif protein, X chromosome	molecular function|RNA binding|ISS|GO:0003723|MGI|12466851//biological process|mRNA processing|IEA|GO:0006397|MGI|na//biological process|nuclear mRNA splicing, via spliceosome|IEA|GO:0000398|MGI|na//molecular function|nucleic acid binding|ISS|GO:0003676|MGI|12466851//cellular component|nucleus|ISS|GO:0005634|MGI|12466851//cellular component|ribonucleoprotein complex|IEA|GO:0030529|MGI|na		0	2	4	0	0.02	0.002	6.022	182	mid sustained down	0.66005	-1.51505	2.5806e-15	5544.38	3659.31	0.34461	-2.90181	0	6677.05	2300.45	0.44026	-2.27137	6.50802e-31	3163.16	1393.68
A_52_P220311	AATGACGGAGCACTAATCTAGAAAACGCAAAATTCAAGTGAAAGATGTTGATTTTTCTCC	AK042304	Transcribed locus, strongly similar to XP_001719835.1 PREDICTED: similar to neuron navigator 3, partial [Homo sapiens]	Transcribed locus, strongly similar to XP_001719835.1 PREDICTED: similar to neuron navigator 3, partial [Homo sapiens]			1	2	4	0.2	0.02	0.002	7.222	154	early persistent down	0.449	-2.22719	3.69014e-16	192.122	85.4072	0.34478	-2.90037	1.29393e-25	209.814	72.4443	0.40104	-2.49354	3.31063e-34	81.7809	32.8047
A_51_P277263	TAAGTGTGTGTTAAACAACTACAAAATACTCAATAAAACGTTTGGCCAAAGTCAACCCTG	AK083899	Rbmx	RNA binding motif protein, X chromosome	molecular function|RNA binding|ISS|GO:0003723|MGI|12466851//biological process|mRNA processing|IEA|GO:0006397|MGI|na//biological process|nuclear mRNA splicing, via spliceosome|IEA|GO:0000398|MGI|na//molecular function|nucleic acid binding|ISS|GO:0003676|MGI|12466851//cellular component|nucleus|ISS|GO:0005634|MGI|12466851//cellular component|ribonucleoprotein complex|IEA|GO:0030529|MGI|na		0	2	4	0	0.02	0.002	6.022	182	mid sustained down	0.72311	-1.38292	0.00029	4936.7	3574.12	0.34495	-2.89897	7.55802e-23	6061.23	2082.02	0.45077	-2.21844	5.00809e-12	2955.69	1323.09
A_52_P876147	CAATGTAGGAGATATGTGTACTTATTCAACATAAAAGAATGTATTTGTGTTGAGAAGGGA	AK086911	E030010N08Rik	RIKEN cDNA E030010N08 gene			0	2	0	0	0.02	0	2.02	395	mid transient down	1	1	1	2.87006	2.6626	0.34497	-2.8988	0.0002	17.2489	5.90046	0.68396	-1.46208	0.06738	24.8214	16.7225
A_52_P1155986	AGCTTATAAAAAACCGTATTCACTGCATTAATAATACTCGTGTATATGTAGGGTCAAGGC	AK037441					1	2	0	0.2	0.02	0	3.22	198	early sustained down	0.4631	-2.15938	0.0002	33.7615	16.011	0.34556	-2.89389	1.20878e-07	71.254	24.1785	0.61402	-1.6286	0.00308	79.739	47.5112
A_51_P491355	AAATTGTTCTTTGCAAGAATGATTGGTGCTTATTTTTTCAAACCTTTGCTGTGAACAGCG	NM_144871	Suv420h1	Suppressor of variegation 4-20 homolog 1 (Drosophila)	cellular component|condensed nuclear chromosome, pericentric region|IDA|GO:0000780|MGI|15145825//molecular function|histone lysine N-methyltransferase activity (H4-K20 specific)|IDA|GO:0042799|MGI|15145825//biological process|histone methylation|IDA|GO:0016571|MGI|15145825//cellular component|nucleus|IEA|GO:0005634|MGI|na		1	2	4	0.2	0.02	0.002	7.222	154	early persistent down	0.21212	-4.7143	0	1215.66	257.964	0.34593	-2.8908	0	1950.19	674.172	0.48043	-2.08146	5.66067e-26	1816.21	872.194
A_52_P96542	ACTGATATGTGTTTGATGAAAGCAAACATGAAAATGCTACAAGACAAGCTACTTAAGGAG		Sycp2				0	2	0	0	0.02	0	2.02	395	mid transient down	1	1	1	2.794	2.58829	0.34697	-2.88207	0.00015	19.6115	6.67116	0.57151	-1.74975	0.00039	40.3947	22.8955
A_52_P445723	TCTGTACCAGTACAGATAGCCTTCATCTTTTTAGATAATTCTTACAGCAGATTTTTCCTG	AK032934	Smg6	Smg-6 homolog, nonsense mediated mRNA decay factor (C. elegans)	molecular function|DNA binding|IEA|GO:0003677|MGI|na//cellular component|chromosome|IEA|GO:0005694|MGI|na//cellular component|chromosome, telomeric region|IEA|GO:0000781|MGI|na//cellular component|nucleus|IEA|GO:0005634|MGI|na//biological process|telomerase-dependent telomere maintenance|IEA|GO:0007004|MGI|na		0	2	0	0	0.02	0	2.02	395	mid transient down	0.71442	-1.39974	0.00295	36.9994	26.6847	0.34773	-2.87578	3.07645e-24	69.1303	23.9966	0.76665	-1.30438	0.52964	8.92207	7.59333
A_51_P328202	ATTGACAGGAACATCTCTCTGCTTCATTACCTGATCATGATCCTGGAGAAGCACTTCCCA	NM_001008231	Daam2	Dishevelled associated activator of morphogenesis 2	biological process|biological process unknown|ND|GO:0000004|MGI|na//cellular component|cellular component unknown|ND|GO:0008372|MGI|na//molecular function|molecular function unknown|ND|GO:0005554|MGI|na		1	2	0	0.2	0.02	0	3.22	198	early sustained down	0.38252	-2.61427	2.51023e-27	218.237	83.845	0.34785	-2.87478	3.51222e-18	575.842	197.259	0.80844	-1.23695	4e-05	177.937	143.852
A_52_P859846	AGTTGGTATCAAAGATATGTAGATTGATCTTCTGCTTACTGCTTACATAGTGGAACCAAA	AK051144	Parp8	Poly (ADP-ribose) polymerase family, member 8			0	2	0	0	0.02	0	2.02	395	mid transient down	1.01701	1.01701	0.96936	4.92577	5.0123	0.34836	-2.87058	4.5534e-10	33.3772	11.7871	0.68762	-1.4543	0.02163	149.836	113.91
A_52_P295432	AGACATTTGATGTCTTCGTAGTATGGCATAATGTCATGACTTACTCAACAAACTGTATAC	NM_009141	Cxcl5	Chemokine (C-X-C motif) ligand 5	molecular function|chemokine activity|IEA|GO:0008009|MGI|na//biological process|chemotaxis|IEA|GO:0006935|MGI|na//molecular function|cytokine activity|IEA|GO:0005125|MGI|na//cellular component|extracellular region|IEA|GO:0005576|MGI|na//cellular component|extracellular space|TAS|GO:0005615|MGI|12466851//biological process|immune response|IEA|GO:0006955|MGI|na//biological process|inflammatory resp…		1	2	0	0.2	0.02	0	3.22	198	early sustained down	0.14069	-7.10772	1.90997e-42	40235.8	5635.71	0.34858	-2.86877	1.51177e-18	45349.6	15675.6	1.08936	1.08936	0.15145	45629.3	49705.4
A_51_P314045	ATCTATAAGTACAACTCGGATCGCAAACGGTTCACCCAGATCCCTGCTAAAACCATGTCT	NM_027171	2310057J16Rik	RIKEN cDNA 2310057J16 gene			0	2	4	0	0.02	0.002	6.022	182	mid sustained down	0.56787	-1.76096	0.00034	52.4822	30.2914	0.34915	-2.86411	6.00629e-25	228.699	79.182	0.29751	-3.36118	2.11639e-28	376.476	112.313
A_52_P481140	ACCTGAGACTTCAAGGGGAGGTCAGCCTATGTTCTTTCATTATTCTTTGCTTTCTCTCCC	AK081765	Srcap	Snf2-related CREBBP activator protein			1	2	4	0.2	0.02	0.002	7.222	154	early persistent down	0.4022	-2.48633	1.06719e-35	2855	1149.19	0.34924	-2.86335	8.01482e-36	4122.5	1433.55	0.4398	-2.27375	1.06556e-34	2185.31	961.88
A_51_P131335	CTGCACCATCCTGGGACCTAAAAGTCATAATTTCTCTTCACAAATATGAGCTCCAAAATT	NM_153568	BC031901	CDNA sequence BC031901	cellular component|integral to membrane|IEA|GO:0016021|MGI|na		1	2	4	0.2	0.02	0.002	7.222	154	early persistent down	0.21149	-4.72828	0	492.492	104.244	0.3496	-2.86043	4.14492e-17	356.947	123.471	0.49653	-2.01397	6.38098e-28	838.871	416.592
A_52_P286002	ATGAACGTGCCTACTTCACAGTTACCATCACAGATGTCTTCTCGTGGATCGTCTACCCCA	NM_178884	Obsl1	Obscurin-like 1			0	2	4	0	0.02	0.002	6.022	182	mid sustained down	0.62863	-1.59076	1.63384e-17	583.921	366.889	0.34989	-2.85803	8.88939e-16	778.378	267.784	0.41926	-2.38515	5.81729e-18	491.755	204.865
A_52_P146485	CCTAAGAAGCAGAAGGAAAACAAGCCAGGCAAACCTAGGAAACGGAAGAAGCTCGACAGT	NM_146019	Chd3	Chromodomain helicase DNA binding protein 3	cellular component|NuRD complex|IDA|GO:0016581|MGI|10204490//biological process|chromatin assembly or disassembly|IDA|GO:0006333|MGI|10204490//cellular component|chromatin remodeling complex|IDA|GO:0016585|MGI|10204490//cellular component|nucleus|IEA|GO:0005634|MGI|na//molecular function|protein binding|IPI|GO:0005515|MGI|10204490		0	2	4	0	0.02	0.002	6.022	182	mid sustained down	0.71739	-1.39393	0.00301	11832	8555.85	0.35054	-2.85274	1.98756e-37	20193.6	7101.61	0.3815	-2.62126	1.6658e-31	17208.5	6543.1
A_51_P149579	GAAAACTGGTAATACGCACCTAGTATGTTGATAATATCCTATTCAACCGAGTGTTTGATT	AK032294	5031426D15Rik				1	2	4	0.2	0.02	0.002	7.222	154	early persistent down	0.39588	-2.52603	0	1132.22	448.11	0.35088	-2.84997	6.4395e-31	1688.07	592.697	0.45881	-2.17955	6.45373e-24	2163.26	990.337
A_52_P249856	TGGTTTAATATTCAACACCATGATTCTCCACTAAGGATAAATTTTGATGTCACAAAGCCC	NM_172274	Cc2d2a	Coiled-coil and C2 domain containing 2A			0	2	4	0	0.02	0.002	6.022	182	mid sustained down	0.63385	-1.57766	0.0001	1001.44	635.776	0.35207	-2.84038	1.17182e-17	3074.94	1076.39	0.28873	-3.46349	2.24601e-25	2289.19	658.703
A_51_P494655	TGGATGCCACCGAGGACCAGTTGTGCTGCAAGGAACACTGAAGCGCTCCACCAGGCCCAT	NM_001080940	EG624219	Predicted gene, EG624219			1	2	4	0.2	0.02	0.002	7.222	154	early persistent down	0.33034	-3.02714	0	85.2965	28.1079	0.35227	-2.83876	9.14689e-33	115.22	40.488	0.29642	-3.37358	8.9543e-43	89.0913	26.448
A_51_P235945	TGTGTACGTGAGGGCGACCGACCTGAAGGACTGGGTTCAGGAAACCATGGCCAAGAACTA	NM_017370	Hp	Haptoglobin	biological process|acute-phase response|ISS|GO:0006953|MGI|12466851//molecular function|chymotrypsin activity|ISS|GO:0004263|MGI|12466851//cellular component|extracellular region|IEA|GO:0005576|MGI|na//cellular component|extracellular space|TAS|GO:0005615|MGI|12466851//molecular function|hemoglobin binding|ISS|GO:0030492|MGI|12466851//biological process|proteolysis and peptidolysis|ISS|GO:0006508…		1	2	4	0.2	0.02	0.002	7.222	154	early persistent down	0.40468	-2.47111	1.75676e-09	168.121	68.6255	0.35229	-2.83856	1.66791e-17	316.687	109.985	0.23402	-4.2731	1.68522e-26	412.098	95.8744
A_52_P418814	TGTCTGTTTTAAAAGGACCTGGTTAAGATATGTAATAATGTAAGCGATATGCTTGACGTG	NM_029971	Pmch	Pro-melanin-concentrating hormone			0	2	0	0	0.02	0	2.02	395	mid transient down	0.72248	-1.38413	0.37575	5.29832	3.85535	0.35239	-2.83774	0.00026	19.4572	6.69073	0.65151	-1.53489	0.54049	4.75179	3.54968
A_51_P507471	AAGTGAGGAAGTGACATCACAGGCGACAGGCTTGACAGCAAGGACGCGAAGTGAAGTCAT		2510022D24Rik				0	2	0	0	0.02	0	2.02	395	mid transient down	0.60583	-1.65064	2.32532e-13	1235.21	750.814	0.3524	-2.83766	2.07634e-24	2140.88	745.368	0.6436	-1.55376	1.64777e-09	1316.93	845.753
A_52_P165705	AGCATTTCAAGGAAAATATGCCGTGAGATTCCGGGGAACATCTTGGCAGAGGGTCCTAGG	NM_007640	Cd1d2	CD1d2 antigen	cellular component|external side of plasma membrane|IDA|GO:0009897|MGI|10201995//cellular component|integral to membrane|TAS|GO:0016021|MGI|12466851//biological process|positive regulation of NK T cell activation|IDA|GO:0051135|MGI|10201995//biological process|positive regulation of T cell mediated cytotoxicity|IDA|GO:0001916|MGI|10201995//biological process|positive regulation of interleukin-2 b…		0	2	0	0	0.02	0	2.02	395	mid transient down	0.53397	-1.87277	4.44383e-11	25.6004	13.6787	0.35244	-2.83736	2.82925e-11	65.4874	22.8634	0.75223	-1.32939	0.16699	142.278	121.503
A_51_P346874	TAACAGGTTTATCCGAGATGATCAGCTCTGAAGCTAAACTCTGCACGCCTTAGCCTGTTT	AK007175	1700112E06Rik	RIKEN cDNA 1700112E06 gene			0	2	0	0	0.02	0	2.02	395	mid transient down	0.80276	-1.2457	0.02032	709.084	573.882	0.35253	-2.83662	3.64338e-44	1666.75	588.267	0.66951	-1.49364	6.18382e-11	2513.75	1683.39
A_52_P1164457	TTTGTAATGTATATGCACATTTATTATATGTAATTTTGTGGGAATGAATAATAATTTGTC	AK048928					1	2	0	0.2	0.02	0	3.22	198	early sustained down	0.22881	-4.37048	6.97998e-06	22.8184	4.80165	0.35264	-2.83573	5e-05	18.2936	6.49689	0.91561	-1.09216	0.67776	21.2258	18.921
A_51_P172853	GGAGCTCCATCATCCCAAGCAGTGGCCTTGTCAGGAACTCTGGCTTTGCTCCTAGGAGAT	NM_009841	Cd14	CD14 antigen	cellular component|extracellular space|TAS|GO:0005615|MGI|12466851//biological process|immune response|IEA|GO:0006955|MGI|na//biological process|inflammatory response|IEA|GO:0006954|MGI|na//cellular component|membrane|IEA|GO:0016020|MGI|na//cellular component|plasma membrane|IEA|GO:0005886|MGI|na		0	2	4	0	0.02	0.002	6.022	182	mid sustained down	0.52432	-1.90723	9.14748e-27	602.272	315.164	0.35423	-2.82304	2.34159e-27	1132.25	398.404	0.32188	-3.10671	3.95166e-41	1130.86	363.643
A_51_P172502	AGGAGAAGGCAGCTTCCTATATGCAGCGTGTGCTTTCTTATTCTTATTTTTAATATATGA	NM_013655	Cxcl12	Chemokine (C-X-C motif) ligand 12	biological process|T cell proliferation|IMP|GO:0042098|MGI|12707343//biological process|brain development|IDA|GO:0007420|MGI|12183377//molecular function|chemokine activity|IDA|GO:0008009|MGI|12183377//biological process|chemotaxis|IEA|GO:0006935|MGI|na//molecular function|cytokine activity|IEA|GO:0005125|MGI|na//cellular component|extracellular region|IEA|GO:0005576|MGI|na//cellular component|ex…		1	2	4	0.2	0.02	0.002	7.222	154	early persistent down	0.45372	-2.20398	2.49592e-36	79255.1	35941.1	0.35454	-2.82052	3.60404e-24	109256	38716.3	0.45327	-2.20619	2.73105e-11	121703	55458.7
A_52_P24851	ACCACTTTCAATACCCAAGAACACTTGTAAAGGGAGATGTCTCACCTGGAAAGGGATTTC	NM_053141	Pcdhb16	Protocadherin beta 16	molecular function|calcium ion binding|IEA|GO:0005509|MGI|na//biological process|cell adhesion|IEA|GO:0007155|MGI|na//cellular component|extracellular space|TAS|GO:0005615|MGI|12466851//biological process|homophilic cell adhesion|ISS|GO:0007156|MGI|12466851//cellular component|integral to membrane|TAS|GO:0016021|MGI|12466851//cellular component|intracellular|ISS|GO:0005622|MGI|12466851//cellular …		0	2	4	0	0.02	0.002	6.022	182	mid sustained down	0.56031	-1.78472	6.55707e-27	893.282	500.479	0.35457	-2.82031	1.58603e-28	1489.06	525.164	0.49803	-2.00791	2.67199e-22	1800.95	896.118
A_51_P218345	GGGGGCTCTTTAACTTTTAAGTGAATAGAAACTTCTTATAAACCTTTTTCCTACTCCCTC	NM_008778	Pak3	P21 (CDKN1A)-activated kinase 3	molecular function|ATP binding|IEA|GO:0005524|MGI|na//molecular function|kinase activity|IEA|GO:0016301|MGI|na//biological process|protein amino acid phosphorylation|IEA|GO:0006468|MGI|na//molecular function|protein kinase activity|IEA|GO:0004672|MGI|na//molecular function|protein serine/threonine kinase activity|IEA|GO:0004674|MGI|na//molecular function|protein-tyrosine kinase activity|ISS|GO:00…		0	2	0	0	0.02	0	2.02	395	mid transient down	0.6061	-1.64989	0.0003	1697.82	1001.94	0.35492	-2.81751	0	2467.99	876.011	0.56915	-1.757	3.21926e-25	2132.08	1213.57
A_52_P922974	AAAGAGTCTGAAGAGTCTGACATTTATGAATCTATGTAACAGATACTGATCTAAGGCCGA	AK030641					0	2	0	0	0.02	0	2.02	395	mid transient down	0.76716	-1.3035	0.00323	45.8371	34.8625	0.35523	-2.8151	4.55323e-12	67.4222	23.8912	0.61158	-1.6351	7.98399e-10	108.65	66.2532
A_52_P544523	GGGCAAACCCAAGCCTGAAGAGATGAGTTCCAAGACACTGGACTTCGAGATGTTCCTGCC	NM_010858	Myl4	Myosin, light polypeptide 4	molecular function|calcium ion binding|IEA|GO:0005509|MGI|na//cellular component|cytoskeleton|IEA|GO:0005856|MGI|na//biological process|cytoskeleton organization and biogenesis|IEA|GO:0007010|MGI|na//molecular function|motor activity|IEA|GO:0003774|MGI|na//biological process|muscle development|IEA|GO:0007517|MGI|na//cellular component|myosin|IEA|GO:0016459|MGI|na		0	2	4	0	0.02	0.002	6.022	182	mid sustained down	0.63034	-1.58645	1.76927e-07	145.837	92.7045	0.35533	-2.81428	0	217.946	77.4046	0.34365	-2.90994	3.74022e-08	341.179	118.556
A_51_P427132	CCCTTCATTTGATGTAAATATTGTGAGTTGCTGGTTCTCAATAACAATGTCAAAAAGCAG	NM_177076	Fbxl13	F-box and leucine-rich repeat protein 13	biological process|ubiquitin cycle|IEA|GO:0006512|MGI|na		0	2	0	0	0.02	0	2.02	395	mid transient down	0.5428	-1.84232	3.38887e-07	47.4174	25.9677	0.35564	-2.81182	0	178.128	63.3498	0.61717	-1.6203	0.00551	19.6761	12.0658
A_52_P462217	CCTTCCCTATATAGTCAACATTTATTTTAAGGTCTAAAAACATTAAGACTAATTAAAGCA	AK083248	Abl1	C-abl oncogene 1, receptor tyrosine kinase	molecular function|ATP binding|IEA|GO:0005524|MGI|na//cellular component|cytoplasm|TAS|GO:0005737|MGI|11809706//biological process|intracellular signaling cascade|IEA|GO:0007242|MGI|na//molecular function|kinase activity|IDA|GO:0016301|MGI|12379650//cellular component|nucleus|TAS|GO:0005634|MGI|11809706//biological process|peptidyl-tyrosine phosphorylation|IDA|GO:0018108|MGI|12379650//biological …		0	2	0	0	0.02	0	2.02	395	mid transient down	0.52103	-1.91929	0.00451	22.4754	12.057	0.35664	-2.80395	7.46402e-16	41.8667	14.9824	0.52878	-1.89116	0.02669	23.109	11.9147
A_51_P438555	TTTCTTGCTGTTATGTGTAATTTCTACTCTGTGCCCGGCAAGGAAGGGTTAAGTTTCCTG	AK015117	4930412D23Rik	RIKEN cDNA 4930412D23 gene			0	2	4	0	0.02	0.002	6.022	182	mid sustained down	0.36229	-2.76022	0.03764	9.63891	3.91656	0.35787	-2.79432	1.08315e-06	33.6735	11.7655	0.31776	-3.14701	0.00153	24.796	7.18234
A_51_P113550	CCTCTCCATATAAAATAAAAACCAAGATAATGACATGCGAACCCAACAATACCTTTTGTC	AK036070					1	2	0	0.2	0.02	0	3.22	198	early sustained down	0.47112	-2.1226	1e-05	39.1873	17.8842	0.35794	-2.79373	2.25175e-18	68.7764	24.6108	0.85741	-1.1663	0.039	96.8032	82.8872
A_51_P255132	TTTTTGTTGCTTATATTAGATATTAAGCTAATTGTAAGAATGATAATGATTACGGTAAGG	AK035579		Transcribed locus			0	2	0	0	0.02	0	2.02	395	mid transient down	0.51693	-1.93449	0.01718	19.6028	10.2237	0.35806	-2.79282	1.63029e-09	39.0684	13.7952	0.78928	-1.26697	0.10012	35.1694	27.4296
A_52_P642432	TTGGGTCACTACCACCATTTGTTGAAGTTGTCAACAGGTACTGGGAAGAAGCCCAAACAT	CF104663	Transcribed locus, weakly similar to NP_081352.1 hypothetical protein LOC69423 [Mus musculus]	Transcribed locus, weakly similar to NP_081352.1 hypothetical protein LOC69423 [Mus musculus]			0	2	0	0	0.02	0	2.02	395	mid transient down	0.83277	-1.20082	0.74581	4.16351	3.4877	0.35809	-2.7926	0.00014	20.4495	7.38142	0.7114	-1.40569	0.59626	4.86357	3.78893
A_51_P339793	CTCTGTAACAGGATCTTTTGTCTAGATTTCTGAGTGTACTTTAGTTCACGTTTGTATTAG	NM_010743	Il1rl1	Interleukin 1 receptor-like 1	molecular function|DNA binding|ISS|GO:0003677|MGI|12466851//biological process|DNA methylation|ISS|GO:0006306|MGI|12466851//molecular function|N-methyltransferase activity|ISS|GO:0008170|MGI|12466851//biological process|defense response|IEA|GO:0006952|MGI|na//cellular component|extracellular space|TAS|GO:0005615|MGI|12466851//cellular component|integral to membrane|IEA|GO:0016021|MGI|na//molecula…		0	2	0	0	0.02	0	2.02	395	mid transient down	0.66544	-1.50277	0.00355	3873.57	2521.99	0.35821	-2.79166	6.52528e-39	1688.61	604.135	0.56976	-1.75512	4.50347e-23	709.041	403.909
A_52_P1116491	TTCCTCATCAGAGTCTGTATTCCACTCTTAAACGAGCTATTTAGCCGCATAAAATGAAAA	AK086916	Tor1aip1	Torsin A interacting protein 1			0	2	4	0	0.02	0.002	6.022	182	mid sustained down	0.51774	-1.93145	0.00915	58.1448	26.8506	0.35835	-2.79057	1.3442e-16	123.363	42.9613	0.33771	-2.96114	1.81137e-19	142.342	47.4044
A_51_P122762	TAATACCAGTAGTATTAATTTATACTTTTGTAGCAACATAATATTTTTATAAACAGCCAG	D10920	Zfp618				1	2	4	0.2	0.02	0.002	7.222	154	early persistent down	0.48136	-2.07746	3e-05	113.721	54.4555	0.35859	-2.78869	0	276.795	99.2551	0.44364	-2.25406	2.03812e-09	461.056	202.578
A_51_P337771	GTACATGTGCCTAAATTTGTGAAAATCGAGGTAATTTGGGCATTAGAAGGTATCAAATAG	NM_053142	Pcdhb17	Protocadherin beta 17	molecular function|calcium ion binding|IEA|GO:0005509|MGI|na//biological process|cell adhesion|IEA|GO:0007155|MGI|na//cellular component|extracellular space|TAS|GO:0005615|MGI|12466851//biological process|homophilic cell adhesion|ISS|GO:0007156|MGI|12466851//cellular component|integral to membrane|TAS|GO:0016021|MGI|12466851//cellular component|membrane|ISS|GO:0016020|MGI|12466851//molecular func…		0	2	4	0	0.02	0.002	6.022	182	mid sustained down	0.51514	-1.94121	2.36733e-12	1599.35	823.385	0.3587	-2.78785	1.32045e-17	4637.77	1653.01	0.38705	-2.58368	5.31231e-14	5870.51	2239.53
A_51_P268496	CGCCCTGCTAGATTTTCTATGACGCTGAATTATTATGCAGAATAACCCCACCAAGTTGAG	NM_053195	Slc24a3	Solute carrier family 24 (sodium/potassium/calcium exchanger), member 3	molecular function|antiporter activity|IEA|GO:0015297|MGI|na//biological process|calcium ion homeostasis|TAS|GO:0006874|MGI|11294880//biological process|calcium ion transport|IEA|GO:0006816|MGI|na//molecular function|calcium, potassium:sodium antiporter activity|IDA|GO:0008273|MGI|11294880//molecular function|calcium, potassium:sodium antiporter activity|ISS|GO:0008273|MGI|11294880//cellular comp…		0	2	4	0	0.02	0.002	6.022	182	mid sustained down	0.99262	-1.00743	0.9207	4770.23	4756.8	0.35915	-2.78439	9.34141e-34	9564.58	3423.64	0.4889	-2.0454	2.85483e-37	18722.7	9153.75
A_51_P135491	GACTACTGTGGAAAGCTTTCTTTTAGTCTCTGTCCTATGTGCATTAGCAAATGTGTCTAT	NM_009805	Cflar	CASP8 and FADD-like apoptosis regulator	biological process|apoptosis|IEA|GO:0006915|MGI|12819136//biological process|apoptosis|ISS|GO:0006915|MGI|12819136//molecular function|caspase activity|IEA|GO:0030693|MGI|na//biological process|induction of apoptosis|IEA|GO:0006917|MGI|na//molecular function|protein binding|IEA|GO:0005515|MGI|na//biological process|proteolysis and peptidolysis|IEA|GO:0006508|MGI|na//biological process|regulation …		0	2	4	0	0.02	0.002	6.022	182	mid sustained down	0.56329	-1.77527	1.02107e-06	213.65	121.388	0.36049	-2.77402	2.6558e-11	234.922	85.5685	0.48169	-2.076	2.11509e-10	174.915	84.1786
A_51_P295085	CATTAAAGCATCTGTGAACTGTAAGGCCACAACTATTGCTCTAATAATGTCAACTAGCTC	NM_008760	Ogn	Osteoglycin	cellular component|extracellular space|TAS|GO:0005615|MGI|12466851//molecular function|growth factor activity|ISS|GO:0008083|MGI|12466851		0	2	4	0	0.02	0.002	6.022	182	mid sustained down	0.83715	-1.19453	0.0156	15773.7	13227	0.36141	-2.76691	1.26931e-33	18400.9	6637.03	0.43088	-2.32083	4.18211e-28	36322.1	15638
A_51_P340060	GCCAGACATCAGATTTGTCAATACTCTTGACTCTACGTGCAATGTTAGATTATGTAACTG	AK053189		Transcribed locus			1	2	0	0.2	0.02	0	3.22	198	early sustained down	0.48564	-2.05916	0.00026	197.866	89.1229	0.36166	-2.76506	7.78078e-32	457.044	163.02	0.61441	-1.62759	0.00262	529.893	314.361
A_51_P108183	AAATTCTAAAATTCTGGAGATTTGCGATAATGTGACCATGTACTGGATCAATCCCACTCT	NM_022322	Tnmd	Tenomodulin	cellular component|integral to membrane|TAS|GO:0016021|MGI|12466851		0	2	4	0	0.02	0.002	6.022	182	mid sustained down	0.67136	-1.48951	0.30349	16.8555	11.5185	0.36222	-2.76074	5.98596e-29	300.472	108.28	0.26505	-3.77286	8.44694e-33	723.207	191.413
A_51_P445166	AAATCTACCTATTCCCGGGTCAACCCCAAGTGGTAGAAGAGGACACAGGCTATCCCGCCC	NM_019959	C1qtnf1	C1q and tumor necrosis factor related protein 1	cellular component|extracellular space|IDA|GO:0005615|MGI|12466851,15231994//cellular component|extracellular space|TAS|GO:0005615|MGI|12466851,15231994//biological process|protein homooligomerization|IDA|GO:0051260|MGI|15231994//molecular function|receptor activity|IEA|GO:0004872|MGI|na		0	2	4	0	0.02	0.002	6.022	182	mid sustained down	0.66091	-1.51306	4e-05	297.614	198.394	0.36238	-2.75957	0	491.162	178.124	0.38312	-2.61012	2.11689e-32	500.368	191.475
A_52_P803797	AAAGTAATCAATAAACTAGAACTAGTTGAAGTGTAAACTCGCTAGAGTCCTCTCTATGCA	AK085108					1	2	4	0.2	0.02	0.002	7.222	154	early persistent down	0.498	-2.00803	2e-05	335.235	154.776	0.3629	-2.75556	9.02769e-09	594.503	209.727	0.4034	-2.47892	3.40461e-28	977.469	391.679
A_52_P295129	TCATGAAGCTATAAGAACTCTAAACAGATTAAATATAAAGAGATCATTTAAACTGCATTT	AK017702	Cr1l				0	2	0	0	0.02	0	2.02	395	mid transient down	0.58172	-1.71903	3e-05	43.7957	25.9156	0.36314	-2.75379	4e-05	71.2634	24.9847	0.55219	-1.81096	2e-05	65.1416	35.9293
A_52_P86965	GGGACATTTGTGAGTGGAGAGTACTTAGTAATTAAGAAAACTGAGAGGAATAAAGCCATT	BC150711	AI607873	Expressed sequence AI607873			0	2	4	0	0.02	0.002	6.022	182	mid sustained down	1.04498	1.04498	0.64608	1202.67	1260.91	0.3632	-2.75328	1.0631e-36	1493.17	541.401	0.46318	-2.15897	3.00267e-19	1092.45	506.069
A_52_P676623	TTTCAGGATGACCAACAACCCAAAATAGTGTTAATAGTTGGTATTTGAAAACAGAGAAGC	NM_028319	Zfp518	Zinc finger protein 518			1	2	0	0.2	0.02	0	3.22	198	early sustained down	0.19998	-5.00055	1.64805e-21	106.68	21.137	0.36362	-2.75014	3.28768e-15	491.237	175.962	0.52506	-1.90454	4e-05	314.434	160.009
A_52_P45937	AGAAAGGGGGGCTGCTGGGGGAACAGATGTCTTTAATAAATCCAGATGAGAGATTCTGAT	AK021069	S100a4	S100 calcium binding protein A4	molecular function|calcium ion binding|IDA|GO:0005509|MGI|11914069		1	2	0	0.2	0.02	0	3.22	198	early sustained down	0.40001	-2.49997	2.27473e-41	349.085	139.43	0.36399	-2.7473	6.97049e-19	445.249	160.701	0.73971	-1.35188	2.78157e-07	383.944	284.203
A_52_P255724	GACGCCGCGTGTGATTTTTTAATTATGCGAAAAAAGTGCCATAAAAATGACTTCATCGGA		1810009N02Rik				1	2	0	0.2	0.02	0	3.22	198	early sustained down	0.31487	-3.17588	5.72331e-22	124.968	39.4397	0.36488	-2.74059	9.71198e-21	415.985	151.933	0.76646	-1.30469	0.01752	591.119	450.261
A_52_P386302	ACTACAGGAAGATGCCATCTTACACTCGGAAGATAGTTTAAGGAAGATGGCAATAATAAC	NM_025563	2010012O05Rik	RIKEN cDNA 2010012O05 gene			0	2	0	0	0.02	0	2.02	395	mid transient down	0.62079	-1.61086	4.30541e-16	964.392	598.005	0.36509	-2.73902	0	1680.3	613.863	0.76744	-1.30303	0.00064	1256.42	965.19
A_52_P102722	TCTCTGCTTGGCAAATGTTTGATGCATTGTGACGGCTCATCTCTCTACCTAGAGTATTCA	AK050849					0	2	0	0	0.02	0	2.02	395	mid transient down	1.16567	1.16567	0.07281	26.5447	30.9584	0.36512	-2.73882	7.03683e-14	139.041	50.2021	0.52835	-1.89267	2.43057e-22	141.942	74.9926
A_51_P202596	GACCCTTTAGTGCCTGTGGAAGAACCCATTGTTTCTTTTTCGCTTTCTTCAAAACCAAAA	NM_172628	Sh3tc2	SH3 domain and tetratricopeptide repeats 2	molecular function|binding|IEA|GO:0005488|MGI|na		1	2	0	0.2	0.02	0	3.22	198	early sustained down	0.29142	-3.43144	0	4566.3	1327.22	0.36558	-2.73535	2.19842e-18	5737.1	2067.44	0.63201	-1.58224	1e-05	4960.55	3112.62
A_52_P639048	CAATGCTGGCCCTTTGATAGGGTCGGAAAACAAGTCAAATATTAAAGATCATTTCTCCTG	NM_007416	Adra1b	Adrenergic receptor, alpha 1b	molecular function|G-protein coupled receptor activity|IEA|GO:0004930|MGI|na//biological process|G-protein coupled receptor protein signaling pathway|IEA|GO:0007186|MGI|na//molecular function|adrenoceptor activity|ISS|GO:0004935|MGI|12466851//molecular function|alpha1-adrenergic receptor activity|ISS|GO:0004937|MGI|12466851//cellular component|integral to membrane|TAS|GO:0016021|MGI|12466851//mol…		0	2	0	0	0.02	0	2.02	395	mid transient down	0.4854	-2.06016	0.23312	10.1191	5.15991	0.36623	-2.73049	2.6891e-22	58.8941	21.681	1.13764	1.13764	0.70056	11.6807	12.225
A_51_P150653	CCAATGGAGATGCAGCCTATTGTCACAGACATGGTGACAGTGCACAGAGTGGCTGAGAGC	NM_007955	Ptprv	Protein tyrosine phosphatase, receptor type, V	cellular component|extracellular space|TAS|GO:0005615|MGI|12466851//molecular function|hydrolase activity|IEA|GO:0016787|MGI|na//cellular component|integral to membrane|TAS|GO:0016021|MGI|12466851//molecular function|phosphoprotein phosphatase activity|IEA|GO:0004721|MGI|na//biological process|protein amino acid dephosphorylation|IEA|GO:0006470|MGI|na//molecular function|protein tyrosine phosphat…		0	2	4	0	0.02	0.002	6.022	182	mid sustained down	0.62614	-1.59709	9e-05	261.695	165.384	0.3664	-2.72926	1.3465e-19	365.58	132.253	0.41958	-2.38335	7.42688e-44	819.105	343.854
A_52_P891260	TTGGGTGTTAAACCCAAGACTATACCTTACTAAATTGAGCTCAACTTTCTAGAAGTACTG	AK079126	Mettl9	Methyltransferase like 9	biological process|biological process unknown|ND|GO:0000004|MGI|na//cellular component|cellular component unknown|ND|GO:0008372|MGI|na//molecular function|molecular function unknown|ND|GO:0005554|MGI|na		1	2	4	0.2	0.02	0.002	7.222	154	early persistent down	0.49273	-2.02949	2.00818e-12	271.672	134.599	0.36644	-2.72894	6.48039e-15	550.788	200.132	0.32832	-3.04579	4.83064e-29	477.259	155.789
A_52_P342860	ATGGAGCTATTCCACAAAGGATGACTATTCACCAAAGATGGATCTTACAGAGGAAACTGC	NM_007954	Es1	Esterase 1	molecular function|carboxylesterase activity|IEA|GO:0004091|MGI|na//molecular function|catalytic activity|IEA|GO:0003824|MGI|na//cellular component|endoplasmic reticulum|IEA|GO:0005783|MGI|na//cellular component|extracellular space|TAS|GO:0005615|MGI|12466851//molecular function|hydrolase activity|IEA|GO:0016787|MGI|na//molecular function|serine esterase activity|IEA|GO:0004759|MGI|na		0	2	0	0	0.02	0	2.02	395	mid transient down	0.4694	-2.1304	0.10408	8.07935	3.84039	0.36657	-2.72796	9.98659e-07	56.8195	20.3233	1.07417	1.07417	0.8525	8.77781	9.81597
A_51_P230439	AAGAATTCAAGTGCCTTAGGTTTGTGAGCCACAAAGTCTTGGCTGAGATCAAAGTGCCAA	NM_008905	Ppfibp2	Protein tyrosine phosphatase, receptor-type, F interacting protein, binding protein 2	molecular function|receptor activity|IEA|GO:0004872|MGI|na		1	2	0	0.2	0.02	0	3.22	198	early sustained down	0.38285	-2.61197	9.61262e-13	96.3291	36.7457	0.36718	-2.72348	1.96425e-14	210.455	76.8311	1.09613	1.09613	0.08265	161.776	177.316
A_51_P487027	TTTTTAAAGGCAGAAGAAGACATGAGCACATACATCTGTAATCTACGTGATGTGATAAGA	NM_010607	Kcnk2	Potassium channel, subfamily K, member 2	biological process|G-protein coupled receptor protein signaling pathway|IDA|GO:0007186|MGI|11560940//cellular component|integral to membrane|TAS|GO:0016021|MGI|12466851//cellular component|integral to plasma membrane|IEA|GO:0005887|MGI|na//molecular function|ion channel activity|IEA|GO:0005216|MGI|na//biological process|ion transport|IEA|GO:0006811|MGI|na//cellular component|membrane|IEA|GO:00160…		0	2	4	0	0.02	0.002	6.022	182	mid sustained down	0.9191	-1.08802	0.365	317.014	288.888	0.36751	-2.721	0	741.505	272.542	0.47333	-2.11267	3.63442e-34	440.209	208.487
A_52_P83363	AATTTGGATATTTCCTGTGTTTTGCAAACCGTTCACTTTCTAATTTGGATTCTTCCTGCG	AK015025	Garnl1				0	2	4	0	0.02	0.002	6.022	182	mid sustained down	0.606	-1.65016	0.0229	114.406	68.8743	0.36783	-2.71864	2.6145e-27	281.821	103.752	0.44296	-2.25756	5.85439e-15	214.996	94.5254
A_51_P515649	TTAAGTATTTTTCCAAATCTATTGTTGCTGAACATTTTACATCAGGACACTTCACGCTCC	NM_053147	Pcdhb22	Protocadherin beta 22	molecular function|calcium ion binding|IEA|GO:0005509|MGI|na//biological process|cell adhesion|IEA|GO:0007155|MGI|na//cellular component|extracellular space|TAS|GO:0005615|MGI|12466851//biological process|homophilic cell adhesion|ISS|GO:0007156|MGI|12466851//cellular component|integral to membrane|TAS|GO:0016021|MGI|12466851//cellular component|membrane|ISS|GO:0016020|MGI|12466851//molecular func…		0	2	0	0	0.02	0	2.02	395	mid transient down	0.51236	-1.95175	2.53418e-10	1276	657.208	0.36849	-2.71378	3.73467e-22	2071.55	760.351	0.53861	-1.85663	1.04293e-09	3537.33	1894.41
A_51_P152532	GTTTACCACTCGTTTATGTATATGTAGGTGACGTTACTTGAGCTTAAATGTACTTTACTG	BC108401	Mex3b	Mex3 homolog B (C. elegans)			1	2	0	0.2	0.02	0	3.22	198	early sustained down	0.37499	-2.66676	1.4512e-38	4635.59	1736.36	0.36899	-2.71011	3.75467e-12	8169.41	2966.71	0.5302	-1.88609	6.64476e-12	5473.41	2877.31
A_51_P124485	AGATAACATTTTAGGTCCTAATGGAATACTTAAGTTTGCAGAAATTTCCAGTCATCCTGC	AK087204		Transcribed locus			1	2	0	0.2	0.02	0	3.22	198	early sustained down	0.27023	-3.70052	1.76888e-38	2144.27	581.277	0.36947	-2.70656	1.53988e-13	2803.94	1030.26	0.5025	-1.99004	5.86135e-12	2805.18	1407.38
A_52_P140299	CTGTTCCACCCAATTATGTGAAGTCATTATCTCCTGAAGAGATAACATGTTGTATTAGCA	AK049361	Scfd1	Sec1 family domain containing 1	cellular component|Golgi apparatus|IEA|GO:0005794|MGI|na//cellular component|endoplasmic reticulum|IEA|GO:0005783|MGI|na//biological process|protein transport|IEA|GO:0015031|MGI|na//biological process|transport|IEA|GO:0006810|MGI|na//biological process|vesicle docking during exocytosis|IEA|GO:0006904|MGI|na//biological process|vesicle-mediated transport|IEA|GO:0016192|MGI|na		0	2	4	0	0.02	0.002	6.022	182	mid sustained down	0.66426	-1.50544	1.17236e-08	564.032	374.348	0.36991	-2.70339	9.39346e-40	964.924	356.813	0.43739	-2.2863	1.26797e-11	923.158	400.096
A_51_P327983	ACAAAGTGCCCAAATCAAAGGAAGTTTTATCAGAGTCAGGCCTAAGGGACCAAGAAGAAG	NM_177702	4833427G06Rik	RIKEN cDNA 4833427G06 gene			1	2	0	0.2	0.02	0	3.22	198	early sustained down	0.49855	-2.0058	6.47521e-09	102.457	50.16	0.37029	-2.70057	1.23476e-14	238.77	88.6915	0.57373	-1.74297	2.69035e-18	234.18	134.405
A_52_P281659	TCTCTTCTCCGACAGGTCACCTTATATATCCTTGCCCCAACAAAGAGCCTGGTGAGAGGC	AK002926	Klf13				0	2	0	0	0.02	0	2.02	395	mid transient down	0.52763	-1.89526	5.07554e-09	67.6639	35.0445	0.37082	-2.69675	3.31651e-10	115.039	41.7193	0.93511	-1.0694	0.61262	161.209	148.215
A_52_P521770	TTTCAGTGGTTCTTCCTCCTTATCCTTTCTGAAGTCATCCACCATTGGAAGAAACATACT	NM_175750	Plxna4	Plexin A4	biological process|neurogenesis|IGI|GO:0007399|MGI|12591607//cellular component|plasma membrane|ISS|GO:0005886|MGI|12591607//molecular function|semaphorin receptor activity|IGI|GO:0017154|MGI|12591607//biological process|signal transduction|IGI|GO:0007165|MGI|12591607		0	2	0	0	0.02	0	2.02	395	mid transient down	0.6896	-1.45013	0.00067	188.039	129.287	0.3709	-2.69615	1.726e-14	406.353	147.989	0.62074	-1.61099	3.63856e-08	647.706	401.03
A_51_P216605	AGACTGCTATGTGTCTATTCCTGTGGTTTAGATGGCAGATATGTCAGCTATTTTATGCTA	NM_177993	Hbp1	High mobility group box transcription factor 1	molecular function|DNA binding|IEA|GO:0003677|MGI|na//cellular component|nucleus|IEA|GO:0005634|MGI|na		1	2	0	0.2	0.02	0	3.22	198	early sustained down	0.35749	-2.79727	2.82052e-20	782.193	279.46	0.37171	-2.69024	0	642.79	238.695	0.51415	-1.94494	1.4564e-12	449.03	230.855
A_51_P490955	AAGGGTCCCTAATTTTCTCATGGAGATGTGTTGCTAGTTCAGTCCTTGTCATCCAGCATC	NM_001039532	Zfp784	Zinc finger protein 784			1	2	4	0.2	0.02	0.002	7.222	154	early persistent down	0.29186	-3.42627	2.08046e-30	278.796	81.6035	0.37173	-2.69013	1.49076e-13	444.866	162.181	0.48048	-2.08126	6.96602e-32	376.688	180.836
A_51_P418737	GGAAAGCAAAGCTCATCAGGGTCTACTTGCCTTTCTGTTTTGGTCTAGATAAAAATAAAG	AK014289	Prr8	Proline rich 8			0	2	4	0	0.02	0.002	6.022	182	mid sustained down	0.56786	-1.761	5.05358e-06	53.2256	30.4189	0.37179	-2.68972	2.11207e-11	68.7185	25.5587	0.41682	-2.39912	2.24217e-27	84.7171	35.3172
A_51_P160536	TTGTCAGTAGGTGCAGAACTCCATGAACACAACATTAAAAGGAATACCACATTAAAATTG	NM_029335	1700026D08Rik	RIKEN cDNA 1700026D08 gene			1	2	4	0.2	0.02	0.002	7.222	154	early persistent down	0.44984	-2.223	8.00455e-36	996.652	448.855	0.37202	-2.68801	0	2037.45	757.985	0.45887	-2.17928	3.62362e-41	1791.59	822.143
A_51_P220343	CATTCCTCATTTTTCTCATGATCTGTGTAGCAGGGAATGTGTTTGTTCAACCATGATGAG	NM_018865	Wisp1	WNT1 inducible signaling pathway protein 1	biological process|Wnt receptor signaling pathway|IEA|GO:0016055|MGI|na//biological process|cell adhesion|IEA|GO:0007155|MGI|na//cellular component|extracellular region|ISS|GO:0005576|MGI|12466851//cellular component|extracellular space|TAS|GO:0005615|MGI|12466851//molecular function|insulin-like growth factor binding|ISS|GO:0005520|MGI|12466851//molecular function|protein binding|IEA|GO:0005515|…		1	2	0	0.2	0.02	0	3.22	198	early sustained down	0.34103	-2.9323	3.15956e-40	22771.6	7725.52	0.37219	-2.68682	6.39265e-23	30362.9	11266.5	0.67848	-1.47389	2.05335e-09	28236.9	19146.2
A_52_P771288	AGCCTGATTTCATTACCTGAGTAGTGATTCTTATACTTACTGACCTAAGGTCTCTCTGAT	AK051988		Transcribed locus			1	2	0	0.2	0.02	0	3.22	198	early sustained down	0.31255	-3.19947	7.32906e-20	108.803	32.6027	0.37227	-2.68619	4.08102e-35	140.38	52.1501	0.51785	-1.93106	4.73174e-22	149.362	77.485
A_51_P272206	AGATCACAGGACTTGACCCATCATCAAATAGGACCAGGTGACCTACAGAGACATCACAAT	NM_172625	D030070L09Rik	RIKEN cDNA D030070L09 gene			1	2	0	0.2	0.02	0	3.22	198	early sustained down	0.37026	-2.70083	7.28381e-41	1103.45	409.063	0.37285	-2.68202	2.36097e-32	1636.4	607.798	0.71108	-1.40631	2.8545e-11	1173.52	834.47
A_51_P418711	GCTCGGCAACCTTTACTATCTATCAACTAAGAGGCTAAATATATGCCATCAGGTAATAGC	AK017657	5730453C05Rik				1	2	4	0.2	0.02	0.002	7.222	154	early persistent down	0.35798	-2.79342	0.00018	40.6029	13.6037	0.37319	-2.67959	8e-05	74.6271	26.7669	0.42612	-2.34674	2.005e-18	65.1578	27.7339
A_52_P534150	ATTCTTGGACCCTGGAGACTACCCTGCTGTTTTGCAGGCTTTTCTTACAAAGCAAACACT	NM_138303	Yipf2	Yip1 domain family, member 2	cellular component|integral to membrane|TAS|GO:0016021|MGI|12466851		0	2	4	0	0.02	0.002	6.022	182	mid sustained down	0.54239	-1.84369	1.46394e-15	273.901	149.025	0.37328	-2.67892	0	782.63	291.917	0.4787	-2.08897	1.54449e-36	698.085	334.177
A_52_P940077	GATCATGCTAAAGATTAGAGATGTATAAACACAGATTCCGAATCACCTAAGATTCATTCC	AK087183					1	2	4	0.2	0.02	0.002	7.222	154	early persistent down	0.48473	-2.063	1.40061e-07	133.371	61.7318	0.37333	-2.67862	0	232.272	86.7703	0.49144	-2.03486	3.87164e-18	243.42	119.229
A_51_P483878	ACCTCTTCCAGAGGTAGCGCGGGATCCCGCCCATGAAGATGAGGACGTGCTTACATTGTA	NM_053134	Pcdhb9	Protocadherin beta 9	molecular function|calcium ion binding|IEA|GO:0005509|MGI|na//biological process|cell adhesion|IEA|GO:0007155|MGI|na//cellular component|extracellular space|TAS|GO:0005615|MGI|12466851//biological process|homophilic cell adhesion|ISS|GO:0007156|MGI|12466851//cellular component|integral to membrane|TAS|GO:0016021|MGI|12466851//cellular component|membrane|ISS|GO:0016020|MGI|12466851//molecular func…		0	2	4	0	0.02	0.002	6.022	182	mid sustained down	0.60285	-1.65879	8.38698e-18	165.618	100.004	0.37333	-2.6786	2.57931e-19	202.211	74.3239	0.36903	-2.70982	1.44051e-18	416.658	153.114
A_52_P620472	GGTTGTGGTAATAAAGTATCATTATCTTCTTAGATCTAATGTAAGATTCAAACTCTGACC	AK082108	A830082K12Rik	Transcribed locus			0	2	4	0	0.02	0.002	6.022	182	mid sustained down	0.70068	-1.42718	2.63681e-07	304.279	212.946	0.37335	-2.67845	3.9976e-32	498.908	185.695	0.42182	-2.37068	2.02532e-11	510.304	211.211
A_52_P500077	TGAATGCGGGAAGTCCTTCAGCCAGAGTGCTAGCCTGATTCAACACCAGAGAAGCCACAG	NM_001033820	Zfp551	Zinc fingr protein 551			1	2	4	0.2	0.02	0.002	7.222	154	early persistent down	0.41137	-2.43088	1.36473e-27	79.1053	32.7177	0.37396	-2.67409	6.02727e-11	121.648	45.0578	0.47734	-2.09493	4.5373e-32	108.324	51.6919
A_51_P268563	GGGATTACAGAAAGACACGGCACTGCCGGTCACACCCATGCTGCTTAGAAGCCTAAGCCT	NM_007932	Eng	Endoglin	biological process|angiogenesis|IMP|GO:0001525|MGI|10625534,12941632//molecular function|binding|TAS|GO:0005488|MGI|10625534//biological process|cell adhesion|IEA|GO:0007155|MGI|na//cellular component|extracellular space|TAS|GO:0005615|MGI|12466851//biological process|heart development|IMP|GO:0007507|MGI|10625534//cellular component|integral to membrane|TAS|GO:0016021|MGI|12466851//molecular func…		1	2	4	0.2	0.02	0.002	7.222	154	early persistent down	0.46627	-2.14469	4.96171e-24	94.5237	44.1647	0.37412	-2.6729	9.73796e-29	185.099	68.8566	0.47069	-2.12456	5.6366e-18	176.653	82.9322
A_52_P405177	CCAAAGCAGGTCTAGGGACTGAAGCCAGTGACATTCAGGTTACCTGGGGGCCTTCTCTGA	BC025489	C1qtnf6	C1q and tumor necrosis factor related protein 6	biological process|biological process unknown|ND|GO:0000004|MGI|na//cellular component|cellular component unknown|ND|GO:0008372|MGI|na//molecular function|molecular function unknown|ND|GO:0005554|MGI|na		1	2	4	0.2	0.02	0.002	7.222	154	early persistent down	0.46593	-2.14624	6.01492e-11	1498.23	700.118	0.37427	-2.67189	3.31485e-22	2241.1	829.375	0.46533	-2.149	3.25833e-36	2139.62	995.059
A_51_P121547	GTACTTACGATGCCCAGCAGCAATGACTGTGATGCACTTGAGAAAGTTTCTCAGGAGTAA	NM_007552	Bmi1	Bmi1 polycomb ring finger oncogene	biological process|brain development|IMP|GO:0007420|MGI|7926765//biological process|cellular physiological process|TAS|GO:0050875|MGI|7926765//biological process|chromatin modification|IEA|GO:0016568|MGI|na//biological process|humoral immune response|IMP|GO:0006959|MGI|7926765//cellular component|nuclear body|IDA|GO:0016604|MGI|12183370//cellular component|nucleus|IEA|GO:0005634|MGI|na//molecular…		0	2	4	0	0.02	0.002	6.022	182	mid sustained down	0.53483	-1.86974	9.58567e-18	4329.74	2316.45	0.37438	-2.67111	5.7475e-29	5097.09	1908.86	0.44469	-2.24874	4.62925e-27	4210.15	1867.88
A_51_P494403	CAGAAAATACGTATGCCTCCCATATGAAACAATGTTCCGCCCCAAACACTGTGACACGTA	NM_001037713	Xaf1	XIAP associated factor 1			1	2	0	0.2	0.02	0	3.22	198	early sustained down	0.44864	-2.22895	3.656e-23	526.956	236.983	0.37443	-2.67074	5.58278e-30	1348.52	506.194	1.06403	1.06403	0.34896	1219.61	1299.55
A_52_P55876	AAAGGAGGGACTATGGCGTCAAACAGCCTCTTCAGCGCAGTGACACCGTGTCAGCAAAGC	NM_009820	Runx2	Runt related transcription factor 2	molecular function|ATP binding|IEA|GO:0005524|MGI|na//molecular function|DNA binding|IDA|GO:0003677|MGI|12807883,15107406//biological process|cell maturation|IGI|GO:0048469|MGI|15107406,15389629//biological process|cell maturation|IMP|GO:0048469|MGI|15107406,15389629//molecular function|chromatin binding|IDA|GO:0003682|MGI|15537544//cellular component|cytoplasm|IDA|GO:0005737|MGI|15225881//cellul…		0	2	0	0	0.02	0	2.02	395	mid transient down	0.49921	-2.00314	0.02188	11.1866	5.75418	0.37511	-2.66585	3.55804e-06	33.3723	12.7639	0.45607	-2.19263	0.01055	15.0325	7.17241
A_52_P510107	GAGTTCATAAAAACTATGTTAACATGTACCTGGTTTTTACTATATGGTCAATAAACTTCC	NM_172527	Nudt15	Nudix (nucleoside diphosphate linked moiety X)-type motif 15	molecular function|8-oxo-7,8-dihydroguanine triphosphatase activity|IDA|GO:0008413|MGI|12767940//cellular component|cellular component unknown|ND|GO:0008372|MGI|na//biological process|purine deoxyribonucleoside triphosphate catabolism|IDA|GO:0009217|MGI|12767940//biological process|response to reactive oxygen species|IDA|GO:0000302|MGI|12767940		1	2	0	0.2	0.02	0	3.22	198	early sustained down	0.23459	-4.26281	2.47408e-38	691.803	161.9	0.37551	-2.66302	5.28207e-31	883.499	332.084	0.81628	-1.22508	0.0875	447.661	364.047
A_51_P223498	ATTTGAGGGCAACACATGCGACCAGGTGTCAGAGGTCAATCTCCAATATTTCTTTGATAT	NM_172653	Slc39a10	Solute carrier family 39 (zinc transporter), member 10	cellular component|integral to membrane|TAS|GO:0016021|MGI|12466851//cellular component|membrane|ISS|GO:0016020|MGI|12466851//biological process|metal ion transport|ISS|GO:0030001|MGI|12466851//molecular function|metal ion transporter activity|ISS|GO:0046873|MGI|12466851//biological process|transport|IEA|GO:0006810|MGI|na		0	2	0	0	0.02	0	2.02	395	mid transient down	0.66312	-1.50803	2.06376e-07	32854.5	21784.4	0.37561	-2.66236	1.43893e-24	38504.7	14401.6	0.62628	-1.59672	1.24225e-14	31868.3	19964
A_52_P412408	CCGTTTAAAACAAACAGTATAAAAACGTAGGAAACATGATTCGTAAGCTCCCTTTCTTGG	AK014505	Myo1h				1	2	4	0.2	0.02	0.002	7.222	154	early persistent down	0.31337	-3.19109	0	266.695	83.6453	0.37599	-2.65967	7.29174e-34	357.568	134.844	0.42749	-2.33924	1.05649e-22	465.866	199.073
A_51_P480311	GCATGTGTTCCGTCTGAAAAGGTGGATACAGAAAGTCATTGATCAATTTGGATAGGTGTG	NM_010168	F2	Coagulation factor II	biological process|acute-phase response|IEA|GO:0006953|MGI|na//biological process|blood coagulation|IEA|GO:0007596|MGI|na//molecular function|calcium ion binding|IEA|GO:0005509|MGI|na//molecular function|chymotrypsin activity|IEA|GO:0004263|MGI|na//cellular component|extracellular region|IEA|GO:0005576|MGI|na//cellular component|extracellular space|TAS|GO:0005615|MGI|12466851//molecular function|…		0	2	4	0	0.02	0.002	6.022	182	mid sustained down	1.2555	1.2555	0.40844	6.15255	7.69472	0.37641	-2.65671	0.00084	24.307	9.66132	0.43385	-2.30492	3.2947e-26	46.6857	20.2461
A_52_P113100	AGTTTATAGCCATCCATACTCTTTAATATTTTACCCAATTTAGAATTGGGAATGGGGTCG	AK048418	Usp52	Ubiquitin specific peptidase 52	molecular function|3'-5'-exoribonuclease activity|ISS|GO:0000175|MGI|na//molecular function|cysteine-type peptidase activity|IEA|GO:0008234|MGI|na//cellular component|cytoplasm|ISS|GO:0005737|MGI|na//molecular function|exonuclease activity|IEA|GO:0004527|MGI|na//molecular function|hydrolase activity|IEA|GO:0016787|MGI|na//biological process|mRNA catabolism, exonucleolytic|ISS|GO:0000291|MGI|na//c…		1	2	0	0.2	0.02	0	3.22	198	early sustained down	0.30825	-3.24412	0	573.823	176.778	0.37678	-2.65406	3.8584e-29	552.511	207.622	0.51541	-1.94021	2.40485e-18	252.828	130.364
A_51_P356536	TCAGAAGCATAGATAACTTCCAACATATCCTAATTGAGCTGACATTTCACACATATTTGG	AK020330	9230110I02Rik				1	2	4	0.2	0.02	0.002	7.222	154	early persistent down	0.43793	-2.28348	2.70811e-36	566.13	247.507	0.37686	-2.6535	3.79346e-26	625.356	233.441	0.47968	-2.08473	3.78341e-19	552.502	265.318
A_52_P571537	ATAGGTAGAATTTTATGCTTATTTAGATCTCTTCCATGCCTAAATTTTGGGGCATCTTCC	AK014151	3110039M20Rik	Transcribed locus, strongly similar to NP_036692.1 forkhead box G1 [Rattus norvegicus]			0	2	0	0	0.02	0	2.02	395	mid transient down	0.78058	-1.28111	5.78143e-06	9338.05	7291.73	0.37742	-2.64954	4.95487e-19	23167.3	8711.96	1.00353	1.00353	0.969	18958.2	18990.9
A_52_P120988	CATAGTGTTATTCCCCGTCGAATAACCAGTTTCTTTGGAGTTTTATGAAAAAAGGTGCTT	AK020156	Apool				1	2	4	0.2	0.02	0.002	7.222	154	early persistent down	0.3559	-2.80975	0.00021	62.1624	19.4964	0.37743	-2.64952	4.54273e-18	86.0626	32.4049	0.47565	-2.10239	7.05038e-19	77.6616	36.8909
A_52_P488572	TATTTGAACTTCGAAGAATTGCTTTCGATGCAGAGTCAGAACCTAATAACAGCAGTGGCA	NM_080288	Elmo1	Engulfment and cell motility 1, ced-12 homolog (C. elegans)	biological process|actin filament-based process|IDA|GO:0030029|MGI|11595183//biological process|apoptosis|IEA|GO:0006915|MGI|na//cellular component|cytoplasm|IDA|GO:0005737|MGI|11595183//cellular component|cytoskeleton|IEA|GO:0005856|MGI|na//cellular component|membrane|IEA|GO:0016020|MGI|na//biological process|phagocytosis|IDA|GO:0006909|MGI|11595183//cellular component|plasma membrane|IDA|GO:000…		1	2	0	0.2	0.02	0	3.22	198	early sustained down	0.4657	-2.14732	6.37844e-32	348.418	162.289	0.37747	-2.64924	1.57769e-26	1052.99	399.355	0.6337	-1.57802	0.00016	1175.3	736.911
A_52_P97680	TTCGGCAGAACGTTCTGGAGAGAGGGAATCATGAGTTAGTGTGGCAAGAAAAAGGAACAT	NM_001039530	Parp14	Poly (ADP-ribose) polymerase family, member 14			1	2	4	0.2	0.02	0.002	7.222	154	early persistent down	0.3457	-2.89271	0	75.6272	26.1133	0.37857	-2.64154	2.34515e-29	98.4981	37.3069	0.48497	-2.06198	9.52014e-27	80.0024	38.7988
A_52_P152631	ATGTATGGCACTTCAGACGAAATTGCTTTGTTCAGTGGAATCTCACCAAGTGTGACAACA	NM_153596	Tmem17	Transmembrane protein 17			1	2	0	0.2	0.02	0	3.22	198	early sustained down	0.23955	-4.17441	2.61351e-40	1142.72	273.534	0.37871	-2.64055	1.09572e-32	1705.17	643.145	0.55934	-1.78783	1.84702e-19	1321.64	739.618
A_51_P458218	ACTTTAAATTATCTTGGTGACACTTTTGTCTCACAACCTGAAGGAAAATAAACACTGAGC	NM_026137	Wdr13	WD repeat domain 13	cellular component|nucleus|IEA|GO:0005634|MGI|na		0	2	0	0	0.02	0	2.02	395	mid transient down	0.56847	-1.75911	1.66963e-09	5343.87	3040.79	0.37924	-2.63685	9.76564e-32	8768.05	3321.08	0.52123	-1.91853	1.61492e-10	9611.35	4991.48
A_51_P369657	ACATGACCAAGTTTTCAGGTTACGAATGTTAAACTTCATTTACTAGAACCAATGACCATG	AK083533	AW146242	Expressed sequence AW146242			0	2	4	0	0.02	0.002	6.022	182	mid sustained down	0.66294	-1.50844	0.10739	19.5728	12.537	0.3801	-2.63087	3.15358e-19	40.5938	15.4366	0.43406	-2.30385	7.84349e-14	27.1306	11.7797
A_52_P442585	CTGTGATACAAGAATCAGCCGAGGCAAGCCAGTTGGAAGTCCCAGTAACAGAAGAAATTA	NM_001080746	Gtf2i	General transcription factor II I	molecular function|DNA binding|ISS|GO:0003677|MGI|12466851//cellular component|nucleus|ISS|GO:0005634|MGI|12466851//biological process|regulation of transcription, DNA-dependent|IEA|GO:0006355|MGI|na//molecular function|transcription factor activity|IEA|GO:0003700|MGI|na//cellular component|transcription factor complex|IEA|GO:0005667|MGI|na		0	2	4	0	0.02	0.002	6.022	182	mid sustained down	0.68838	-1.45269	7.12967e-11	1723.7	1187.26	0.38012	-2.63077	0	2768.35	1051.1	0.37127	-2.69346	2.61772e-25	2750.93	1020.63
A_52_P563818	CCCTTCCTTTACTAGCAAGACCAGTCTTATGGTATTGAAAGGATTCTTTCAGTCTGAGAG	NM_001111052	Dclk1	Doublecortin-like kinase 1	molecular function|ATP binding|IEA|GO:0005524|MGI|na//biological process|cell differentiation|IEA|GO:0030154|MGI|na//biological process|development|IEA|GO:0007275|MGI|na//biological process|intracellular signaling cascade|IEA|GO:0007242|MGI|na//molecular function|kinase activity|IEA|GO:0016301|MGI|na//biological process|neurogenesis|IEA|GO:0007399|MGI|na//biological process|protein amino acid pho…		0	2	0	0	0.02	0	2.02	395	mid transient down	0.65266	-1.5322	1.45321e-13	242.391	158.127	0.38115	-2.62365	9.60829e-34	1092.48	415.024	0.61549	-1.62471	1.11335e-10	1501.7	922.517
A_51_P362202	TATGCATTGGAGGAAATTGAAACCGGTAAAAATTCAAAGCTCTTGACTTCTACTCTAGGG	NM_175308	Mobkl2c	MOB1, Mps One Binder kinase activator-like 2C (yeast)			0	2	4	0	0.02	0.002	6.022	182	mid sustained down	0.65536	-1.52587	0.00098	445.732	293.822	0.38116	-2.62355	2.75026e-23	839.483	316.114	0.48651	-2.05548	2.44166e-38	985.295	479.333
A_51_P380986	ATATAGGGGAGAAGAATGCGGTAATTGCTGTCCGTGTATCGTCATTCCAGTTTGTAAAAC	NM_007935	Epc1	Enhancer of polycomb homolog 1 (Drosophila)	biological process|chromatin modification|IEA|GO:0016568|MGI|na//cellular component|nucleus|IEA|GO:0005634|MGI|na//biological process|regulation of cell growth|IEA|GO:0001558|MGI|na//biological process|regulation of transcription, DNA-dependent|IEA|GO:0006355|MGI|na//biological process|transcription|IEA|GO:0006350|MGI|na		1	2	0	0.2	0.02	0	3.22	198	early sustained down	0.40493	-2.46955	0	4347.07	1759.71	0.38127	-2.62284	3.29034e-35	5020.67	1906.67	0.50345	-1.9863	2.62193e-21	4415.85	2219.56
A_52_P860288	AAGATTATGAAATACTTTTTAAATGTCCTACTTTCCAAATATATCTTGTGTTTTCTCCAG	AK076662	Ppia	Peptidylprolyl isomerase A	cellular component|cytosol|IDA|GO:0005829|MGI|12927782//molecular function|isomerase activity|IEA|GO:0016853|MGI|na//molecular function|peptidyl-prolyl cis-trans isomerase activity|IEA|GO:0003755|MGI|na//biological process|protein folding|IEA|GO:0006457|MGI|na		1	2	4	0.2	0.02	0.002	7.222	154	early persistent down	0.48615	-2.05696	0.00059	52.624	25.6628	0.38276	-2.61263	1.53935e-19	121.827	47.0659	0.45081	-2.21822	9e-05	78.1959	33.8282
A_51_P332917	GCTACAGATTGAATGATCAGATCTATTTTTCAATTCTGAGTTCGATGAAGCATGGTTTTC	BC005527	Enpp3	Ectonucleotide pyrophosphatase/phosphodiesterase 3	molecular function|endonuclease activity|ISS|GO:0004519|MGI|12466851//molecular function|hydrolase activity|ISS|GO:0016787|MGI|12466851//molecular function|nucleic acid binding|ISS|GO:0003676|MGI|12466851//biological process|nucleotide metabolism|ISS|GO:0009117|MGI|12466851		0	2	0	0	0.02	0	2.02	395	mid transient down	0.64723	-1.54504	0.00132	1522.1	985.566	0.38305	-2.61063	1.99903e-30	3782.98	1447.83	0.90616	-1.10356	0.15559	765.687	692.765
A_52_P21628	TTTCTGTAATAGCAACCACCGCTCTTGATAAGGAGAGGCAGGTTTTCCGACGAAGACGCA	NM_001111051	Dclk1	Doublecortin-like kinase 1	molecular function|ATP binding|IEA|GO:0005524|MGI|na//biological process|cell differentiation|IEA|GO:0030154|MGI|na//biological process|development|IEA|GO:0007275|MGI|na//biological process|intracellular signaling cascade|IEA|GO:0007242|MGI|na//molecular function|kinase activity|IEA|GO:0016301|MGI|na//biological process|neurogenesis|IEA|GO:0007399|MGI|na//biological process|protein amino acid pho…		0	2	0	0	0.02	0	2.02	395	mid transient down	0.62009	-1.61267	5.30641e-08	36.3516	22.5695	0.38336	-2.60852	6.50277e-38	152.844	58.5151	0.54464	-1.83607	1.87003e-26	152.684	83.1525
A_52_P597634	CAAATGCCGATACATACATAGGACCTAAATTTATCTATGTCTGTCATACCCTAAAATGAC	NM_021457	Fzd1	Frizzled homolog 1 (Drosophila)	molecular function|G-protein coupled receptor activity|IEA|GO:0004930|MGI|na//biological process|G-protein coupled receptor protein signaling pathway|IEA|GO:0007186|MGI|na//biological process|Wnt receptor signaling pathway|IEA|GO:0016055|MGI|na//biological process|cell surface receptor linked signal transduction|IEA|GO:0007166|MGI|na//biological process|development|IEA|GO:0007275|MGI|na//cellular…		1	2	0	0.2	0.02	0	3.22	198	early sustained down	0.45387	-2.20329	3.87035e-20	15420.5	6987.16	0.38367	-2.6064	5.63014e-20	27895.5	10654.8	0.55887	-1.78933	4.45412e-09	25807.2	14327.6
A_52_P14355	CCAGTGTCTCTTGACCTTCTTAGGAATTTCACAATTGTGGACATATAGGAGCTATGAGGA	AK089149					1	2	4	0.2	0.02	0.002	7.222	154	early persistent down	0.48997	-2.04093	1.8302e-12	37.5179	18.2487	0.38421	-2.60276	1.58611e-06	44.9171	17.5614	0.26035	-3.84095	1e-05	16.2965	4.10313
A_52_P931043	AGTCCTATTCTCTACAGAAGGAAATGAAAAACCTCAAGTTTCTTGCTTAGGAATTTTCTG	AK088797					0	2	0	0	0.02	0	2.02	395	mid transient down	0.52972	-1.88779	0.00298	33.6112	17.3113	0.38424	-2.60256	4e-05	32.0674	12.9653	0.7589	-1.3177	0.38552	24.1692	20.3444
A_52_P586141	ACACTTCCTGACAAAGTGATTGTTACTGTGTACTTCATAGATGACAGGTCAATGCTCCGA	NM_007406	Adcy7	Adenylate cyclase 7	biological process|adenylate cyclase activation|TAS|GO:0007190|MGI|7961850//molecular function|adenylate cyclase activity|TAS|GO:0004016|MGI|7961850//biological process|cAMP biosynthesis|TAS|GO:0006171|MGI|7961850//biological process|cyclic nucleotide biosynthesis|IEA|GO:0009190|MGI|na//cellular component|integral to membrane|TAS|GO:0016021|MGI|12466851//biological process|intracellular signaling…		0	2	0	0	0.02	0	2.02	395	mid transient down	0.59269	-1.68723	6.21496e-10	3024.44	1780.94	0.38487	-2.59827	3.45013e-36	9500.7	3649.45	0.61935	-1.61459	4.61602e-16	4274.06	2646.34
A_51_P473383	GTACCCAGAACTGTCAGACAGCGCCAACAATATCCACTTCATGAGACAGAGCGAGATGGG	NM_011858	Odz4	Odd Oz/ten-m homolog 4 (Drosophila)	biological process|gastrulation (sensu Mammalia)|IMP|GO:0010003|MGI|15489520		0	2	0	0	0.02	0	2.02	395	mid transient down	0.82834	-1.20723	0.38372	42.8366	33.6051	0.38519	-2.59612	0	127.192	48.993	0.58249	-1.71677	2.33354e-22	148.2	86.3192
A_52_P1069478	AGCAACCCTCCTTCATGACCTTATTAATAAAGTCCAAGATTCCCTTCGCAATTAAGAAAG	AK137302	OTTMUSG00000003947	Predicted gene, OTTMUSG00000003947			0	2	0	0	0.02	0	2.02	395	mid transient down	0.66153	-1.51165	0.00684	461.608	307.972	0.38533	-2.59521	9.57105e-39	1465.32	564.605	0.71103	-1.40642	6e-05	1110.74	789.405
A_52_P623036	CACTTGTTAGGAATTATATGTCTTGTCTCTATGATATAGGAAACAACCTTAAGGTCGTTC	AK050427	Prrg1	Proline rich Gla (G-carboxyglutamic acid) 1			0	2	4	0	0.02	0.002	6.022	182	mid sustained down	0.57515	-1.73868	0.00218	52.7859	28.6452	0.38585	-2.59165	2.0241e-06	106.03	40.104	0.35431	-2.82239	7.13505e-35	126.673	44.8323
A_51_P184223	GTACTAAGCATAGTTCATGTTTTTTCCTCCACCTATGAATGATTTTGGTGATTAGTACTC	NM_053132	Pcdhb7	Protocadherin beta 7	molecular function|calcium ion binding|IEA|GO:0005509|MGI|na//biological process|cell adhesion|IEA|GO:0007155|MGI|na//cellular component|extracellular space|TAS|GO:0005615|MGI|12466851//biological process|homophilic cell adhesion|ISS|GO:0007156|MGI|12466851//cellular component|integral to membrane|TAS|GO:0016021|MGI|12466851//cellular component|membrane|ISS|GO:0016020|MGI|12466851//molecular func…		0	2	4	0	0.02	0.002	6.022	182	mid sustained down	0.61818	-1.61765	5.56155e-13	219.122	135.92	0.38596	-2.59093	1.46096e-27	350.606	134.977	0.38144	-2.62167	3.19175e-38	722.004	275.156
A_51_P373814	TATCTTTCTGTTCATAGTTTTCATAGCCTTTCTGCAATGCATTCGTTTCTAAAACGTTGG	AK050799	Pank1				1	2	4	0.2	0.02	0.002	7.222	154	early persistent down	0.3918	-2.55229	9.72221e-42	125.942	49.475	0.38612	-2.58984	2.00087e-09	84.5927	32.5451	0.46292	-2.16019	1.50775e-29	89.0001	41.2157
A_52_P235102	AGAAAAAGACATACTATGTAAAGGGCTGCAATATATGTGCCGCCACTAGATGGTGCTAAA	NM_001008427	EG434179	Predicted gene, EG434179			1	2	0	0.2	0.02	0	3.22	198	early sustained down	0.39463	-2.53403	1.81879e-15	6600.26	2603.3	0.38649	-2.58739	3.03576e-26	9829.33	3776.37	0.80227	-1.24647	0.00246	8348.49	6707.41
A_52_P1148108	ATGCTGTACACTAGACTCACATAATTGCCTCATCTTATCGTTTAATGTTCATTTCCTTTG	AK050645					0	2	4	0	0.02	0.002	6.022	182	mid sustained down	0.52475	-1.90568	0.08997	17.604	9.19339	0.38654	-2.58707	2e-05	31.0942	12.0391	0.45929	-2.17729	1.74072e-09	42.8611	19.5445
A_51_P512744	GAAACTGTACAGAGAGATGAAAGATTTGGGCCTTGAAATAGGCGGTTTGTATCCCTTCTC	NM_025388	Ufc1	Ubiquitin-fold modifier conjugating enzyme 1	biological process|ubiquitin cycle|IEA|GO:0006512|MGI|na		0	2	4	0	0.02	0.002	6.022	182	mid sustained down	0.73092	-1.36814	0.00023	21513.8	15815	0.387	-2.58399	0	27494.2	10645.6	0.43359	-2.30632	3.47257e-23	22152.5	9609.88
A_51_P451458	ATGCAGTGTTTTATGGTAACAATTATTCTGGAAATAAGGTCGCCCCATGGAGCCCCAGGA	NM_174857	Mamdc2	MAM domain containing 2	cellular component|extracellular space|TAS|GO:0005615|MGI|12466851//cellular component|membrane|ISS|GO:0016020|MGI|12466851		0	2	4	0	0.02	0.002	6.022	182	mid sustained down	0.64991	-1.53867	8.07106e-10	184.288	119.485	0.38757	-2.58018	1.99439e-20	563.193	216.353	0.3937	-2.54	7.00649e-45	596.073	234.759
A_52_P430886	GAACCACGAAGAGGAGATGAAGGAATTCAGCAACCAGGTAGTAGGCCAGGTCAATGTGGA	NM_010662	Krt13	Keratin 13	biological process|cytoskeleton organization and biogenesis|IEA|GO:0007010|MGI|na//cellular component|intermediate filament|IEA|GO:0005882|MGI|na//molecular function|structural constituent of cytoskeleton|IEA|GO:0005200|MGI|na//molecular function|structural molecule activity|IEA|GO:0005198|MGI|na		1	2	0	0.2	0.02	0	3.22	198	early sustained down	0.46711	-2.14084	0.00402	22.6142	10.6744	0.38784	-2.57842	4.54683e-09	74.7409	28.5517	0.69543	-1.43797	0.00874	19.2465	13.396
A_52_P686322	CACCAAGACTACCCACTAGAGCTGTGTCAACAATTTGACTATTCACAACCCTTCCTTCCT	AK166269	Hhipl1	Hedgehog interacting protein-like 1			0	2	4	0	0.02	0.002	6.022	182	mid sustained down	0.67748	-1.47606	0.00101	48.0113	32.8198	0.3881	-2.57668	3.5679e-24	97.6221	37.886	0.48766	-2.0506	9.938e-17	72.3571	35.2894
A_51_P355753	CTTTGTATATTCTCTACTCTGTACACAGGCTCTTCCAGAGCCGCTTCCATTTTCTATACT	NM_001098203	Hic1	Hypermethylated in cancer 1	molecular function|DNA binding|IEA|GO:0003677|MGI|na//biological process|development|IEA|GO:0007275|MGI|na//molecular function|nucleic acid binding|IEA|GO:0003676|MGI|na//cellular component|nucleus|IEA|GO:0005634|MGI|na//molecular function|protein binding|IEA|GO:0005515|MGI|na//biological process|regulation of transcription, DNA-dependent|IEA|GO:0006355|MGI|na//biological process|transcription|IE…		0	2	0	0	0.02	0	2.02	395	mid transient down	0.62426	-1.6019	7.5944e-09	1369.13	859.21	0.38818	-2.57609	2.33982e-38	1870.71	724.536	0.80229	-1.24643	0.00283	367.2	293.608
A_52_P377723	TTAGATCACATAGGATAAGTTAGATCAAATACCTCAACAAGTGGACGAGTGTACTTATTG	NM_130877	Peg10	Paternally expressed 10			1	2	4	0.2	0.02	0.002	7.222	154	early persistent down	0.23245	-4.30205	1.15893e-15	227.681	52.2263	0.38827	-2.57551	1.1978e-10	367.173	142.733	0.35189	-2.84176	5.38247e-39	168.044	59.0365
A_52_P116071	TTTCTCTGTTTCCTAATGTATTTCAAGGAAAGTATTGCTTAGGATCTTACTACCCGATAC	AK052496					0	2	0	0	0.02	0	2.02	395	mid transient down	0.80085	-1.24867	0.40546	23.8396	18.7018	0.38834	-2.57508	0.00021	36.0629	14.499	0.83906	-1.19181	0.39356	47.4632	39.5712
A_51_P249215	TAAATGCAGTCAGACCAAATGAAATTCATTCTCTAGGAAGTCAACTCATGCAAGCGATGA	NM_008964	Ptger2	Prostaglandin E receptor 2 (subtype EP2)	molecular function|G-protein coupled receptor activity|IEA|GO:0004930|MGI|na//biological process|G-protein coupled receptor protein signaling pathway|IEA|GO:0007186|MGI|na//cellular component|integral to membrane|TAS|GO:0016021|MGI|12466851//molecular function|prostaglandin E receptor activity|ISS|GO:0004957|MGI|12466851//molecular function|receptor activity|IEA|GO:0004872|MGI|na//molecular funct…		0	2	4	0	0.02	0.002	6.022	182	mid sustained down	0.53104	-1.88309	0.11138	4.83566	2.58225	0.38849	-2.57405	0.00085	17.3243	6.67271	0.39678	-2.52031	1.76481e-16	53.4505	21.0569
A_52_P169082	TAAACAAAGGGATGTCCAAGATGGATGCCATGAGGATCTACATTGCTAAAGTGGAAGAGC	NM_021294	Dbil5	Diazepam binding inhibitor-like 5	molecular function|acyl-CoA binding|IEA|GO:0000062|MGI|na//molecular function|lipid binding|IEA|GO:0008289|MGI|na//biological process|transport|IEA|GO:0006810|MGI|na		0	2	4	0	0.02	0.002	6.022	182	mid sustained down	0.71817	-1.39243	0.00032	110.707	79.8034	0.38903	-2.57053	9.31863e-43	293.702	114.084	0.37945	-2.63537	6.91685e-38	254.63	96.6083
A_51_P309328	TGGAGGTACAGAAACAACAAGCAAAGGAGGAATCTCTTGCTGATGATCTGTTTAGATATA	NM_013752	Nbn	Nibrin	biological process|DNA damage checkpoint|ISS|GO:0000077|MGI|12529385//molecular function|damaged DNA binding|IDA|GO:0003684|MGI|11934988//cellular component|nucleus|IDA|GO:0005634|MGI|11555636//cellular component|replication fork|IDA|GO:0005657|MGI|11934988		0	2	0	0	0.02	0	2.02	395	mid transient down	0.51546	-1.94001	3.17771e-16	9006.41	4649.08	0.38907	-2.5702	2.62567e-30	10939	4266.05	0.54088	-1.84884	9.49268e-09	8663.67	4684.33
A_52_P458682	CATGTATACAGAAGGTATTTTAGATCTGACTGAAATGATTGGGCAATTGGTATTATGTCC	NM_008182	Gsta2	Glutathione S-transferase, alpha 2 (Yc2)	molecular function|glutathione transferase activity|IEA|GO:0004364|MGI|na//molecular function|transferase activity|IEA|GO:0016740|MGI|na		0	2	4	0	0.02	0.001	6.021	4	other	0.54724	-1.82735	1.67905e-10	133.65	72.6498	0.38931	-2.56866	1.64289e-33	346.658	134.825	3.56453	3.56453	0	18.8464	67.178
A_51_P139920	GCTTAGAATTACTAAAGAAGCCAATGTGCACTACAGCTCACCGTAATAAAAACCACGTGC	NM_011844	Mgll	Monoglyceride lipase	molecular function|acylglycerol lipase activity|IEA|GO:0047372|MGI|na//molecular function|aminopeptidase activity|ISS|GO:0004177|MGI|12466851//biological process|aromatic compound metabolism|ISS|GO:0006725|MGI|12466851//molecular function|catalytic activity|ISS|GO:0003824|MGI|12466851//molecular function|hydrolase activity|IEA|GO:0016787|MGI|na//biological process|lipid metabolism|ISS|GO:0006629|…		1	2	0	0.2	0.02	0	3.22	198	early sustained down	0.45561	-2.19486	2e-05	563.573	252.933	0.38934	-2.56848	1.23623e-27	2058.34	802.607	1.23015	1.23015	0.0153	651.399	802.882
A_52_P565940	ACTCAAAAATGAAAGTTGCCAATAGGAGGCCATATCGCGAATACTACGTAGAGGCTTTTG	NM_008739	Nsd1	Nuclear receptor-binding SET-domain protein 1	molecular function|chromatin binding|IDA|GO:0003682|MGI|15522233//biological process|gastrulation (sensu Mammalia)|IMP|GO:0010003|MGI|12805229//molecular function|histone methyltransferase activity|IDA|GO:0042054|MGI|12805229//biological process|negative regulation of transcription from RNA polymerase II promoter|IDA|GO:0000122|MGI|15169884//cellular component|nucleus|IC|GO:0005634|MGI|15169884//…		1	2	4	0.2	0.02	0.002	7.222	154	early persistent down	0.49796	-2.00819	3e-05	24.1099	11.9337	0.38974	-2.56583	3.83763e-13	50.9409	19.8892	0.25847	-3.86887	9.07537e-20	37.6485	9.75511
A_52_P517098	TTCCAGGTTCTGGACCCAAATTCGTTACCACATGCCTGTGAAGAACTCCAACAGGTTTAT	NM_010553	Il18rap	Interleukin 18 receptor accessory protein	cellular component|extracellular space|TAS|GO:0005615|MGI|12466851//cellular component|integral to membrane|TAS|GO:0016021|MGI|12466851//molecular function|interleukin-1, Type I, activating receptor activity|ISS|GO:0004909|MGI|12466851//cellular component|membrane|ISS|GO:0016020|MGI|12466851//molecular function|receptor activity|IEA|GO:0004872|MGI|na//molecular function|transmembrane receptor act…		0	2	0	0	0.02	0	2.02	395	mid transient down	0.6886	-1.45221	6e-05	2143.41	1460.46	0.38976	-2.56569	3.1292e-18	1368.12	527.894	0.68317	-1.46377	8.37865e-09	951.867	649.477
A_51_P308111	TTGAGAGGAGTTTGGAGGGTGGGGATGAATTTTATCAAAGTGCATTAATACATGTATGAG	AK136371		Transcribed locus			0	2	4	0	0.02	0.002	6.022	182	mid sustained down	0.51079	-1.95775	2.5407e-19	233.617	118.546	0.39028	-2.56228	1.77925e-32	449.337	175.894	0.38956	-2.56699	2.91957e-28	683.407	266.144
A_52_P244367	AATCTAACTAGCCTGCTTTAATGGAAATAACCAGGTTTACATTCCAAATGCAGGTTACCC	AK010793	2410133F24Rik	Transcribed locus			0	2	0	0	0.02	0	2.02	395	mid transient down	0.57662	-1.73423	0.00014	84.5237	49.0709	0.39034	-2.56185	3.19647e-20	117.86	45.8485	0.6725	-1.487	0.00014	80.5364	53.6972
A_51_P425279	GGTTGTGTGTGTCTTATGATGAGGGGTTGAAGCTTCCAAGGCTCAAGAGGACTTGCCACA	AK018541	9030607L17Rik				0	2	4	0	0.02	0.002	6.022	182	mid sustained down	1.24861	1.24861	0.13035	97.5273	121.773	0.39071	-2.55945	5.79547e-07	475.03	185.599	0.36691	-2.72546	2.84263e-09	1325.84	486.467
A_51_P192569	TTATGTATTCCTGTAATTTTGTTGCTATGTTATATGAATACAGTAAAATTTGTTCATTAT	AK081131	Srcap	Transcribed locus			1	2	0	0.2	0.02	0	3.22	198	early sustained down	0.36779	-2.71897	8.2985e-30	45.2653	16.6582	0.39089	-2.55828	3.55742e-12	60.2741	23.6633	0.59658	-1.67623	0.0012	61.5259	36.21
A_51_P464703	ACCAGAAGTCTCAAATTCTGCAGCCTTGAACCTTCACACCTGAGTTAAGAGACAGCCAAA	NM_021443	Ccl8	Chemokine (C-C motif) ligand 8	molecular function|chemokine activity|IEA|GO:0008009|MGI|na//biological process|chemotaxis|IEA|GO:0006935|MGI|na//molecular function|cytokine activity|IEA|GO:0005125|MGI|na//cellular component|extracellular region|IEA|GO:0005576|MGI|na//cellular component|extracellular space|TAS|GO:0005615|MGI|12466851//molecular function|heparin binding|IEA|GO:0008201|MGI|na//biological process|immune response|I…		0	2	0	0	0.02	0	2.02	395	mid transient down	0.50316	-1.98743	1.68284e-07	27.0469	13.5216	0.39105	-2.55722	4.79667e-16	73.9089	29.0276	0.72262	-1.38385	0.00036	79.3407	57.1232
A_51_P238405	TTGCTGTATGTACACCATTTACTAGAGCTAGGTCCTAGAGATATAGTGGTTCTTTACTCT	AK035876	0610009O20Rik	RIKEN cDNA 0610009O20 gene	molecular function|binding|IEA|GO:0005488|MGI|na		0	2	4	0	0.02	0.002	6.022	182	mid sustained down	0.56796	-1.7607	7.21678e-07	83.5718	47.7693	0.39173	-2.5528	8.91756e-12	106.191	41.4562	0.43545	-2.29649	0.00012	62.6279	27.1516
A_51_P423290	TCCTGTGAGTCTTTCCAGTGTAGAATAAAATGTCACAGCAGATTTCCCAAAGAAACTTAA	AK036724	Mmrn1	Multimerin 1	cellular component|extracellular space|TAS|GO:0005615|MGI|12466851		0	2	0	0	0.02	0	2.02	395	mid transient down	0.4164	-2.40152	0.24129	5.05088	2.57938	0.39174	-2.55271	6.54534e-14	42.8038	16.8395	0.80988	-1.23474	0.13276	51.0326	41.0853
A_51_P499905	TGGTGGTCCTAAAGTCAGAGGTCAGGTCTGCATGCTTGAGCAGGTGGAGGATTTGCCCCT	BB732628	Gtf2i	General transcription factor II I	molecular function|DNA binding|ISS|GO:0003677|MGI|12466851//cellular component|nucleus|ISS|GO:0005634|MGI|12466851//biological process|regulation of transcription, DNA-dependent|IEA|GO:0006355|MGI|na//molecular function|transcription factor activity|IEA|GO:0003700|MGI|na//cellular component|transcription factor complex|IEA|GO:0005667|MGI|na		0	2	4	0	0.02	0.002	6.022	182	mid sustained down	0.68309	-1.46394	1.35339e-09	3662.14	2494.29	0.39175	-2.55266	2.5553e-18	5391.41	2089.41	0.38623	-2.58911	1.21792e-22	5877.81	2256.74
A_51_P449171	ATTGCCTGCACTCCTGAAATTCTCAGAAAGATTTACAATGTTGGCATTTATGGTTCAGAA	NM_007464	Birc3	Baculoviral IAP repeat-containing 3	biological process|anti-apoptosis|IEA|GO:0006916|MGI|na//biological process|apoptosis|IEA|GO:0006915|MGI|na//cellular component|intracellular|IEA|GO:0005622|MGI|na//molecular function|protein binding|IEA|GO:0005515|MGI|na//biological process|protein ubiquitination|IEA|GO:0016567|MGI|na//biological process|regulation of apoptosis|IEA|GO:0042981|MGI|na//cellular component|ubiquitin ligase complex|I…		1	2	4	0.2	0.02	0.002	7.222	154	early persistent down	0.40197	-2.48774	1.82159e-25	578.756	234.039	0.39184	-2.55204	2.41023e-43	1230.02	482.241	0.46592	-2.14628	1.75779e-34	1196.9	557.71
A_52_P442228	CCTGCACTGCTGAAGACATCGATCATGAAGACATCACACGGGACCAAACCAGCACATTGA	NM_008351	Il12a	Interleukin 12a	molecular function|cytokine activity|IEA|GO:0005125|MGI|na//cellular component|extracellular region|IEA|GO:0005576|MGI|na//cellular component|extracellular space|TAS|GO:0005615|MGI|12466851//molecular function|growth factor activity|IEA|GO:0008083|MGI|na//biological process|immune response|IEA|GO:0006955|MGI|na//molecular function|interleukin-12 receptor binding|IEA|GO:0005143|MGI|na		1	2	0	0.2	0.02	0	3.22	198	early sustained down	0.2255	-4.43461	6.4719e-18	26.0019	5.91325	0.39221	-2.54968	2.45551e-08	56.2274	22.3734	0.69732	-1.43406	0.01877	50.8296	35.3173
A_51_P408346	GGAATTGGAGATGATACAGGGAAAATGGAAGTGGTGGTTTATGGAAGACTCACCAATGTC	NM_008329	Ifi204	Interferon activated gene 204	biological process|DNA damage response, signal transduction by p53 class mediator resulting in induction of apoptosis|ISS|GO:0042771|MGI|14654789//biological process|immune response|IEA|GO:0006955|MGI|na//cellular component|nucleolus|ISS|GO:0005730|MGI|14654789//cellular component|nucleoplasm|ISS|GO:0005654|MGI|14654789//cellular component|nucleus|IEA|GO:0005634|MGI|na//biological process|positiv…		0	2	4	0	0.02	0.002	6.022	182	mid sustained down	0.99137	-1.00871	0.92879	5488.54	5471.63	0.39238	-2.54857	2.32616e-41	7543.27	2955.84	0.49237	-2.03097	2.25502e-26	5555.93	2736.63
A_52_P1180253	GACTGTGAAAAAGCAATCAAATTTGTTTCTGTTTTATCTCACAGTAGTACTTGAATGGGC	AK054054					1	2	4	0.2	0.02	0.002	7.222	154	early persistent down	0.27634	-3.61878	0	1335.65	369.09	0.39299	-2.54461	5.9622e-21	1565.48	609.265	0.47037	-2.12599	4.44015e-41	2354.25	1107.26
A_52_P124083	CCAACCGGTACTTTTCAGGCATGAAACAGGCTCTTTGCAGCATTGATGTTTTGAACCCTT	AK087552	A530082C11Rik	RIKEN cDNA A530082C11 gene			1	2	4	0.2	0.02	0.002	7.222	154	early persistent down	0.35468	-2.81948	1.27501e-06	246.448	82.296	0.39304	-2.54429	1.54736e-09	271.41	104.365	0.46559	-2.14781	1.02202e-08	212.448	97.4508
A_52_P980518	GAACCCTTTCAGTTCGGAAGATTTAATAGCTTTTTAAAAGTTCATTGAGTGATACACGTG	AK078781		Transcribed locus			0	2	4	0	0.02	0.002	6.022	182	mid sustained down	0.59204	-1.68909	1.78876e-19	189.36	112.172	0.39319	-2.5433	3.91897e-18	195.936	76.7724	0.47954	-2.08534	5.62085e-09	167.178	80.104
A_52_P240542	TGAGTGAACCTTGTGGACTCTTTAATTAGAGTTTTCTTGTATAGTGGCAGAAATAACCTA	NM_010496	Id2	Inhibitor of DNA binding 2	cellular component|cytoplasm|IDA|GO:0005737|MGI|12878164//biological process|development|IEA|GO:0007275|MGI|na//biological process|heart development|IGI|GO:0007507|MGI|15472070//biological process|lymph gland development|TAS|GO:0007515|MGI|10687308//cellular component|nucleus|IDA|GO:0005634|MGI|12878164		0	2	0	0	0.02	0	2.02	395	mid transient down	1.68327	1.68327	1.98687e-20	2799.13	4711.85	0.3938	-2.53939	9.12183e-13	15170.8	5887.78	1.12769	1.12769	0.35604	10723.5	12118.2
A_51_P221008	TTATTGCTAGTACCTAGAAACACACAAGGCTATCCAGCCAAATCTTAATGTAAAGTAGCT	BC030911	Gramd1b	GRAM domain containing 1B			1	2	0	0.2	0.02	0	3.22	198	early sustained down	0.36026	-2.77577	3.40202e-22	2659.97	957.647	0.39397	-2.53828	4.11009e-35	3367.8	1327.82	0.71775	-1.39324	0.00012	3228.26	2318.43
A_52_P227746	AGATCCAAATGATCAGAAAAGACCCCTGTCTGCCTTCTTTCTGTTTTGCTCTGAACAATG						0	2	4	0	0.02	0.002	6.022	182	mid sustained down	0.54528	-1.83392	1.03418e-26	26357.3	14364.5	0.39425	-2.53644	1.70958e-43	33485.8	13210.1	0.48519	-2.06104	4.67568e-30	17955.3	8705.65
A_52_P379277	CCCACGTTTGAAACCATTATTTGAATGAATGGATGTATAAAGCCATTTGACAAAATGGGG	NM_134005	Enpp3	Ectonucleotide pyrophosphatase/phosphodiesterase 3	molecular function|endonuclease activity|ISS|GO:0004519|MGI|12466851//molecular function|hydrolase activity|ISS|GO:0016787|MGI|12466851//molecular function|nucleic acid binding|ISS|GO:0003676|MGI|12466851//biological process|nucleotide metabolism|ISS|GO:0009117|MGI|12466851		0	2	0	0	0.02	0	2.02	395	mid transient down	0.6641	-1.50579	0.00038	2260.03	1495.51	0.39436	-2.53576	9.02998e-21	5542.84	2182.77	0.79676	-1.25509	0.00972	989.767	787.815
A_51_P110173	AAGTAAAGAAGAGGCTGTTGTGCCAGACTGAAGAGCAAGCTAATATATTTCCTCACTCAT	NM_025454	Ing5	Inhibitor of growth family, member 5	molecular function|DNA binding|IEA|GO:0003677|MGI|na//biological process|regulation of transcription, DNA-dependent|IEA|GO:0006355|MGI|na		0	2	0	0	0.02	0	2.02	395	mid transient down	0.51886	-1.9273	7.69739e-14	1396.35	725.843	0.39461	-2.53417	1.42213e-19	1038.07	408.912	0.64942	-1.53985	2.17136e-08	461.065	299.189
A_52_P616425	CACCATTATTCAAAAGGCCTATCGGAACTACATGTTGCAACGCTCCTTGATGCTCTCCAA	NM_009134	Scn10a	Sodium channel, voltage-gated, type X, alpha	molecular function|cation channel activity|ISS|GO:0005261|MGI|12466851//biological process|cation transport|ISS|GO:0006812|MGI|12466851//cellular component|integral to membrane|TAS|GO:0016021|MGI|12466851//molecular function|ion channel activity|IEA|GO:0005216|MGI|na//biological process|ion transport|ISS|GO:0006811|MGI|12466851//cellular component|membrane|ISS|GO:0016020|MGI|12466851//biological …		1	2	0	0.2	0.02	0	3.22	198	early sustained down	0.23991	-4.16831	5.408e-06	16.5856	4.21544	0.39467	-2.53375	5.16499e-08	29.8373	11.6736	1.26855	1.26855	0.11343	21.92	27.5571
A_52_P65524	TTATTTGTTTTACTGATTGTTGTTATATAGTATTAAGTATTCTGTGTTTGAAAGTTTGGG	AK132310	Transcribed locus, moderately similar to XP_800750.2 PREDICTED: hypothetical protein [Strongylocentrotus purpuratus]	Transcribed locus, moderately similar to XP_800750.2 PREDICTED: hypothetical protein [Strongylocentrotus purpuratus]			0	2	0	0	0.02	0	2.02	395	mid transient down	0.57732	-1.73215	1.39634e-06	3573.4	2065.88	0.39477	-2.53309	1.48075e-37	3736.11	1476.27	0.55613	-1.79813	0.00044	3343.8	1825.68
A_52_P365011	CCAACCTCACCAATCAGCAGACACGGGAGTTTGTAGAAAAGGGGCATCGTCTGCCTTGCC	NM_010194	Fes	Feline sarcoma oncogene	molecular function|ATP binding|IEA|GO:0005524|MGI|na//biological process|cellular physiological process|IEA|GO:0050875|MGI|na//cellular component|intracellular|IEA|GO:0005622|MGI|na//biological process|intracellular signaling cascade|IEA|GO:0007242|MGI|na//molecular function|kinase activity|IEA|GO:0016301|MGI|na//biological process|protein amino acid phosphorylation|IEA|GO:0006468|MGI|na//molecul…		0	2	0	0	0.02	0	2.02	395	mid transient down	0.65786	-1.52008	1.15327e-07	297.962	196.841	0.39554	-2.52821	1.7187e-25	779.393	306.43	0.51656	-1.9359	2.83707e-21	660.125	340.558
A_51_P502132	GTGTGCATCCTGGGCACGAAAGGGATTTTGTGATGTCCGCCAGAGGCTCATGAAGAGGCT	NM_011985	Mmp23	Matrix metallopeptidase 23	cellular component|extracellular matrix (sensu Metazoa)|ISS|GO:0005578|MGI|12466851//cellular component|extracellular space|TAS|GO:0005615|MGI|12466851//molecular function|metalloendopeptidase activity|ISS|GO:0004222|MGI|12466851//biological process|proteolysis and peptidolysis|ISS|GO:0006508|MGI|12466851//biological process|transport|ISS|GO:0006810|MGI|12466851//molecular function|transporter ac…		0	2	4	0	0.02	0.002	6.022	182	mid sustained down	0.66791	-1.4972	6.81578e-15	646.431	431.755	0.39559	-2.52785	1.33301e-15	1876.11	730.64	0.41452	-2.41241	8.0661e-24	3192.12	1320.19
A_51_P354265	TCTGCTATGCTATTGATTGATAGCCTAGCCAGTAATTTATAGCCAGTTAGAACTGACTTG	NM_009256	Serpinb9	Serine (or cysteine) peptidase inhibitor, clade B, member 9	molecular function|endopeptidase inhibitor activity|IEA|GO:0004866|MGI|na//molecular function|peptidase activity|IEA|GO:0008233|MGI|na//molecular function|serine-type endopeptidase inhibitor activity|IEA|GO:0004867|MGI|na		1	2	0	0.2	0.02	0	3.22	198	early sustained down	0.48083	-2.07973	2.39177e-17	817.375	394.731	0.39637	-2.52292	4.89131e-30	2314.83	913.568	0.80345	-1.24464	2e-05	1071.81	861.035
A_52_P940338	ACTTCATATCTCACCATCTCAAAGTCTTTGAAGTCAGAGTTCATTGAGTTAAGTCAGAGT	AK078619	Cyp11b1	Cytochrome P450, family 11, subfamily b, polypeptide 1			0	2	0	0	0.02	0	2.02	395	mid transient down	0.83077	-1.2037	0.7601	3.23842	2.55893	0.39637	-2.5229	0.00019	20.9957	8.42314	0.62432	-1.60174	0.42863	5.18127	3.42977
A_51_P495945	GCTAACTGGACTATAAGCCGCCTTATTTCTTTTCCTTGTTTTTCGTTTTTGTACAAACAA	NM_175234	6230409E13Rik	RIKEN cDNA 6230409E13 gene			0	2	4	0	0.02	0.002	6.022	182	mid sustained down	0.69292	-1.44317	3.68053e-07	319.947	222.196	0.39652	-2.52196	0	443.016	175.683	0.49829	-2.00686	4.97226e-13	265.879	132.094
A_52_P1179888	CCCTTCCTAACAATGGGTCATTTATATGATTGCAATAAACTAGTTTTCATACATCACCTG	AK037386	Nfia	Nuclear factor I/A	molecular function|DNA binding|IDA|GO:0003677|MGI|12955085//biological process|DNA replication|IEA|GO:0006260|MGI|na//cellular component|intracellular|IEA|GO:0005622|MGI|na//cellular component|nucleus|IEA|GO:0005634|MGI|na//biological process|regulation of transcription, DNA-dependent|IEA|GO:0006355|MGI|na//biological process|transcription|IEA|GO:0006350|MGI|na//molecular function|transcription f…		0	2	0	0	0.02	0	2.02	395	mid transient down	0.5046	-1.98178	4e-05	34.8924	17.8913	0.39658	-2.52159	4.85901e-13	71.3835	28.0368	0.51224	-1.95223	3.15982e-11	71.0849	36.2126
A_51_P476767	AGACTGTTCGAGATGCTGTGGAAGAGGCTGGTTACACCATTGAGCAGTTTGAAGTGATTT	NM_010924	Nnmt	Nicotinamide N-methyltransferase	molecular function|methyltransferase activity|IEA|GO:0008168|MGI|na//molecular function|nicotinamide N-methyltransferase activity|IEA|GO:0008112|MGI|na//molecular function|transferase activity|IEA|GO:0016740|MGI|na		0	2	4	0	0.02	0.002	6.022	182	mid sustained down	0.65349	-1.53024	6.08488e-06	1666.23	1096.02	0.39665	-2.52112	9.40116e-26	3398.25	1341.13	0.3611	-2.76929	7.77658e-35	5232.7	1886.53
A_52_P3276	CCTGCATCATTGCACATGTAAATTTGCACCTATACTCATAAGAAGGCAGATTTATGGGCC	NM_027519	6330406I15Rik	RIKEN cDNA 6330406I15 gene			1	2	0	0.2	0.02	0	3.22	198	early sustained down	0.3417	-2.92654	0	4166.4	1423.98	0.39675	-2.52048	4.79514e-33	7483.01	2970.7	0.99339	-1.00665	0.8957	4894.07	4861.6
A_51_P427383	AGAACTTTTCTGCCATTTAGATACCAACTTGGTACAGGGCAAGGAAGATCTGTTACTTCA	BC031151	Samd9l	Sterile alpha motif domain containing 9-like			1	2	0	0.2	0.02	0	3.22	198	early sustained down	0.37422	-2.6722	4.34371e-12	467.602	173.284	0.397	-2.51891	4.4975e-40	1698.33	674.954	0.8742	-1.1439	0.21135	1377.53	1201.67
A_52_P423296	ATTCGACATGGAAGCTGACTTATCAGGAATTATGGGGCAACTCAACAAAACTGTCTCCAG	NM_199314	Serpina11	Serine (or cysteine) peptidase inhibitor, clade A (alpha-1 antiproteinase, antitrypsin), member 11			0	2	0	0	0.02	0	2.02	395	mid transient down	0.58728	-1.70276	0.2988	4.27199	2.58968	0.39708	-2.51839	1e-05	38.382	14.7259	0.69395	-1.44102	0.00079	63.719	44.1938
A_51_P312779	TTCCAACTCCAGAAAACAAGGAACAAGCCAGGCTCACACACTATGCAGCTCTTCTGAAAT	NM_011954	Prl2c4	Prolactin family 2, subfamily c, member 4	cellular component|extracellular region|IEA|GO:0005576|MGI|na//molecular function|hormone activity|IEA|GO:0005179|MGI|na		0	2	4	0	0.02	0.002	6.022	182	mid sustained down	0.86939	-1.15023	0.11958	73362.4	63455.3	0.39729	-2.51707	0	72669.5	28874.3	0.38208	-2.61729	2.89877e-37	4242.28	1619.45
A_52_P646663	GCAGAAAGCAGTTGTTTTGAAAGACAGTCTTGAGTGCCGAGAAGTATATGTACCCCTGAA	NM_027487	Ccdc53	Coiled-coil domain containing 53			0	2	0	0	0.02	0	2.02	395	mid transient down	0.63888	-1.56524	5.30565e-06	497.992	320.053	0.39739	-2.51644	6.57311e-26	946.002	373.454	0.59451	-1.68204	7.77215e-17	605.317	359.729
A_51_P325281	GTACATCGCAGCAGAAATATCCAAGGAGGCTCACAAACAACTTGAAAGATGGTGAAAGAA	AK054438	AI607873	Expressed sequence AI607873			0	2	0	0	0.02	0	2.02	395	mid transient down	1.09809	1.09809	0.55906	25.6859	28.8236	0.39768	-2.51456	3.30334e-07	51.2044	20.0393	0.835	-1.1976	0.24982	21.0539	17.4549
A_51_P240421	TATTCCTTGCATTTTTTGCTAACTATCTTTCCCTCAAGCACACAATATAGCTGCAAAATG	NM_053139	Pcdhb14	Protocadherin beta 14	molecular function|calcium ion binding|IEA|GO:0005509|MGI|na//biological process|cell adhesion|IEA|GO:0007155|MGI|na//biological process|homophilic cell adhesion|ISS|GO:0007156|MGI|12466851//cellular component|integral to membrane|IEA|GO:0016021|MGI|na//cellular component|membrane|ISS|GO:0016020|MGI|12466851//molecular function|protein binding|IEA|GO:0005515|MGI|na		0	2	4	0	0.02	0.002	6.022	182	mid sustained down	0.56327	-1.77535	2.06529e-06	345.919	195.547	0.3977	-2.51445	8.51056e-36	1138.16	452.817	0.34488	-2.89958	1.77773e-26	2191.61	753.188
A_51_P499940	AGTGCAGCTCAACATTAGCTTCAGTATAAAAACTGTACAGATTTTTGTATAGCTGATGAG	NM_008252	Hmgb2	High mobility group box 2	molecular function|DNA binding|IEA|GO:0003677|MGI|na//biological process|DNA packaging|IEA|GO:0006323|MGI|na//cellular component|chromatin|IEA|GO:0000785|MGI|na//cellular component|chromosome|IEA|GO:0005694|MGI|na//cellular component|nucleus|IEA|GO:0005634|MGI|na//biological process|regulation of transcription, DNA-dependent|IEA|GO:0006355|MGI|na		0	2	4	0	0.02	0.002	6.022	182	mid sustained down	0.56669	-1.76463	0.00067	83828.3	47763.8	0.39797	-2.51277	1.26117e-44	115347	45930.2	0.47626	-2.0997	4.97647e-36	75636.5	36012.6
A_51_P450373	AGGGAGCTAAGATACTCTTCAGCTACTCAGTGCTTGTACTTTACTAAGCATTTTGCATAA	AK010113	Larp4	La ribonucleoprotein domain family, member 4			0	2	0	0	0.02	0	2.02	395	mid transient down	0.6381	-1.56716	1.71784e-10	434.627	277.952	0.39826	-2.51095	1.51313e-25	738.888	294.533	0.50931	-1.96346	6.17141e-26	823.174	419.136
A_52_P84814	AGTCCAGAAGGGGGTTAATTCCCTCATGAGCACCATGCTTCAGAATGGAGATGAAGAAAA	ENSMUST00000079228	Prl2c3				0	2	4	0	0.02	0.002	6.022	182	mid sustained down	0.82391	-1.21372	0.04976	73563.1	60404.6	0.39833	-2.51047	0	76806.5	30595.9	0.35708	-2.80052	5.72698e-33	4360.15	1555.17
A_51_P377620	AGTGGACAATGGCACAACATCAACTGTAAGGAAGGAGATAAGCTCCACCTCTTCTGCTTT	NM_172648	Ifi205	Interferon activated gene 205			0	2	0	0	0.02	0	2.02	395	mid transient down	1.05307	1.05307	0.58673	3960.51	4191.1	0.39866	-2.50839	2.39392e-33	5801.04	2308.51	0.62867	-1.59065	1.00359e-08	3354.81	2110.37
A_51_P508411	ATAGTGCTAATGTCTGAAGAGGAAGTTTAAGTATCGACTGTTATATTAGTTGTCTAGGAC	NM_177856	E130311K13Rik	RIKEN cDNA E130311K13 gene			1	2	0	0.2	0.02	0	3.22	198	early sustained down	0.32744	-3.05395	2.75509e-22	2901.18	949.615	0.39887	-2.50708	1.15747e-42	4881.99	1948.95	0.70077	-1.42701	2.59782e-07	4470.27	3132.88
A_51_P380276	GTCAGGGACAACTATTGATTGCTTGTGTTCTGATTAGATTGGAAAAATAGATCAACTTCA	AK132310	Transcribed locus, moderately similar to XP_800750.2 PREDICTED: hypothetical protein [Strongylocentrotus purpuratus]	Transcribed locus, moderately similar to XP_800750.2 PREDICTED: hypothetical protein [Strongylocentrotus purpuratus]			0	2	4	0	0.02	0.002	6.022	182	mid sustained down	0.52874	-1.89129	1.73744e-17	168.215	89.0545	0.39975	-2.50153	3.21981e-17	196.108	77.8863	0.46809	-2.13634	2.12075e-34	172.263	80.5853
A_52_P328102	CCTTGTAGAGTGGATAAGGAATGCCTACTAGCCATTTTGCTACCATTTTTGACCTCATGG	AK084964	A930033H14Rik	Transcribed locus			1	2	0	0.2	0.02	0	3.22	198	early sustained down	0.47004	-2.12747	1.07346e-31	115.125	54.1942	0.39989	-2.50071	1.17249e-35	237.748	95.2547	0.58883	-1.6983	2.29543e-10	291.648	170.449
A_51_P473658	CAGCTAGTGCGAAAGAGGCGGAAGATTATTTTTCCAACTTTCAGATTTTGCTTTGTGGCC	AK020619	9530062K07Rik	Transcribed locus			1	2	0	0.2	0.02	0	3.22	198	early sustained down	0.35327	-2.83068	0.00345	16.6473	5.92718	0.39996	-2.50026	0.00036	27.7847	10.7922	0.50411	-1.98369	0.0271	26.1076	12.4414
A_51_P361328	TATGTGTGCACTGTGAGTTAGGATACTTAATTGAGTTACCCTTCCCATATGTGATTACAC	BC037517	Mus musculus, clone IMAGE:1532178, mRNA	Mus musculus, clone IMAGE:1532178, mRNA			1	2	0	0.2	0.02	0	3.22	198	early sustained down	0.36803	-2.71718	2.35501e-17	615.806	225.575	0.40114	-2.49292	3.47757e-40	737.695	296.129	0.85445	-1.17034	0.20744	604.493	517.536
A_52_P359301	CTATCTCTATTAGAGATTCATCTATAGCTACACATATGTAAAACACGTCCACCCAAGGGT	AK087309	Mettl7a1	Methyltransferase like 7A1	molecular function|methyltransferase activity|IEA|GO:0008168|MGI|na//molecular function|transferase activity|IEA|GO:0016740|MGI|na		1	2	0	0.2	0.02	0	3.22	198	early sustained down	0.29058	-3.44144	0.00015	21.455	7.04285	0.40116	-2.49278	1.22259e-06	32.5955	12.8014	0.71764	-1.39346	0.02568	30.312	21.8989
A_51_P484998	AGTGTGTTTGAAGCATCCATGGATACATGAGGATTTCCAAGACTTCAGGATCAAAATGTC	NM_010427	Hgf	Hepatocyte growth factor	biological process|cell proliferation|IDA|GO:0008283|MGI|12130561//biological process|cellular morphogenesis|IDA|GO:0000902|MGI|12130561//molecular function|chymotrypsin activity|IEA|GO:0004263|MGI|na//molecular function|growth factor activity|IEA|GO:0008083|MGI|na//cellular component|integral to membrane|IEA|GO:0016021|MGI|na//biological process|proteolysis and peptidolysis|IEA|GO:0006508|MGI|na…		0	2	0	0	0.02	0	2.02	395	mid transient down	0.85247	-1.17307	0.09628	390.194	334.105	0.40158	-2.49015	1.70721e-13	401.367	160.651	1.00387	1.00387	0.95713	491.134	492.721
A_51_P520849	TCGGCATCTAAGTCTTCAAACATTTCGTTGCTCGTTTTATGCCCTCATGAGCTCTGACCA	NM_009144	Sfrp2	Secreted frizzled-related protein 2	biological process|Wnt receptor signaling pathway|IEA|GO:0016055|MGI|na//biological process|cell differentiation|IEA|GO:0030154|MGI|na//biological process|development|ISS|GO:0007275|MGI|12466851//cellular component|extracellular space|TAS|GO:0005615|MGI|12466851//cellular component|membrane|ISS|GO:0016020|MGI|12466851//molecular function|transmembrane receptor activity|ISS|GO:0004888|MGI|12466851		0	2	4	0	0.02	0.002	6.022	182	mid sustained down	0.80962	-1.23514	0.02697	55877.4	45667.5	0.40167	-2.48958	9.29023e-35	76009.3	30539	0.48502	-2.06178	1.69432e-17	158320	77049
A_51_P411917	GTTCATCGTAACGTGGGCTGATCTGAGGTCACTTGGAATTTGTAAACAGGGTAGCAAACA	NM_010258	Gata6	GATA binding protein 6	molecular function|DNA binding|IDA|GO:0003677|MGI|11733512//biological process|liver development|IMP|GO:0001889|MGI|15767668//cellular component|nucleus|IDA|GO:0005634|MGI|12130579//biological process|positive regulation of transcription|IEA|GO:0045941|MGI|na//biological process|positive regulation of transcription from RNA polymerase II promoter|IDA|GO:0045944|MGI|15539431//molecular function|pr…		0	2	0	0	0.02	0	2.02	395	mid transient down	0.70016	-1.42823	4e-05	18879.6	13265.7	0.40208	-2.48706	1.54143e-44	45068.6	18122.1	0.99106	-1.00903	0.87127	45060.2	44676.5
A_52_P272906	GCTGAGGACTTGTTAAATAGGTAAGATTTTACAGTGGAGAAACTGTTGTGAGTAACATGG	AK044040	5730577I03Rik	RIKEN cDNA 5730577I03 gene	cellular component|nucleus|IEA|GO:0005634|MGI|na		1	2	0	0.2	0.02	0	3.22	198	early sustained down	0.35198	-2.84105	6.89013e-07	61.0655	21.4567	0.40208	-2.48704	6.84145e-17	208.456	84.0339	0.63945	-1.56383	0.00036	159.039	100.916
A_52_P158660	AAAGAAGAAATTGCTTCAAAATACGGGATTCCTTTAAATGCTACACCATTTTGCTTCTCC	BC158053	Abca12	ATP-binding cassette, sub-family A (ABC1), member 12	molecular function|ATP binding|IEA|GO:0005524|MGI|na		0	2	0	0	0.02	0	2.02	395	mid transient down	0.69329	-1.44239	0.00087	27.9852	19.5602	0.40209	-2.487	0.0003	26.1533	10.0236	0.75691	-1.32117	0.01191	41.9437	31.789
A_52_P427505	CTGCCATGATTGCTCTAACCAGAGCTAGCTTCCCACTGTGGCCTGTTTACACAGAGTGTT	AK085526	1110021J02Rik	RIKEN cDNA 1110021J02 gene			0	2	0	0	0.02	0	2.02	395	mid transient down	0.54577	-1.83228	1.83932e-21	56.6563	30.918	0.40233	-2.48553	2.57242e-30	91.8785	36.9777	0.51452	-1.94354	5.24174e-16	63.4357	32.6704
A_51_P268529	TCACAGTATCTGAGTTAGGCTAAAAATCACATAGGAAAAGGCTGTCGGTGGAACTGTGCC	NM_144942	Csad	Cysteine sulfinic acid decarboxylase	biological process|L-cysteine catabolism to taurine|TAS|GO:0019452|MGI|11997111//biological process|amino acid metabolism|IEA|GO:0006520|MGI|na//molecular function|carboxy-lyase activity|TAS|GO:0016831|MGI|11997111//cellular component|cellular component unknown|TAS|GO:0008372|MGI|11997111//molecular function|lyase activity|IEA|GO:0016829|MGI|na//molecular function|nucleic acid binding|ISS|GO:0003…		1	2	0	0.2	0.02	0	3.22	198	early sustained down	0.45056	-2.21944	1.79244e-08	6381.12	2847.89	0.40279	-2.48265	5.23087e-33	12956.1	5197.46	0.56877	-1.75819	2.53465e-06	11814.3	6732.96
A_51_P321891	AAGTCAGAACCATTACTGCCAAAGGGTTCTACGATCTTGACGCCTTAAACGAAGCTGCTT	NM_030097	1700034E13Rik	RIKEN cDNA 1700034E13 gene			1	2	0	0.2	0.02	0	3.22	198	early sustained down	0.25112	-3.98212	2.22161e-10	53.1837	13.5037	0.40325	-2.47986	1.37726e-16	124.105	50.0904	0.74393	-1.34421	0.04888	28.4762	20.9514
A_51_P257292	CTGGTGGATGTGAGCCATGCAGGGACCCTGTCCCAGAGCTACCAGTATGACATGTGTCTA	NM_053130	Pcdhb5	Protocadherin beta 5	molecular function|calcium ion binding|IEA|GO:0005509|MGI|na//biological process|cell adhesion|IEA|GO:0007155|MGI|na//biological process|homophilic cell adhesion|ISS|GO:0007156|MGI|12466851//cellular component|integral to membrane|TAS|GO:0016021|MGI|12466851//cellular component|membrane|ISS|GO:0016020|MGI|12466851//molecular function|protein binding|IEA|GO:0005515|MGI|na		0	2	4	0	0.02	0.002	6.022	182	mid sustained down	0.58006	-1.72397	4.59982e-13	413.744	238.857	0.40329	-2.47959	2.40304e-17	816.641	326.896	0.45427	-2.20135	2.54372e-13	1260.26	568.475
A_52_P65351	TGCTCACATCATTCTAGACGGGTGGTTGGGTTAGTAATGTAACCCTTATTAACTTGGCAG	AK078589	Sema3c	Sema domain, immunoglobulin domain (Ig), short basic domain, secreted, (semaphorin) 3C	biological process|cell differentiation|IEA|GO:0030154|MGI|na//biological process|development|IEA|GO:0007275|MGI|na//cellular component|extracellular space|IDA|GO:0005615|MGI|15239958//biological process|neurogenesis|IEA|GO:0007399|MGI|na//molecular function|semaphorin receptor binding|IPI|GO:0030215|MGI|15239958		1	2	0	0.2	0.02	0	3.22	198	early sustained down	0.48982	-2.04158	2.97743e-11	185.863	91.806	0.40338	-2.47903	1.21834e-12	515.925	203.681	1.45941	1.45941	1.12659e-06	553.885	804.18
A_52_P852090	TTTATTGAACGTATACCATTTACTTGGAACTAGTCAAGTGGTAACAATCTGGGAATGAAC	AK086611	EG622129	Transcribed locus			1	2	0	0.2	0.02	0	3.22	198	early sustained down	0.19552	-5.11457	2.04345e-13	57.8198	11.3167	0.40342	-2.47879	8.65442e-09	91.4845	36.4923	0.60936	-1.64106	1.34774e-13	79.4373	48.4458
A_51_P462837	CAACATTCATGCAGCTGCAGAAAAGGTTCTTTGTTCACGCACCAATTAATTTGCGGGTGC	AK078248					0	2	4	0	0.02	0.002	6.022	182	mid sustained down	0.58964	-1.69595	4e-05	392.83	230.905	0.40383	-2.47631	2.1113e-31	675.116	272.74	0.42735	-2.34	4.32446e-14	511.47	217.494
A_52_P176634	CATGAAATAGATCAGTAACAAGACAGAGATATTTCATGCCAGTTTTAATTGTCTAGGACG	NM_001001176	Taf9b	TAF9B RNA polymerase II, TATA box binding protein (TBP)-associated factor	biological process|regulation of transcription, DNA-dependent|IEA|GO:0006355|MGI|na		0	2	4	0	0.02	0.002	6.022	182	mid sustained down	0.53483	-1.86977	1.62599e-06	680.103	364.31	0.40389	-2.47594	6.58171e-39	991.828	401.145	0.30527	-3.27578	1.65559e-16	876.739	264.9
A_52_P411430	AGACTCGCTTTGAATTCATGAGAAAGAAGAGTGTGAAACAAGAAGCAAAGATCGGGTTGG	AK086852	546100	Hypothetical LOC546100			0	2	4	0	0.02	0.002	6.022	182	mid sustained down	0.57679	-1.73372	2.3336e-16	588.041	338.301	0.40398	-2.47536	6.12686e-21	652.298	263.011	0.18081	-5.53069	0	410.127	74.0217
A_52_P338951	AACAACCCTCGAACTGTGAGGCTGTCAGCTTCAGACAAGAGAGACTATTTACTTAAATGG	AK131952	D630045M09Rik	Transcribed locus			1	2	4	0.2	0.02	0.002	7.222	154	early persistent down	0.40467	-2.47114	3.45163e-14	30.1026	12.124	0.40401	-2.47517	3.48984e-06	53.9271	21.9834	0.22462	-4.45204	0	95.4397	21.4542
A_52_P627327	GTGGAAGAGGAAGTACTTATACTGTACAAGAAGGTTAGATTTGCACAGTCTACTGGGTAG	AK122404	Nav3	Neuron navigator 3	molecular function|ATP binding|IEA|GO:0005524|MGI|na//biological process|biological process unknown|ND|GO:0000004|MGI|na//cellular component|nuclear membrane|IDA|GO:0005635|MGI|12062803//cellular component|nucleus|IDA|GO:0005634|MGI|12062803		0	2	4	0	0.02	0.002	6.022	182	mid sustained down	0.79513	-1.25765	0.10411	1745.54	1351.3	0.40426	-2.47368	2.01926e-11	1583.89	636.207	0.42714	-2.34117	2.51529e-40	602.17	257.182
A_52_P196388	ACCAGATCTGCAGGAATGATCGGGATGAGTTGTACACAGTGACCTGATAAGGCTGGTTCA	NM_021793	Tmem8	Transmembrane protein 8 (five membrane-spanning domains)	biological process|cell adhesion|IEA|GO:0007155|MGI|na//cellular component|extracellular space|TAS|GO:0005615|MGI|12466851//cellular component|integral to membrane|TAS|GO:0016021|MGI|12466851//cellular component|integral to plasma membrane|IDA|GO:0005887|MGI|11006113//molecular function|protein binding|IEA|GO:0005515|MGI|na		1	2	4	0.2	0.02	0.002	7.222	154	early persistent down	0.48246	-2.07272	5.65007e-11	357.53	171.697	0.40434	-2.47315	2.67642e-35	862.307	347.904	0.35141	-2.84569	0	1225.36	430.41
A_52_P257026	TGCAATGGTGGTTATAGTACACACAGACTGATGAGTTTATGCCTCTGGTTTTTGGGACCT	AF039839	Adriamycin-resistant related protein (Arr)	Adriamycin-resistant related protein (Arr)			0	2	0	0	0.02	0	2.02	395	mid transient down	0.75847	-1.31844	0.00786	119.363	87.9247	0.40452	-2.47204	7.84052e-19	204.659	81.7251	0.81498	-1.22702	0.08492	296.427	237.094
A_51_P291906	GGGCAGTTAAAAACATCCTCTATTAATAGATTACCCATTAATTCTTGAGGTGTATCACAG	NM_126166	Tlr3	Toll-like receptor 3	biological process|defense response|IMP|GO:0006952|MGI|11607032//cellular component|extracellular space|TAS|GO:0005615|MGI|12466851//biological process|immune response|IEA|GO:0006955|MGI|na//biological process|inflammatory response|IEA|GO:0006954|MGI|na//cellular component|integral to membrane|TAS|GO:0016021|MGI|12466851//cellular component|membrane|IEA|GO:0016020|MGI|na//molecular function|recep…		1	2	0	0.2	0.02	0	3.22	198	early sustained down	0.30925	-3.23366	4.34191e-10	458.149	138.823	0.40469	-2.47103	2.66247e-42	771.366	312.294	0.81935	-1.22048	0.05252	377.54	308.223
A_51_P392350	ACAAAGCCAACCCACATCACCGTAGATGAATTGTGTGCCTTAAAGTGGTGAACCGTAGAA	NM_145148	Frmd4b	FERM domain containing 4B	cellular component|cytoskeleton|IEA|GO:0005856|MGI|na		1	2	0	0.2	0.02	0	3.22	198	early sustained down	0.36263	-2.75765	2.22824e-35	10951.3	3976.48	0.40479	-2.47039	0	13136	5316.9	1.08397	1.08397	0.18568	7850.79	8517.19
A_52_P520788	AACTCCCAAAGAGAATAGAAATCGTCCATAAGCGATAAAGAACTTTAATTCTCTTGAACC	AK170357	Scfd1	Sec1 family domain containing 1	cellular component|Golgi apparatus|IEA|GO:0005794|MGI|na//cellular component|endoplasmic reticulum|IEA|GO:0005783|MGI|na//biological process|protein transport|IEA|GO:0015031|MGI|na//biological process|transport|IEA|GO:0006810|MGI|na//biological process|vesicle docking during exocytosis|IEA|GO:0006904|MGI|na//biological process|vesicle-mediated transport|IEA|GO:0016192|MGI|na		1	2	4	0.2	0.02	0.002	7.222	154	early persistent down	0.42831	-2.33477	4e-05	167.867	64.7916	0.40494	-2.46953	0.00014	206.088	79.3298	0.43918	-2.27696	2.71727e-39	234.654	102.927
A_51_P362698	TGTCTGATCAGGACACATAGTCACTCGTATACTAAGGTTATTCAGATCTTAACATATACA	AK054351	Klhl24	Kelch-like 24 (Drosophila)	molecular function|ion channel activity|IEA|GO:0005216|MGI|na		0	2	0	0	0.02	0	2.02	395	mid transient down	0.56608	-1.76653	2.53622e-24	468.852	265.679	0.40495	-2.46942	6.75341e-10	664.616	273.821	0.56524	-1.76915	1.63307e-12	1193.71	677.603
A_51_P393067	TACGTAATTCGGATTTGAAGCTCCCCAAGCAAGGATATGGACAGCAATGTGAGCAGGCAG	NM_021392	Ap4m1	Adaptor-related protein complex AP-4, mu 1	cellular component|Golgi trans face|TAS|GO:0005802|MGI|9714600//cellular component|clathrin vesicle coat|IEA|GO:0030125|MGI|na//cellular component|coated pit|IEA|GO:0005905|MGI|na//biological process|endocytosis|IEA|GO:0006897|MGI|na//biological process|intracellular protein transport|TAS|GO:0006886|MGI|9714600//biological process|vesicle-mediated transport|TAS|GO:0016192|MGI|9714600		1	2	0	0.2	0.02	0	3.22	198	early sustained down	0.49129	-2.03544	4.6874e-28	2747.36	1351.51	0.40503	-2.46898	1.77022e-25	3520.25	1419.55	0.57915	-1.72668	3.96129e-11	2284.71	1318.44
A_51_P341465	TCATAAAATCCAACGTGCCTTCATGATCAAAGTTCGATAGTCAGTAGTACTAGAAGAATC	NM_009970	Csf2ra				1	2	4	0.2	0.02	0.002	7.222	154	early persistent down	0.44152	-2.2649	1.02132e-29	92.8136	40.8739	0.40519	-2.46795	7e-05	353.997	151.556	0.39913	-2.50546	1.89516e-07	805.663	330.576
A_52_P58145	AACCAGCTAGCTCCCTTCAACCCACAGTATAGAATGTGAAAATGAAGATTTATGACTTTT	NM_009022	Aldh1a2	Aldehyde dehydrogenase family 1, subfamily A2	molecular function|aldehyde dehydrogenase activity|IDA|GO:0004028|MGI|12610736//biological process|anterior/posterior pattern formation|IMP|GO:0009952|MGI|15652703//biological process|determination of bilateral symmetry|IMP|GO:0009855|MGI|15731404//biological process|embryonic forelimb morphogenesis|IMP|GO:0035115|MGI|15069081//biological process|embryonic limb morphogenesis|IMP|GO:0030326|MGI|14…		0	2	0	0	0.02	0	2.02	395	mid transient down	0.63504	-1.5747	0.12445	18.0882	11.8155	0.40543	-2.46654	7e-05	37.0372	15.4276	1.39938	1.39938	8.74858e-07	53.8089	75.3227
A_52_P498383	CCCCCTTTTAAACTCTCTGGAGTTCATTTTAGTACCTTGATCATGTAGAGAACTCTTAAG	NM_183217	Dennd1b	DENN/MADD domain containing 1B			1	2	0	0.2	0.02	0	3.22	198	early sustained down	0.37984	-2.63267	8.90757e-14	46.3613	17.7404	0.40547	-2.4663	3e-05	43.9145	18.2792	0.74091	-1.34969	0.01939	42.6243	31.7033
A_52_P10793	TTGGAGCTGAGTGCAAGTACCAGTTCCAGGCTTGGGGAGAATGTGACCTCAATACCGCCT	NM_008973	Ptn	Pleiotrophin	biological process|bone mineralization|IDA|GO:0030282|MGI|12413943//biological process|cell proliferation|ISS|GO:0008283|MGI|12466851//cellular component|extracellular matrix (sensu Metazoa)|TAS|GO:0005578|MGI|12093164//cellular component|extracellular space|TAS|GO:0005615|MGI|12466851//molecular function|growth factor activity|ISS|GO:0008083|MGI|12466851//molecular function|heparin binding|ISS|G…		0	2	0	0	0.02	0	2.02	395	mid transient down	0.67761	-1.47578	8e-05	768.885	527.039	0.40575	-2.46457	7.112e-28	6051.29	2451.56	0.65366	-1.52985	9.64371e-07	17130.4	11204.7
A_52_P398279	AACCCAAATTCTAAAGCTCACAAGAGCATACTAGTCTAGCATGCTCATAAGTGCAAAAGA	AK160627	Ddx26b	DEAD/H (Asp-Glu-Ala-Asp/His) box polypeptide 26B			1	2	0	0.2	0.02	0	3.22	198	early sustained down	0.46952	-2.12982	4.94383e-10	47.395	21.915	0.40579	-2.46435	6e-05	69.0979	27.2873	0.50052	-1.99792	6.6731e-11	69.5415	34.7131
A_51_P326994	TCACAGCTATCAGAAAAGACTTTCCTAGAGCTGGTCTTTAGTATGACAGGGCCGATCTTA	NM_133746	2810048G17Rik	RIKEN cDNA 2810048G17 gene	cellular component|integral to membrane|TAS|GO:0016021|MGI|12466851		1	2	0	0.2	0.02	0	3.22	198	early sustained down	0.47797	-2.09219	1.29626e-14	1210.48	572.055	0.40583	-2.46406	2.80156e-38	1928.1	781.56	0.53006	-1.88658	3.49262e-15	1837.72	972.266
A_52_P359026	ATCGGCAGTGTCTTAATTTCACTGAGCTATCTCATTTACGGTGAGACTCACAGAAACAAG	BC045114	BC016201	CDNA sequence BC016201			1	2	0	0.2	0.02	0	3.22	198	early sustained down	0.36374	-2.74924	2.97346e-12	71.3772	26.0559	0.406	-2.46308	7.69959e-40	304.333	123.428	0.76124	-1.31364	5e-05	269.931	205.635
A_52_P1173329	CCTGTGAACCACAATGGTTATATGAATGTATTTGCTCATAATCACTGTCAACACACAGGT	BB362177		Transcribed locus			0	2	0	0	0.02	0	2.02	395	mid transient down	0.74875	-1.33556	0.00257	112.169	85.4541	0.4062	-2.46183	2.99515e-12	205.896	82.1172	0.76348	-1.3098	5e-05	222.856	169.553
A_51_P191865	GATTCACTGCAATTTATGATGCTGAGATCCCAGGCCACATGTGCAATGGACAGTGGTATA	NM_008481	Lama2	Laminin, alpha 2	cellular component|basal lamina|IEA|GO:0005605|MGI|na//cellular component|basement membrane|IDA|GO:0005604|MGI|12051813//biological process|cell adhesion|IEA|GO:0007155|MGI|na//cellular component|extracellular matrix (sensu Metazoa)|IEA|GO:0005578|MGI|na//molecular function|extracellular matrix structural constituent|IEA|GO:0005201|MGI|na//cellular component|extracellular space|TAS|GO:0005615|MGI…		0	2	0	0	0.02	0	2.02	395	mid transient down	0.65052	-1.53724	0.00242	19.1817	12.7401	0.40639	-2.46067	0	49.8077	20.3513	1.01773	1.01773	0.80671	73.7655	75.2611
A_52_P771081	CCTGTTTCAATGTCAAGTGAAAGAATTCTGCTTTCATTCTTATGACAGTTTTCTGAAAGG	AK032964	6720482D04	Transcribed locus			0	2	0	0	0.02	0	2.02	395	mid transient down	0.96206	-1.03944	0.90229	56.7684	50.1763	0.4064	-2.46064	1.47848e-14	252.262	101.084	0.67495	-1.48159	2e-05	251.594	170.853
A_51_P327751	CACACATTACTGGAAAGATACTAAGAACCAAGAAGACTTTTGGCTTCCTAGAGAATTAAA	NM_008331	Ifit1	Interferon-induced protein with tetratricopeptide repeats 1	molecular function|binding|IEA|GO:0005488|MGI|na//biological process|immune response|IEA|GO:0006955|MGI|na		1	2	4	0.2	0.02	0.001	7.221	2	other	0.28648	-3.4906	2.53299e-14	45.0912	12.5539	0.40661	-2.45934	2.2177e-32	185.063	75.3816	2.03233	2.03233	2.75574e-09	418.072	849.505
A_51_P165027	TACTAACAATGCTTCATTTTATTGTTTTTTGTTGGTTGTCTTGAAATGAGATTAATGGGG	NM_028116	Pygo1	Pygopus 1	molecular function|DNA binding|IEA|GO:0003677|MGI|na//biological process|Wnt receptor signaling pathway|IEA|GO:0016055|MGI|na//cellular component|nucleus|IEA|GO:0005634|MGI|na//biological process|regulation of transcription, DNA-dependent|IEA|GO:0006355|MGI|na//molecular function|transcription factor activity|IEA|GO:0003700|MGI|na		1	2	4	0.2	0.02	0.002	7.222	154	early persistent down	0.37303	-2.68075	7.10369e-10	498.133	184.686	0.40688	-2.4577	3.81838e-15	822.855	334.048	0.43466	-2.30063	1.62266e-10	1020.09	440.926
A_51_P331781	TTGACAAAATCAAACAGGTACAGCTTAACTGTTTGGACTGGAAAAGATGACATTTATTCC	AK162422	4930405M20Rik	RIKEN cDNA 4930405M20 gene			0	2	0	0	0.02	0	2.02	395	mid transient down	0.68164	-1.46706	5e-05	59.6778	40.9496	0.40706	-2.45666	2.11889e-15	134.541	54.5158	0.79227	-1.2622	0.02173	76.4635	60.6563
A_52_P1075985	ATGCTCAGGTAGAAACAGAGTTCAAAGTTTAGAAGAGTGTCTTAGATCTATAAAATCTGC	AK034992					0	2	4	0	0.02	0.002	6.022	182	mid sustained down	0.55327	-1.80743	0.01621	72.3678	35.8286	0.40708	-2.45652	5.43802e-12	115.879	47.0013	0.48097	-2.07912	6.12366e-16	114.232	54.7362
A_52_P442099	GCTCAGCCTTAGAAAAGAGTAGACATACAAAATAAAATGTCGACACCAATACTAATCATG	NM_199032	Cep135	Centrosomal protein 135			1	2	4	0.2	0.02	0.002	7.222	154	early persistent down	0.28998	-3.44846	1.64888e-24	2838.58	820.42	0.40716	-2.45603	7.80358e-21	3403.13	1384.91	0.47451	-2.10744	8.39449e-10	2104.32	996.371
A_51_P363187	AGAAGTGCAGAGAGATAGAGTTTAGTATTATGTTTTGTATGTATTAGGGTGAGGACATGT	NM_008176	Cxcl1	Chemokine (C-X-C motif) ligand 1	biological process|cellular physiological process|IEA|GO:0050875|MGI|na//molecular function|chemokine activity|IEA|GO:0008009|MGI|na//molecular function|cytokine activity|IEA|GO:0005125|MGI|na//cellular component|extracellular region|IEA|GO:0005576|MGI|na//cellular component|extracellular space|TAS|GO:0005615|MGI|12466851//molecular function|growth factor activity|IEA|GO:0008083|MGI|na//biologica…		1	2	0	0.2	0.02	0	3.22	198	early sustained down	0.24621	-4.06152	3.96294e-33	9571.9	2358.74	0.40745	-2.45427	1.87728e-20	10644	4347.13	0.76445	-1.30813	0.00035	17793.6	13615.2
A_52_P179178	CCAGGACAGTTTTGGAACTTGTATGCTCTCTAGCAACTTTGTGTGAATTTTTATACAAGC	NM_199028	AK122525	CDNA sequence AK122525			1	2	4	0.2	0.02	0.002	7.222	154	early persistent down	0.44162	-2.2644	4.37566e-39	9699.43	4285.27	0.40753	-2.45381	0	7254.46	2955.99	0.36649	-2.72862	2.19381e-31	7729.62	2831.75
A_52_P250883	ACACAGTAATCAGTATGCTCCCAATTCTATGGTTAGTGTAGCAGTATTAGATATCTGTAA	BB679180		Transcribed locus			0	2	0	0	0.02	0	2.02	395	mid transient down	0.51266	-1.9506	0.0426	38.8239	20.2088	0.40766	-2.45304	5.96958e-31	168.96	68.8533	0.73898	-1.35321	0.04456	134.657	99.4133
A_51_P228846	GTGATAGTTGGCACCCACAGCTCTGACATTTTGTTGTAATAAATGTTTTCAGTAACCCAA	NM_015797	Fbxo6	F-box protein 6	biological process|ER-associated protein catabolism|IDA|GO:0030433|MGI|12939278//molecular function|carbohydrate binding|IDA|GO:0030246|MGI|12939278//molecular function|protein binding|IEA|GO:0005515|MGI|na//biological process|protein catabolism|IEA|GO:0030163|MGI|na//biological process|ubiquitin cycle|IEA|GO:0006512|MGI|na//molecular function|ubiquitin-protein ligase activity|IDA|GO:0004842|MGI|…		0	2	0	0	0.02	0	2.02	395	mid transient down	0.66264	-1.50912	8.42448e-06	7435.2	4944.58	0.40772	-2.45266	3.25536e-34	13828.6	5642.82	0.77087	-1.29724	0.0004	7800.97	6010.63
A_52_P63044	TGGCCGTAGCCAGTACCAAGACTCTTTGGGAAACAGGAGAAGTGCAGAGTCAGTCTGCTT	NM_019391	Lsp1	Lymphocyte specific 1	molecular function|actin binding|TAS|GO:0003779|MGI|10961883//biological process|apoptosis|TAS|GO:0006915|MGI|10961883//molecular function|calmodulin binding|IEA|GO:0005516|MGI|na//biological process|chemotaxis|IMP|GO:0006935|MGI|10961883//biological process|cytoskeleton organization and biogenesis|TAS|GO:0007010|MGI|10961883//biological process|defense response|IMP|GO:0006952|MGI|10961883//biolo…		0	2	0	0	0.02	0	2.02	395	mid transient down	0.70177	-1.42497	6.8866e-12	934.808	655.96	0.40806	-2.45061	4.08939e-16	2089.74	843.156	0.61099	-1.63667	3.97698e-13	1324.88	807.796
A_51_P487668	TTGTAACTACACCTAAAAGGGTTTTTGCTTCGGGATTTTTGTTTGTTGGGTTTTTTGTTC	AK017022	Pvt1	Plasmacytoma variant translocation 1			0	2	0	0	0.02	0	2.02	395	mid transient down	0.69772	-1.43323	6.9395e-10	30728.1	21439.5	0.40882	-2.44604	0	38679.4	15816.9	0.5395	-1.85356	8.61964e-16	34568.7	18608.2
A_51_P441387	TTTTGTTATGCAAAGAAAGGTTACTCAATTTGTAGTTCCCATACTACTGAAAATCCTGGC	NM_177645	1110028C15Rik	RIKEN cDNA 1110028C15 gene			1	2	0	0.2	0.02	0	3.22	198	early sustained down	0.31817	-3.14293	2.41168e-35	1750.08	557.28	0.4093	-2.44318	8.26812e-22	3026.3	1237.51	0.6504	-1.53752	9.18191e-07	2907.43	1887.25
A_52_P811856	CAGTGGTTTATCATCTAGCTCCTTTTCAGTAGTCAGGTAAGAATAAACATCTGGCAATCG	AK077682	F420014N23Rik	Transcribed locus			0	2	4	0	0.02	0.002	6.022	182	mid sustained down	0.57182	-1.74879	2.80695e-10	167.203	95.8164	0.41077	-2.43448	0	358.617	147.366	0.42157	-2.37211	1.43182e-24	316.1	133.076
A_51_P159453	TTGGCATGCCTGGATTAGATAGTGACTAACTGTGTTATAACCTCATGTACAGACATCCCT	NM_009252	Serpina3n	Serine (or cysteine) peptidase inhibitor, clade A, member 3K	molecular function|endopeptidase inhibitor activity|IEA|GO:0004866|MGI|na//molecular function|serine-type endopeptidase inhibitor activity|IEA|GO:0004867|MGI|na		0	2	4	0	0.02	0.002	6.022	182	mid sustained down	0.59516	-1.68022	0.0017	46.7309	28.2662	0.41103	-2.43291	7.75221e-20	64.3772	26.478	0.37652	-2.65587	1.72397e-22	287.466	108.026
A_51_P446510	CAGACAAAGAGTCCCTGAACCTGTGGTATGACTGCACGTGGAACACCACCACTCAAACAT	NM_010129	Emp3	Epithelial membrane protein 3	biological process|cell growth|ISS|GO:0016049|MGI|12466851//cellular component|extracellular space|TAS|GO:0005615|MGI|12466851//cellular component|integral to membrane|TAS|GO:0016021|MGI|12466851//cellular component|membrane|IEA|GO:0016020|MGI|na		0	2	0	0	0.02	0	2.02	395	mid transient down	0.74174	-1.34818	0.0006	8613.86	6336.14	0.41122	-2.43179	7.75325e-26	15669.8	6422.69	0.73266	-1.36489	0.00053	12353.7	9033.68
A_51_P432432	GTAATCACAGTGACAGACGAAGACGCTGGAGAGAATAAAGCTGTGACTCTTTCCATTCTA	NM_001081377	Pcdh9	Protocadherin 9	molecular function|calcium ion binding|IEA|GO:0005509|MGI|na//cellular component|integral to plasma membrane|ISS|GO:0005887|MGI|9787079		0	2	0	0	0.02	0	2.02	395	mid transient down	0.66454	-1.5048	0.07727	1053.74	622.589	0.41123	-2.43175	1.87721e-09	2340.16	943.65	0.88417	-1.13101	0.06743	1495.91	1323.62
A_51_P316935	TTGGTTTTATCATGACTAAAGTGAGTGTAGGTGGAGTGACCACCTCCCAGATTGCTCTAA	NM_145980	8430408G22Rik	RIKEN cDNA 8430408G22 gene			0	2	4	0	0.02	0.002	6.022	182	mid sustained down	0.52393	-1.90867	0.00026	78.456	41.8695	0.41138	-2.43083	1.61764e-17	157.794	64.6614	0.20614	-4.85111	1.04962e-39	906.401	186.428
A_52_P39296	TCACACAGTCTTTCTTAGTGTGTGCTCATTAACCCTTTCATGCCTTGAATGAAATCCAGT	CK389190	Crtap	Cartilage associated protein	molecular function|binding|IEA|GO:0005488|MGI|na//cellular component|extracellular matrix (sensu Metazoa)|IEA|GO:0005578|MGI|na//cellular component|extracellular space|TAS|GO:0005615|MGI|12466851		1	2	0	0.2	0.02	0	3.22	198	early sustained down	0.40362	-2.47757	5.31162e-17	31.428	12.6658	0.41142	-2.43058	5.92696e-06	47.0188	19.8179	0.57988	-1.72449	0.00125	69.5981	39.7574
A_52_P218990	CGTCCAAGAAGTCTAAAGCAAAGGACAGCGATAAAGAAGGAACATCAAATTCCACCTCGG	NM_207000	H2afy2	H2A histone family, member Y2			0	2	0	0	0.02	0	2.02	395	mid transient down	0.69946	-1.42968	1.92542e-08	2240.36	1563.53	0.41183	-2.42818	8.00389e-31	2698.31	1109.16	0.55481	-1.80241	1.6375e-19	2481.5	1377.12
A_51_P193316	GTTTTGTCTCATTTTCTTCATTACATTGGCTTTACATAAGCAAATAATCGGTTTCCTGCC	AK038374		Transcribed locus			1	2	0	0.2	0.02	0	3.22	198	early sustained down	0.24259	-4.12222	0	181.022	43.1803	0.41212	-2.4265	1.81138e-11	237.866	98.2972	0.75906	-1.31742	1e-05	248.198	188.605
A_51_P179258	ATGACCCAGAATGATGGATTAAGTGCCTTGCAAATCTTTATGATTATCCAAACATTGTGT	NM_177757	Kif26b	Kinesin family member 26B			0	2	0	0	0.02	0	2.02	395	mid transient down	0.75298	-1.32806	7.72086e-06	5854.86	4416.9	0.41247	-2.42442	1.45733e-39	7182.01	2958.42	0.69089	-1.44741	2.36662e-09	6025.23	4158.77
A_52_P209973	CTCCTGGGCATAATTATCTGTACATTTGAGAGGAATGTATGATCTCTTGTGTGGAATGCC	AK083578	5730453I16Rik	RIKEN cDNA 5730453I16 gene	biological process|mRNA processing|IEA|GO:0006397|MGI|na//biological process|nuclear mRNA splicing, via spliceosome|IEA|GO:0000398|MGI|na//molecular function|nucleic acid binding|ISS|GO:0003676|MGI|12466851		0	2	4	0	0.02	0.002	6.022	182	mid sustained down	0.51666	-1.93552	4.36335e-08	79.8964	40.8098	0.41277	-2.42268	4.83322e-21	66.6133	27.4589	0.46824	-2.13566	0.00018	41.0225	18.7341
A_52_P481957	TCCTAAATTAATTCACTTGACCGCGGGTGTAAGTCTTTTGTCTTGTGAAGAACCTTCAGA	NM_011824	Grem1	Gremlin 1	biological process|cell-cell signaling|IMP|GO:0007267|MGI|15201225//molecular function|cytokine activity|IEA|GO:0005125|MGI|na//biological process|embryonic limb morphogenesis|IMP|GO:0030326|MGI|12808456//cellular component|extracellular space|TAS|GO:0005615|MGI|12466851//biological process|organogenesis|IMP|GO:0009887|MGI|15198975//biological process|proximal/distal pattern formation|IMP|GO:0009…		0	2	0	0	0.02	0	2.02	395	mid transient down	0.68074	-1.46899	0.25201	5192.98	2732.99	0.41285	-2.42216	9.9446e-33	10532.8	4366.92	0.93241	-1.07249	0.5244	11761.4	11024.6
A_52_P518613	ATAGTTCTCTAAGCTTTCACATTTTAAGAAAGTGTAAATGGGGTAATTTCCAGTGCATCC	AK083458	Adam23				0	2	0	0	0.02	0	2.02	395	mid transient down	0.56188	-1.77975	0.36438	31.7393	17.3598	0.41294	-2.42167	2.44693e-06	126.393	50.3086	0.63982	-1.56293	6.66045e-09	161.731	104.053
A_51_P491011	CTATGCCAAGGCTCCAGCTCAGGTACTTAGGCAGCCTATTAGGGTTTTGGTTTTTGTTTT	NM_001033537	Perld1	Per1-like domain containing 1			0	2	0	0	0.02	0	2.02	395	mid transient down	0.67976	-1.47111	6.93111e-07	396.177	269.985	0.41311	-2.42068	1.24335e-14	464.703	188.345	0.64732	-1.54482	3.71549e-14	569.706	368.472
A_51_P356642	ACGGAGGCCCGTTATGGAGTCCAGCTGTCACAGATCCAGAGCGTGATCAGCGGTTTTGAA	NM_008471	Krt19	Keratin 19	cellular component|Z disc|IDA|GO:0030018|MGI|15247274//biological process|cytoskeleton organization and biogenesis|IEA|GO:0007010|MGI|na//cellular component|intermediate filament|IEA|GO:0005882|MGI|na//cellular component|sarcolemma|IDA|GO:0042383|MGI|15247274//molecular function|structural constituent of cytoskeleton|IEA|GO:0005200|MGI|na//molecular function|structural molecule activity|IEA|GO:00…		1	2	0	0.2	0.02	0	3.22	198	early sustained down	0.49505	-2.02	3.86871e-13	712.033	354.228	0.41318	-2.42026	3.22453e-14	841.263	342.906	1.05721	1.05721	0.54193	373.46	393.012
A_52_P253179	GCAGTTTTCCAAAAACACAGATTTCTTTTCATCTTCCTATCTAAACAGGAAAGAGGAGTG	NM_008343	Igfbp3	Insulin-like growth factor binding protein 3	cellular component|extracellular region|IEA|GO:0005576|MGI|na//cellular component|extracellular space|TAS|GO:0005615|MGI|12466851//molecular function|growth factor binding|IEA|GO:0019838|MGI|na//molecular function|insulin-like growth factor binding|IEA|GO:0005520|MGI|na//biological process|regulation of cell growth|IEA|GO:0001558|MGI|na		0	2	4	0	0.02	0.002	6.022	182	mid sustained down	0.65121	-1.5356	0.00145	462.554	306.767	0.4133	-2.41956	3.77082e-17	1783.05	733.428	0.18708	-5.34531	0	1398.7	261.77
A_51_P496462	AGCTGTAGTTTGCGGGTATGTAAGCCTAAATCTTTGGACACTTTGCCCTTCACAGAGTTG	NM_145398	Casd1	CAS1 domain containing 1	biological process|biological process unknown|ND|GO:0000004|MGI|na//cellular component|cellular component unknown|ND|GO:0008372|MGI|na//molecular function|transferase activity|IEA|GO:0016740|MGI|na		1	2	0	0.2	0.02	0	3.22	198	early sustained down	0.41148	-2.43023	3.51777e-33	8159.92	3346.79	0.41336	-2.41918	2.20467e-20	14600.5	6005.42	0.51898	-1.92685	5.93556e-20	13773.4	7141.92
A_51_P375237	GTATTTTATAATCTGCTTTTTAACCTCTAACCGCAGAGCACGCTGTCAGACCTCATATCT	X75013	Cux1	Cut-like homeobox 1	molecular function|DNA binding|IEA|GO:0003677|MGI|na//biological process|auditory receptor cell differentiation|IMP|GO:0042491|MGI|11544187//biological process|development|IEA|GO:0007275|MGI|na//biological process|lung development|IMP|GO:0030324|MGI|11544187//biological process|negative regulation of transcription from RNA polymerase II promoter|IDA|GO:0000122|MGI|11544187//cellular component|nuc…		0	2	0	0	0.02	0	2.02	395	mid transient down	0.67943	-1.47182	5.06984e-10	89.248	60.6768	0.41369	-2.41729	2.43431e-16	81.7342	33.843	0.79457	-1.25854	0.01358	37.3635	29.7453
A_52_P679491	GAGAAGTCACTACTTGCATCCTATGTGACAATGTTTATCAGATTAGCACACAGTTTTCTT	AK054185	Mrpl3				1	2	4	0.2	0.02	0.002	7.222	154	early persistent down	0.46609	-2.14553	3.31877e-17	143.394	67.1232	0.41416	-2.41452	1.17824e-28	197.059	81.4848	0.4462	-2.24116	1.6157e-42	184.914	82.5086
A_51_P209736	TCGTCCAAGGAAATTATGGATGAGGCCCCAACAGCACAAAACCACATCATTGCTGCCCTA	NM_153778	Atoh8	Atonal homolog 8 (Drosophila)	molecular function|protein binding|ISS|GO:0005515|MGI|12466851		1	2	0	0.2	0.02	0	3.22	198	early sustained down	0.41555	-2.40645	6.47381e-24	503.992	210.084	0.4142	-2.4143	1.82445e-33	999.449	413.386	0.84979	-1.17676	0.00262	1003.4	852.887
A_52_P1163703	AATAGAGTCATGCGTAGCTATAGAGGTAGCTTGATTAAGTGTCTGTTTACCTTCTAGTAA	AK031618		Transcribed locus			1	2	0	0.2	0.02	0	3.22	198	early sustained down	0.40555	-2.46577	4.10587e-18	441.786	181.566	0.41464	-2.41174	1.34472e-29	499.118	205.964	0.90649	-1.10316	0.27883	542.78	485.68
A_51_P284426	AGGATGAAGCATTGACCCGATGGTGCGGTTGCTACGGAAACAGGATTCTGGTTCCCCCCA	NM_030137	Cstad	CSA-conditional, T cell activation-dependent protein	biological process|mitochondrial membrane organization and biogenesis|IDA|GO:0007006|MGI|14684732//cellular component|mitochondrial outer membrane|IDA|GO:0005741|MGI|14684732//molecular function|molecular function unknown|ND|GO:0005554|MGI|na		1	2	0	0.2	0.02	0	3.22	198	early sustained down	0.46208	-2.16411	2.18256e-08	530.927	248.826	0.4147	-2.41138	1.35825e-21	1304.12	541.994	0.53255	-1.87774	8.57338e-25	1652.82	880.539
A_51_P447545	AAAGTTCCGATGCTGATTGTGTAACCAAAGCTGAACGTGGAAAGCTGCGTCCCATACATT	NM_008341	Igfbp1	Insulin-like growth factor binding protein 1	cellular component|extracellular region|IEA|GO:0005576|MGI|na//cellular component|extracellular space|TAS|GO:0005615|MGI|12466851//molecular function|growth factor binding|IEA|GO:0019838|MGI|na//molecular function|insulin-like growth factor binding|IEA|GO:0005520|MGI|na//biological process|regulation of cell growth|IEA|GO:0001558|MGI|na		0	2	4	0	0.02	0.002	6.022	182	mid sustained down	0.72067	-1.3876	0.04545	33.5386	24.4225	0.41476	-2.41101	2e-05	29.2394	12.1196	0.28557	-3.50182	0.00057	9.91465	2.89512
A_51_P253074	CATCAACCTTATGGCCTACGACTTCCACAGCTCCTTGGAAAAGACCACAGGGCATAACAG	NM_027979	Chit1	Chitinase 1 (chitotriosidase)	biological process|carbohydrate metabolism|IEA|GO:0005975|MGI|na//molecular function|catalytic activity|IEA|GO:0003824|MGI|na//biological process|chitin catabolism|IEA|GO:0006032|MGI|na//molecular function|chitinase activity|IEA|GO:0004568|MGI|na//cellular component|extracellular space|TAS|GO:0005615|MGI|12466851//molecular function|hydrolase activity|IEA|GO:0016787|MGI|na//molecular function|hyd…		0	2	0	0	0.02	0	2.02	395	mid transient down	1.01262	1.01262	0.83194	196.991	199.805	0.41477	-2.41099	1.31564e-22	273.154	112.796	0.51134	-1.95566	2.34291e-18	211.762	108.139
A_52_P228702	GCAGTTTATCACCTTCATAAATGAATTCCACGGGTACGAGGTATAGAAAAGATGAAATCA	NM_177378	Rnf150	Ring finger protein 150	cellular component|integral to membrane|TAS|GO:0016021|MGI|12466851//molecular function|peptidase activity|ISS|GO:0008233|MGI|12466851//biological process|proteolysis and peptidolysis|ISS|GO:0006508|MGI|12466851		0	2	0	0	0.02	0	2.02	395	mid transient down	0.88802	-1.1261	0.19122	458.223	409.298	0.41631	-2.40205	4.08746e-22	776.657	322.285	0.6607	-1.51355	8.07666e-10	828.749	547.542
A_51_P483269	CCTGACTCCCGGGAGTGAAACATACAATGAAAGACCAACCGCCCAAATGTTAATGTACTA	NM_175563	Prr11	Proline rich 11			1	2	0	0.2	0.02	0	3.22	198	early sustained down	0.44064	-2.26941	2.40068e-32	1263.71	555.296	0.41643	-2.40135	8.76792e-42	1458.14	607.486	0.50122	-1.99514	1.34509e-24	454.826	227.977
A_52_P612137	CCTAGTTGGTGAGAAACCTGTATCTTTCTATGCTGCTTTTATATCTGTATGTATTAGTGA	NM_009822	Runx1t1	Runt-related transcription factor 1; translocated to, 1 (cyclin D-related)	molecular function|DNA binding|IEA|GO:0003677|MGI|na//cellular component|nucleus|IEA|GO:0005634|MGI|na//biological process|regulation of transcription, DNA-dependent|IEA|GO:0006355|MGI|na//biological process|transcription|IEA|GO:0006350|MGI|na//molecular function|transcription factor activity|IEA|GO:0003700|MGI|na		1	2	0	0.2	0.02	0	3.22	198	early sustained down	0.42293	-2.36447	0	4685.72	1981.63	0.41726	-2.39658	6.53504e-37	6716.19	2805.82	0.60338	-1.65734	6.68405e-11	4107.5	2474.44
A_51_P151182	ATTGACCTCAAATGCAGATGAGTGGTTTCTGAGAGCTACGAGGTACAGTTACATGGAGGT	NM_011940	Ifi202b	Interferon activated gene 202B	biological process|immune response|IEA|GO:0006955|MGI|na//cellular component|nucleus|IEA|GO:0005634|MGI|na//molecular function|protein binding|IPI|GO:0005515|MGI|8910340		0	2	0	0	0.02	0	2.02	395	mid transient down	1.15217	1.15217	0.08807	17844.2	20706.6	0.41741	-2.39572	0	23795.7	9928.15	0.58067	-1.72215	2.40987e-23	22831.8	13256.7
A_52_P370031	AGCCCTAATGAACGTTTCATTTTTATGTGGATGAAATTTCTCTTTAAGAATGTGAATGTC	AK043317		Transcribed locus			1	2	0	0.2	0.02	0	3.22	198	early sustained down	0.45774	-2.18462	1e-05	15.3651	6.98862	0.41756	-2.39488	8.41077e-21	97.9809	40.7663	0.59466	-1.68164	4.53587e-07	135.199	82.1226
A_51_P401184	ACATAGCAGATGGATCAACAATTGCTTTGGGAAAAGGTTTCGTCTTTTTTGTTTTGAGTT	AK077393	Rarres1	Retinoic acid receptor responder (tazarotene induced) 1	cellular component|extracellular space|TAS|GO:0005615|MGI|12466851//molecular function|receptor activity|IEA|GO:0004872|MGI|na		0	2	0	0	0.02	0	2.02	395	mid transient down	0.91283	-1.0955	0.7667	8.57796	7.84387	0.4176	-2.39463	2e-05	38.7431	15.9883	0.8626	-1.15929	0.64264	12.3828	11.8827
A_51_P453657	AAGATCCAGCTTATGTTAAACCAGAGAAAATGGAAGAAGAGCAAAACATCCTCCAAGAAA	NM_018802	Syt8	Synaptotagmin VIII	cellular component|integral to membrane|TAS|GO:0016021|MGI|12466851//cellular component|membrane|IEA|GO:0016020|MGI|na//cellular component|synaptic vesicle|IEA|GO:0008021|MGI|na//biological process|transport|IEA|GO:0006810|MGI|na//molecular function|transporter activity|IEA|GO:0005215|MGI|na		1	2	0	0.2	0.02	0	3.22	198	early sustained down	0.45062	-2.21914	3e-05	32.3705	14.0933	0.4176	-2.39461	1.29536e-22	102.076	42.5695	0.68805	-1.45337	2.39532e-09	68.7949	47.3387
A_52_P237077	TTTTTTGTAGACGTTTCAAACTACCGTGTCATGTATGCAGTTATTAATGCCTAAAGCCTT	NM_007956	Esr1	Estrogen receptor 1 (alpha)	molecular function|DNA binding|IEA|GO:0003677|MGI|na//cellular component|cytoplasm|IDA|GO:0005737|MGI|12845704//molecular function|ligand-dependent nuclear receptor activity|IDA|GO:0004879|MGI|15322135//cellular component|nucleus|IDA|GO:0005634|MGI|11897499,12845704//molecular function|protein binding|IPI|GO:0005515|MGI|15322135//molecular function|receptor activity|IEA|GO:0004872|MGI|na//biologi…		0	2	0	0	0.02	0	2.02	395	mid transient down	0.66587	-1.5018	0.02481	197.704	124.744	0.4179	-2.39291	3.89738e-13	269.01	112.727	0.75441	-1.32554	3.63478e-07	223.162	168.757
A_52_P642136	GTATTATTTGTAGCCGTTTAGTAGTCATTACTAGTATATACATCACCATACTGGCTTGAC	AK085917	2610209C05Rik	Transcribed locus			0	2	4	0	0.02	0.002	6.022	182	mid sustained down	0.56624	-1.76604	0.00102	34.8151	20.0126	0.41795	-2.39262	3.22454e-06	37.179	15.1968	0.27037	-3.69865	4.94269e-19	46.7955	12.5302
A_52_P489495	TGTTACTTACAAACTTCCAAGATATACTCGGGTTTATTTTTGGTCTGAAAATGGAAAGGC	BI082404	Tsc22d1	TSC22 domain family, member 1	cellular component|nucleus|ISS|GO:0005634|MGI|12466851//biological process|regulation of transcription, DNA-dependent|ISS|GO:0006355|MGI|12466851//biological process|transcription|IEA|GO:0006350|MGI|na//molecular function|transcription factor activity|ISS|GO:0003700|MGI|12466851		0	2	0	0	0.02	0	2.02	395	mid transient down	0.50832	-1.96728	1.9865e-28	1814.22	923.666	0.41815	-2.39147	2.09545e-37	2592.93	1085.86	0.59074	-1.69279	3.66409e-20	2354.46	1389.84
A_52_P199716	AGAGAGTTGATACCAGGGAACCATACAGATGTGATGTGTGTGGGAAGCATTTCTTCACCT						0	2	0	0	0.02	0	2.02	395	mid transient down	0.7191	-1.39062	0.06773	246.186	167.952	0.41826	-2.39087	5.47457e-36	583.55	244.492	0.6056	-1.65126	9.68671e-11	899.154	544.173
A_51_P341137	CACGTTTGGCTCTGTGTCATTTGTTTGAACAAGTAGATAACACTGGGTCCATTAGCCCAA	AK035176	Trerf1				0	2	0	0	0.02	0	2.02	395	mid transient down	0.81809	-1.22235	0.00269	47.3848	38.7133	0.41832	-2.39051	1.21359e-08	73.6424	30.5259	0.80542	-1.24159	0.17	73.3343	56.6504
A_52_P251703	AAATTCCTCATCCGCAAAGGACAATTCTATAAATACATCAAAACATGAGCATCGCTGGAG	NM_001081249	Vcan	Versican	molecular function|calcium ion binding|IEA|GO:0005509|MGI|na//biological process|cell adhesion|IEA|GO:0007155|MGI|na//cellular component|extracellular matrix (sensu Metazoa)|IDA|GO:0005578|MGI|14620382//molecular function|hyaluronic acid binding|IEA|GO:0005540|MGI|na//molecular function|sugar binding|IEA|GO:0005529|MGI|na		0	2	0	0	0.02	0	2.02	395	mid transient down	0.7269	-1.37571	2.071e-09	10290.8	7479.3	0.4186	-2.38889	1.14526e-20	15631.1	6548.26	1.03617	1.03617	0.57717	5049.79	5234.02
A_51_P298066	GGCTCAATGGATTCAGTTCTTCTTCCATCTGCATTTATCTCAAAGTATTATTTTCTGTGT		Clnk				1	2	0	0.2	0.02	0	3.22	198	early sustained down	0.44736	-2.23533	2.15108e-09	44.221	19.4395	0.41913	-2.38587	1.16442e-08	53.8451	22.7116	0.54427	-1.83733	6.69723e-11	134.075	72.7862
A_51_P219970	ACCCTCATCCGAAGCAACTGGGTGATGACCGCTGCTCACTGTGTGGACAGGTGAGGAAAA	AK007931	Ela1	Elastase 1, pancreatic	molecular function|pancreatic elastase I activity|IEA|GO:0008125|MGI|na		0	2	4	0	0.02	0.002	6.022	182	mid sustained down	0.65714	-1.52174	2.69973e-06	136.09	88.8339	0.41955	-2.3835	0	323.043	135.532	0.47996	-2.0835	3.85169e-20	299.912	143.82
A_52_P818828	TTCTAAATGTTGTCTAATATTCTAGCATGATATACTGACTTTCACGCTGGACTCTTTCTC	AK033846		Transcribed locus			0	2	0	0	0.02	0	2.02	395	mid transient down	0.92753	-1.07813	0.65955	11.2192	10.4411	0.41964	-2.38302	5.35433e-13	50.8389	21.2472	0.69337	-1.44224	0.00022	57.6195	39.7925
A_52_P771857	GAAAGAGTCAAATACAGTGTATAAGCCTTGATTTATCTTAGTTCCATGAGAAAAGAGGTC	AK090164		Transcribed locus			1	2	0	0.1	0.02	0	3.12	2	other	2.42494	2.42494	3.61079e-10	18.9798	46.3841	0.41987	-2.38168	3e-05	66.3325	26.8741	0.87331	-1.14507	0.67994	60.8188	49.0789
A_51_P221072	GTGGAGCAAGTGATACGGGGATTCAGAAAACGTTTTTTACAGACGACTCTGGCTGAGTTA	NM_175425	C1qtnf7	C1q and tumor necrosis factor related protein 7	cellular component|cytoplasm|IEA|GO:0005737|MGI|na//cellular component|extracellular space|IDA|GO:0005615|MGI|15231994//molecular function|molecular function unknown|ND|GO:0005554|MGI|na//biological process|phosphate transport|IEA|GO:0006817|MGI|na//biological process|protein homooligomerization|IDA|GO:0051260|MGI|15231994		0	2	0	0	0.02	0	2.02	395	mid transient down	0.73284	-1.36456	0.00573	779.87	578.683	0.41999	-2.38101	5.25449e-40	1307.38	548.734	0.53513	-1.86869	3.32982e-30	3607.37	1930.45
A_51_P311048	CAATCATCAGAGTATCTGTTGGTCAGTTAATGTGAACAGCATCTCTAGGAGACTTAGTAT	AK159332	Tgfbrap1	Transforming growth factor, beta receptor associated protein 1			0	2	0	0	0.02	0	2.02	395	mid transient down	0.51677	-1.93511	1.16097e-08	61.3585	31.1543	0.42035	-2.37899	4.14924e-17	56.6304	23.8195	0.53711	-1.86182	5.12834e-12	58.9781	31.7084
A_52_P1108113	GTGAAAGTCAGCAATAACTGAATGTGAACGTCTGTTCTTGACTACACTAGTAGCATAGCA	AK028732	Nexn	Nexilin			0	2	0	0	0.02	0	2.02	395	mid transient down	0.57299	-1.74522	0.00615	76.0529	39.5754	0.4206	-2.37755	0.00048	107.705	42.2541	0.56564	-1.7679	6.24607e-13	144.943	82.5502
A_52_P620623	ATTTGACAGTATGTTTAAACAATTAAAAACATTGAGCTTAAGTTAATAGAAATATTATAC	AK081413	1110028C15Rik	RIKEN cDNA 1110028C15 gene			0	2	0	0	0.02	0	2.02	395	mid transient down	0.97737	-1.02316	0.95972	27.3083	24.3409	0.4207	-2.37699	0.00027	55.8143	22.4383	0.61053	-1.63793	0.01301	65.7425	38.1757
A_51_P405167	TGGGTATGTGTAGTTCTTGCTATACCATGGACTGTATTGAAAACCAAAGTATTAAAAGGG	NM_001025577	Maf	Avian musculoaponeurotic fibrosarcoma (v-maf) AS42 oncogene homolog	molecular function|DNA binding|IDA|GO:0003677|MGI|12381733//biological process|cellular physiological process|IEA|GO:0050875|MGI|na//cellular component|cytoplasm|IDA|GO:0005737|MGI|15249232//cellular component|nucleus|IDA|GO:0005634|MGI|15249232//biological process|positive regulation of transcription from RNA polymerase II promoter|IDA|GO:0045944|MGI|12381733//molecular function|protein binding|…		1	2	0	0.2	0.02	0	3.22	198	early sustained down	0.35237	-2.8379	0	11951.5	4211.34	0.42075	-2.37668	5.38584e-07	21762.3	8876.18	0.64057	-1.56112	0.00019	25379	16016.6
A_52_P346987	TGCAAACTCTTGCGATGTGGGAGGGTTAAGTGTTGAGAAATTGGTGTTTAGAGTTAGTTC	NM_008272	Hoxc9	Homeo box C9	molecular function|DNA binding|IEA|GO:0003677|MGI|na//biological process|development|IEA|GO:0007275|MGI|na//cellular component|nucleus|IEA|GO:0005634|MGI|na//biological process|organogenesis|IEA|GO:0009887|MGI|na//biological process|pattern specification|IEA|GO:0007389|MGI|na//biological process|regulation of transcription, DNA-dependent|IEA|GO:0006355|MGI|na//biological process|transcription|IEA…		0	2	0	0	0.02	0	2.02	395	mid transient down	0.56594	-1.76696	9.8711e-07	13643.2	7670.77	0.42115	-2.37446	3.09743e-28	21748.5	9128.54	0.6868	-1.45602	9e-05	13372.9	9207.72
A_52_P578634	GTATGTGAACGTGCAGAAGATTGTGTCACACCCCTACTGGAACAAGAACAACGTGGTTGC	NM_033612	Ela1	Elastase 1, pancreatic	molecular function|pancreatic elastase I activity|IEA|GO:0008125|MGI|na		0	2	0	0	0.02	0	2.02	395	mid transient down	0.66003	-1.51509	1.56601e-11	303.277	199.844	0.42137	-2.37321	3.03028e-24	708.186	296.962	0.51886	-1.92731	2.2225e-27	627.959	325.592
A_52_P631356	GTAGAATCTACTGCTGTCGTCACAGAGCAACAAGACAATATGATAGATAAAGATATTGAG	NM_177025	Cobll1	Cobl-like 1	biological process|biological process unknown|ND|GO:0000004|MGI|na//cellular component|cellular component unknown|ND|GO:0008372|MGI|na//molecular function|molecular function unknown|ND|GO:0005554|MGI|na		0	2	0	0	0.02	0	2.02	395	mid transient down	0.52909	-1.89002	3.69941e-08	117.898	61.9407	0.42138	-2.37316	7.7613e-10	200.177	83.1705	0.60635	-1.6492	2.34739e-09	213.018	127.344
A_52_P491861	TTTCCAACAGATGCTGTACACCGTTCATTTTCTATAGAATAGTGAGATTCAAATACAGTG	NM_009282	Stag1	Stromal antigen 1	biological process|cell cycle|IEA|GO:0007049|MGI|na//biological process|chromosome segregation|IEA|GO:0007059|MGI|na//biological process|cytokinesis|IEA|GO:0000910|MGI|na//biological process|mitosis|IEA|GO:0007067|MGI|na//cellular component|nucleus|IEA|GO:0005634|MGI|na		0	2	0	0	0.02	0	2.02	395	mid transient down	0.71243	-1.40366	2.87022e-09	8016.64	5714.34	0.42147	-2.37265	1.49185e-40	10390	4379.76	0.73384	-1.36269	4e-05	5149.37	3777.72
A_52_P485417	GGGAGATGAAGAACTATGTTCCTCCCAAAGGGGATAAGAAAGGAAAGAAAAAAGACCCCA	NM_008252	Hmgb2	High mobility group box 2	molecular function|DNA binding|IEA|GO:0003677|MGI|na//biological process|DNA packaging|IEA|GO:0006323|MGI|na//cellular component|chromatin|IEA|GO:0000785|MGI|na//cellular component|chromosome|IEA|GO:0005694|MGI|na//cellular component|nucleus|IEA|GO:0005634|MGI|na//biological process|regulation of transcription, DNA-dependent|IEA|GO:0006355|MGI|na		0	2	0	0	0.02	0	2.02	395	mid transient down	0.58864	-1.69882	2.54806e-20	34706.4	20425.7	0.42175	-2.3711	1.52682e-26	46617.9	19583.9	0.50958	-1.96239	2.4522e-22	25263	12868.5
A_51_P477540	TCCTGTTTGCTGCTTCAATCCACCCAGTTACCTCACCACTGGCCAGCTCCAGGTGGAAAA	NM_026915	Lyzl4	Lysozyme-like 4	biological process|carbohydrate metabolism|IEA|GO:0005975|MGI|na//molecular function|catalytic activity|IEA|GO:0003824|MGI|na//biological process|cytolysis|IEA|GO:0019835|MGI|na//biological process|defense response to bacteria|IEA|GO:0042742|MGI|na//cellular component|extracellular region|ISS|GO:0005576|MGI|12466851//cellular component|extracellular space|TAS|GO:0005615|MGI|12466851//molecular fu…		0	2	4	0	0.02	0.002	6.022	182	mid sustained down	0.69005	-1.44917	0.01191	43.0891	30.129	0.42242	-2.36732	1.98648e-20	87.4705	36.7356	0.45263	-2.20933	8.62307e-31	105.069	47.5497
A_52_P558290	TGTACAAAGTACTTAGTTTGCATAAAGTATGGACGTACCTTTTTTATCCTAAGGAAGTGG	AK031509	Transcribed locus, strongly similar to XP_001479088.1 PREDICTED: hypothetical protein [Mus musculus]	Transcribed locus, strongly similar to XP_001479088.1 PREDICTED: hypothetical protein [Mus musculus]			0	2	0	0	0.02	0	2.02	395	mid transient down	0.54998	-1.81824	1.39983e-08	39.4471	21.5584	0.42287	-2.36482	1.22755e-18	96.1639	40.6588	0.55154	-1.8131	2.78073e-07	77.8669	42.6454
A_51_P140742	GCAGGCTAAAAGCTTTCCTGTTTTTAGATGCTCTCTGATGAGATATGGAAATCATCCCTC	NM_012043	Islr	Immunoglobulin superfamily containing leucine-rich repeat	cellular component|extracellular space|TAS|GO:0005615|MGI|12466851		0	2	0	0	0.02	0	2.02	395	mid transient down	0.52102	-1.91932	1.22212e-09	1261.82	659.995	0.42288	-2.36476	7.48875e-27	3349.14	1411.23	0.5727	-1.74612	3.82429e-15	6893.82	3943.87
A_51_P120615	AATTACGTCCCAGAGTAACGAACTCATATACATTATGAGCCCGTGTTTGAGGTTTCATCA	NM_001042499	Rabl3	RAB, member of RAS oncogene family-like 3	molecular function|DNA binding|ISS|GO:0003677|MGI|12466851//biological process|regulation of transcription, DNA-dependent|ISS|GO:0006355|MGI|12466851//biological process|two-component signal transduction system (phosphorelay)|ISS|GO:0000160|MGI|12466851		1	2	0	0.2	0.02	0	3.22	198	early sustained down	0.44784	-2.23296	5.19655e-27	1928.36	860.509	0.42304	-2.36384	1.66157e-19	3080.27	1301.36	0.6229	-1.60538	4.40141e-18	2280.27	1420.44
A_51_P198274	TTTACTTGGTAACTGTAAGCTTGCTTTTCCTTCTATAGGTACTGCAGGGTTGCAGTGTGA	NM_021710	Ap4s1	Adaptor-related protein complex AP-4, sigma 1	cellular component|Golgi trans face|TAS|GO:0005802|MGI|9714600//cellular component|clathrin vesicle coat|IEA|GO:0030125|MGI|na//cellular component|coated pit|IEA|GO:0005905|MGI|na//biological process|endocytosis|IEA|GO:0006897|MGI|na//biological process|intracellular protein transport|TAS|GO:0006886|MGI|9714600//biological process|vesicle-mediated transport|TAS|GO:0016192|MGI|9714600		0	2	4	0	0.02	0.002	6.022	182	mid sustained down	0.72933	-1.37113	5.52835e-06	2245.47	1642.56	0.42309	-2.36359	2.66247e-44	2735.18	1156.62	0.33117	-3.01959	0	2692.7	891.15
A_51_P381150	GTATTTTTCATTACCGCAAAGACCTATTTCTCCTTTTTGTACATTGTCCTTGTTCGCGAC	NM_199299	Phf15	PHD finger protein 15	cellular component|nucleus|IEA|GO:0005634|MGI|na		0	2	4	0	0.02	0.002	6.022	182	mid sustained down	0.62445	-1.60142	6.65418e-11	2231.05	1396.07	0.42311	-2.36348	5.87603e-24	4233.19	1781.76	0.45984	-2.17469	8.38741e-24	4792.54	2200.2
A_52_P141176	CTAAGAACTGCAGGCTTCAAAGGTCAATGCCCCCTGCAATGAATGGGTTTCTGTTACAAT						1	2	0	0.2	0.02	0	3.22	198	early sustained down	0.4472	-2.23615	2.54493e-20	117.396	52.7958	0.42363	-2.36055	4.65953e-16	203.521	85.8794	0.54427	-1.83733	4.3114e-24	160.179	87.1721
A_51_P289507	GCTCTTCTGGATGTCTCTGACAGTTGTGCAATGTGAAATACTTCCATGTCATTAAAGACC	NM_001001295	Dis3l	DIS3 mitotic control homolog (S. cerevisiae)-like			0	2	0	0	0.02	0	2.02	395	mid transient down	0.60443	-1.65446	6.10589e-12	1987.28	1203.74	0.42363	-2.36054	8.85621e-43	2588.69	1095.88	0.62892	-1.59002	4.11062e-12	2039.65	1283.98
A_52_P502267	TAATGGGATCATGAGCATGAAATGGGATCCTGCATCACTTGTTTTAACTATTTATTTTGC	NM_172663	Epc2	Enhancer of polycomb homolog 2 (Drosophila)			1	2	0	0.2	0.02	0	3.22	198	early sustained down	0.24716	-4.04603	2.8026e-45	7523.72	1861.6	0.42392	-2.35893	1.09305e-30	8174.24	3469.66	0.56702	-1.76361	3.05763e-11	7805.11	4423.42
A_52_P1020860	ACTGAGGGAGCTATCTTTCACAGAGTGTATTCAGTGGTATACGTGGAGCTCAGAAGTAGA	AK153119	AW112010	Expressed sequence AW112010			1	2	0	0.2	0.02	0	3.22	198	early sustained down	0.33216	-3.01058	7.6401e-20	35.727	11.9463	0.42397	-2.35864	2.82649e-07	59.9624	25.1795	0.64124	-1.55947	7.20278e-15	126.821	81.3232
A_51_P334104	AACACCTTCAGATGTGTCTATGTGCGTTCTGCCATTCAACTTGGAAACTACAAGTAACCC	NM_007833	Dcn	Decorin	cellular component|extracellular matrix (sensu Metazoa)|IEA|GO:0005578|MGI|na//cellular component|extracellular space|TAS|GO:0005615|MGI|12466851		0	2	0	0	0.02	0	2.02	395	mid transient down	0.68652	-1.45661	0.01639	34377.8	23636	0.42466	-2.3548	3.51547e-16	43187.9	18267.1	0.67361	-1.48453	2.23679e-06	100653	67313.8
A_51_P463803	CATACCTTTATTTTCAAAGAGAATAATCGCACATTATTCTTCGTAAGTAAGCCTCTCTGC	AK053607		Transcribed locus			0	2	0	0	0.02	0	2.02	395	mid transient down	0.41746	-2.39542	0.01176	6.59955	2.73266	0.42487	-2.35366	0.00071	22.5016	9.59216	0.68076	-1.46895	0.17988	15.8781	11.3918
A_52_P609778	CCCGGAGTCAGGACAAAACACTCAAGATGTATGAAGGTGCCTATCACGTCCTCCACAGGG	NM_011844	Mgll	Monoglyceride lipase	molecular function|acylglycerol lipase activity|IEA|GO:0047372|MGI|na//molecular function|aminopeptidase activity|ISS|GO:0004177|MGI|12466851//biological process|aromatic compound metabolism|ISS|GO:0006725|MGI|12466851//molecular function|catalytic activity|ISS|GO:0003824|MGI|12466851//molecular function|hydrolase activity|IEA|GO:0016787|MGI|na//biological process|lipid metabolism|ISS|GO:0006629|…		0	2	0	0	0.02	0	2.02	395	mid transient down	0.61225	-1.63332	1.19827e-09	309.833	191.353	0.42513	-2.3522	1.7913e-38	1287.97	547.394	1.17516	1.17516	0.01707	487.718	574.755
A_52_P602091	TACAAACTGGTGAAGGATGGATACCAAATGGCCCAGCCTGTATTTGCACCGAAGAACATA	NM_001037859	Csf1r	Colony stimulating factor 1 receptor	molecular function|ATP binding|IEA|GO:0005524|MGI|na//biological process|cellular physiological process|IEA|GO:0050875|MGI|na//cellular component|extracellular space|TAS|GO:0005615|MGI|12466851//cellular component|integral to membrane|TAS|GO:0016021|MGI|12466851//cellular component|intracellular|IEA|GO:0005622|MGI|na//molecular function|kinase activity|IEA|GO:0016301|MGI|na//cellular component|me…		0	2	4	0	0.02	0.002	6.022	182	mid sustained down	0.5542	-1.80441	0.00739	21.669	11.8236	0.42531	-2.3512	1.57967e-11	48.3529	20.4894	0.31264	-3.19861	7.26917e-13	39.3007	12.1501
A_51_P321011	CGGATAAGTACTTTGAAACTTTGCCCTTTACATGAATTGATGACTGTTTATACGGCTTCA	AK083865		Transcribed locus			0	2	0	0	0.02	0	2.02	395	mid transient down	0.59954	-1.66795	0.00086	22.3551	13.4038	0.42538	-2.35085	0.00018	67.8166	27.8173	0.63118	-1.58433	3.27656e-08	92.4999	58.1281
A_51_P500300	CAACTCAGTTAGTTCTTTCTAGATGTATGTATGAAGAGAGTACTATCTTATACTGCTTCC	AK034805	Zmynd11	Zinc finger, MYND domain containing 11	molecular function|DNA binding|ISS|GO:0003677|MGI|12466851//biological process|cell proliferation|ISS|GO:0008283|MGI|12466851//biological process|cellular physiological process|ISS|GO:0050875|MGI|12466851//biological process|negative regulation of transcription from RNA polymerase II promoter|ISS|GO:0000122|MGI|12466851//cellular component|nucleus|ISS|GO:0005634|MGI|12466851//biological process|p…		0	2	0	0	0.02	0	2.02	395	mid transient down	0.52067	-1.92062	0.04046	81.1619	34.7645	0.42601	-2.34735	3.35074e-14	153.636	64.8239	0.5729	-1.74552	2.46804e-08	217.841	124.357
A_52_P16356	CTGCCGTTAACCGTGCACATACTAATGTTCACTTGTTGTGGGAATCCAATGAAAGAAAAA	AK013505					1	2	0	0.2	0.02	0	3.22	198	early sustained down	0.40952	-2.44187	1.53154e-33	97.6454	40.1106	0.42657	-2.3443	2.44093e-38	146.513	62.4943	0.65395	-1.52917	5.32318e-14	119.444	78.1031
A_52_P499523	TGTTAATTCCACTGCATACATAGAATCCTATGCTAGGACTCTAAGAAGAATGTCAAGGAA	AK050504	Scfd1	Sec1 family domain containing 1	cellular component|Golgi apparatus|IEA|GO:0005794|MGI|na//cellular component|endoplasmic reticulum|IEA|GO:0005783|MGI|na//biological process|protein transport|IEA|GO:0015031|MGI|na//biological process|transport|IEA|GO:0006810|MGI|na//biological process|vesicle docking during exocytosis|IEA|GO:0006904|MGI|na//biological process|vesicle-mediated transport|IEA|GO:0016192|MGI|na		0	2	4	0	0.02	0.002	6.022	182	mid sustained down	0.62415	-1.60218	9e-05	204.277	123.614	0.42698	-2.34205	3.20272e-35	343.703	146.515	0.46443	-2.1532	2.11835e-13	395.393	182.702
A_52_P489106	GTATAAAGCTTAACAGAAAAATCAGGTGACCCGATACCTGCATCTATACCCTTCACTGGC	AK142159	Hgf	Hepatocyte growth factor	biological process|cell proliferation|IDA|GO:0008283|MGI|12130561//biological process|cellular morphogenesis|IDA|GO:0000902|MGI|12130561//molecular function|chymotrypsin activity|IEA|GO:0004263|MGI|na//molecular function|growth factor activity|IEA|GO:0008083|MGI|na//cellular component|integral to membrane|IEA|GO:0016021|MGI|na//biological process|proteolysis and peptidolysis|IEA|GO:0006508|MGI|na…		0	2	0	0	0.02	0	2.02	395	mid transient down	0.55888	-1.7893	0.00011	33.1607	18.199	0.4271	-2.34139	1.46224e-15	66.8781	28.2969	0.74533	-1.34168	0.02293	59.9325	44.2239
A_52_P615427	TCCTCAGACTCTACTTTCAATGATTTACCTATGTATGTGTGGAAATAAATGCGTATGTGC	AK076683	Hspa12a				0	2	4	0	0.02	0.002	6.022	182	mid sustained down	0.53718	-1.86158	5.28496e-08	48.676	26.3608	0.42775	-2.33783	1.27636e-10	78.5152	33.4371	0.4876	-2.05088	0.00025	38.1109	18.0714
A_51_P233334	ACATTTGTAAATCCTTCTTGTACAGTGCTGCTAAATTTGACACTCAGGGAAAAGCATTTG	NM_009285	Stc1	Stanniocalcin 1	molecular function|ATP binding|ISS|GO:0005524|MGI|12466851//biological process|calcium ion homeostasis|TAS|GO:0006874|MGI|11691643//cellular component|extracellular region|IEA|GO:0005576|MGI|na//cellular component|extracellular space|IDA|GO:0005615|MGI|11146507,12466851//cellular component|extracellular space|TAS|GO:0005615|MGI|11146507,12466851//molecular function|hormone activity|TAS|GO:0005179…		0	2	4	0	0.02	0.002	6.022	182	mid sustained down	0.53301	-1.87613	1.77241e-09	113.961	60.0772	0.42778	-2.33764	1.66774e-38	233.034	99.7459	0.43499	-2.2989	1.3199e-25	376.785	163.918
A_51_P294233	CTTCTGAGCTCTATTTACAACTTGGTGTGTTAGTGTATTTGTCTTAGTTCTGAATTTGTC	AY455282	Nanog	Nanog homeobox	molecular function|DNA binding|IEA|GO:0003677|MGI|na//cellular component|nucleus|IDA|GO:0005634|MGI|15582778//biological process|stem cell division|IDA|GO:0017145|MGI|12787505		0	2	4	0	0.02	0.002	6.022	182	mid sustained down	0.51066	-1.95825	7.81599e-09	190.042	97.7022	0.42779	-2.3376	3.19906e-11	260.182	110.557	0.41169	-2.42901	4.71352e-20	305.383	125.543
A_52_P341468	ATGGGATGATGGAATCAGAAAACAAGGTTTCTGTTCTCTGGAAAATAGGAATTTCACATT	AK030800	Lrrcc1	Leucine rich repeat and coiled-coil domain containing 1			0	2	0	0	0.02	0	2.02	395	mid transient down	0.71028	-1.40789	6e-05	2857.55	2034.24	0.42796	-2.33669	6.15071e-29	7292.85	3126.56	1.01446	1.01446	0.88524	10363.6	10554.5
A_51_P157976	GTCGAACATGTCAGCTGACTTCCAAATTCTGGGAAGGCAAGGTAAACTGGAGGCCACGGA	NM_029956	Mmab	Methylmalonic aciduria (cobalamin deficiency) type B homolog (human)	biological process|biological process unknown|ND|GO:0000004|MGI|na//molecular function|cob(I)yrinic acid a,c-diamide adenosyltransferase activity|IEA|GO:0008817|MGI|na//cellular component|mitochondrion|IEA|GO:0005739|MGI|na//molecular function|transferase activity|IEA|GO:0016740|MGI|na		0	2	0	0	0.02	0	2.02	395	mid transient down	0.62946	-1.58866	1.8591e-11	674.912	425.607	0.42918	-2.33	4.3131e-19	1817.99	774.683	0.57369	-1.74309	2.03544e-21	1760.46	1009.64
A_52_P1028337	GTAGGTAATGTAACTCACTTTAGTTTGTAGTTATAACTTTAAACGGCTATACCACCTCAC	AK048447					0	2	0	0	0.02	0	2.02	395	mid transient down	0.63825	-1.56679	3.54729e-11	1016.15	648.603	0.42964	-2.32753	3.14781e-29	1911.44	822.963	0.88023	-1.13607	0.11914	2705.12	2381.01
A_52_P843246	TTCCATTTGTAAATCATCAGCTCTTCGTTCCCAATAAGCATTAATTAAACTGCTCAACAC	AK044108		Transcribed locus			0	2	0	0	0.02	0	2.02	395	mid transient down	0.27768	-3.60131	0.00828	10.8198	3.31828	0.43015	-2.32476	0.0008	21.8239	9.17098	0.46499	-2.15058	0.07216	8.06244	3.63883
A_51_P408343	AGGTGTGAACCAGGCAGTAAACTAAGACTTGTCTGCTTTGAATTGACTTCCACTGAAGAT	NM_008329	Ifi204	Interferon activated gene 204	biological process|DNA damage response, signal transduction by p53 class mediator resulting in induction of apoptosis|ISS|GO:0042771|MGI|14654789//biological process|immune response|IEA|GO:0006955|MGI|na//cellular component|nucleolus|ISS|GO:0005730|MGI|14654789//cellular component|nucleoplasm|ISS|GO:0005654|MGI|14654789//cellular component|nucleus|IEA|GO:0005634|MGI|na//biological process|positiv…		0	2	0	0	0.02	0	2.02	395	mid transient down	0.9916	-1.00848	0.90643	6301.9	6272.57	0.43029	-2.324	3.14418e-23	8775.26	3754.92	0.53201	-1.87965	4.35713e-25	6716.73	3571.83
A_51_P305138	CAGGAGGGGTGGAGTTTGAAGAGAAGTTTATACAGAGTCCGGAAGATTTGGAAAAGCTAA						0	2	4	0	0.02	0.001	6.021	4	other	0.59763	-1.67328	1.04326e-11	102.891	61.277	0.43072	-2.32167	9.48076e-24	291.478	125.909	2.87354	2.87354	8.06206e-26	15.3658	44.2173
A_52_P614517	AACCAAGTGGCTTGTTCATTTGGTTGACACTGATCCGCCTTTAACCACGATGGTTCGTTT	NM_001081347	Rhobtb1	Rho-related BTB domain containing 1	molecular function|GTP binding|IEA|GO:0005525|MGI|na//molecular function|protein binding|IEA|GO:0005515|MGI|na//biological process|small GTPase mediated signal transduction|IEA|GO:0007264|MGI|na		1	2	0	0.2	0.02	0	3.22	198	early sustained down	0.49666	-2.01344	7.26377e-13	4309.3	2141.99	0.43082	-2.32113	9.41843e-36	6446.96	2779.81	0.58659	-1.70478	8.80797e-16	9211.75	5399.27
A_52_P128964	GGGGAAGCCTGACTCCAACTCACTGGCATTCCGGATATGAGTGACACCAGCTCCTTGCTT	NM_029342	Nhej1	Indian hedgehog			0	2	0	0	0.02	0	2.02	395	mid transient down	0.54477	-1.83564	6.9382e-15	673.651	368.626	0.43084	-2.32105	5.20929e-19	1229.54	526.141	0.85568	-1.16866	0.00506	665.296	568.771
A_52_P810735	ACCCCTAAACTACTCTAGTATCAGCTTTTTGAGAAGAGACAATGTCATAACCTAGTAGTT	AK033365					0	2	0	0	0.02	0	2.02	395	mid transient down	0.59595	-1.67799	0.00012	55.0732	33.2146	0.43135	-2.31832	2.05368e-12	108.26	46.5904	0.59901	-1.66941	9.70979e-13	189.863	113.501
A_51_P191782	TAAAGGACAACCAAATTCTCAAGCCCCTCTGTTTTATGCAGAACTCCAGATCCTGGGTAG	NM_133859	Olfml3	Olfactomedin-like 3	cellular component|extracellular space|TAS|GO:0005615|MGI|12466851		0	2	0	0	0.02	0	2.02	395	mid transient down	0.68163	-1.46707	0.0012	731.29	501.41	0.43182	-2.31579	6.14818e-36	3125.89	1347.37	0.80636	-1.24014	3e-05	4846.82	3908.8
A_51_P400686	TCTTCTCTGTTTCTATGTTACTTGTTATGATCTCTAAGGTAGGAATCAGTATCTGCTAAC	AK085204		Transcribed locus			1	2	0	0.2	0.02	0	3.22	198	early sustained down	0.48238	-2.07306	0.0001	149.785	66.4133	0.43213	-2.31413	2.97399e-22	327.602	141.838	0.57543	-1.73782	1.57168e-24	452.065	260.146
A_51_P222453	GCTGAGTCATTTTCCTGCCTTTTGGCTAAAACACACTAGATTTATTTGTGGGTGCACCTA	NM_025311	D14Ertd449e	DNA segment, Chr 14, ERATO Doi 449, expressed			0	2	0	0	0.02	0	2.02	395	mid transient down	0.51907	-1.92654	1.22115e-27	2718.63	1409.59	0.43225	-2.3135	1.50235e-17	5699.58	2445.55	0.53393	-1.8729	1.80511e-11	4501.98	2391.85
A_51_P479519	TTCCATTTATTTAGAGGAATGACCCTAACACTTGTTGCTTCTGTGATTAATTGGATGAAG	AK053056	Itgb8	Integrin beta 8	biological process|cell adhesion|ISS|GO:0007155|MGI|12466851//biological process|cell-matrix adhesion|ISS|GO:0007160|MGI|12466851//biological process|development|ISS|GO:0007275|MGI|12466851//cellular component|integrin complex|ISS|GO:0008305|MGI|12466851//biological process|integrin-mediated signaling pathway|IEA|GO:0007229|MGI|na		1	2	0	0.2	0.02	0	3.22	198	early sustained down	0.36222	-2.76078	2.83013e-23	46.9092	17.1108	0.43275	-2.31079	1.04306e-15	116.137	50.0861	0.79396	-1.25951	0.01755	110.663	87.4822
A_52_P295331	TAGGCAAAAACATAAAGGATTAGTTTTTTAGAAAGATCTGTTTATTTGTTTATTGATCGA	AK173170	Zfp28	Zinc finger protein 28	molecular function|DNA binding|ISS|GO:0003677|MGI|12466851//cellular component|intracellular|ISS|GO:0005622|MGI|12466851//molecular function|nucleic acid binding|IEA|GO:0003676|MGI|12466851//molecular function|nucleic acid binding|ISS|GO:0003676|MGI|12466851//cellular component|nucleus|ISS|GO:0005634|MGI|12466851//biological process|regulation of transcription, DNA-dependent|ISS|GO:0006355|MGI|12…		0	2	0	0	0.02	0	2.02	395	mid transient down	1.0346	1.0346	0.90214	29.6668	32.194	0.43324	-2.30821	0.00025	25.9175	11.5697	0.74265	-1.34652	0.14033	35.0895	25.5527
A_52_P309211	CACAGACACTTGATATACAAAACGCTCTTTAAGATAAAATGTCCTGTGATAGTTAGAAGC	AK051283	Pftk1	PFTAIRE protein kinase 1	molecular function|ATP binding|IEA|GO:0005524|MGI|na//biological process|electron transport|ISS|GO:0006118|MGI|12466851//molecular function|kinase activity|IEA|GO:0016301|MGI|na//cellular component|nucleus|IEA|GO:0005634|MGI|na//biological process|protein amino acid phosphorylation|IEA|GO:0006468|MGI|na//molecular function|protein kinase activity|IEA|GO:0004672|MGI|na//molecular function|protein …		0	2	0	0	0.02	0	2.02	395	mid transient down	0.7575	-1.32013	5.99939e-07	117.914	89.3758	0.43368	-2.30584	7.65349e-14	271.668	117.437	0.7109	-1.40666	0.00128	456.84	320.546
A_52_P545650	TCCTCAAGTCAGCACCCAGATCCGGACCATCACCGAGGAGATCAGGGATGGAAGAGTCAT	AK132500	Krt36	Keratin 36	biological process|cytoskeleton organization and biogenesis|IEA|GO:0007010|MGI|na//cellular component|intermediate filament|IEA|GO:0005882|MGI|na//molecular function|structural constituent of cytoskeleton|IEA|GO:0005200|MGI|na		1	2	0	0.2	0.02	0	3.22	198	early sustained down	0.36323	-2.75305	0.00049	22.0102	8.12673	0.43441	-2.30199	2.06555e-06	32.3509	13.8745	0.66281	-1.50873	0.57965	4.97495	3.85045
A_51_P496720	ATGAAAGTCTTTCCTAGAACCAGGGCAGATTTCTTCCTAAGGTCTCTTCCCTCCACAGTT	NM_001081695	Dnmt3l	DNA (cytosine-5-)-methyltransferase 3-like	cellular component|cytoplasm|IDA|GO:0005737|MGI|11934864//biological process|embryonic development (sensu Mammalia)|IMP|GO:0001701|MGI|11934864//biological process|imprinting|IMP|GO:0006349|MGI|11934864//cellular component|nuclear heterochromatin|IDA|GO:0005720|MGI|11934864//cellular component|nucleus|IEA|GO:0005634|MGI|na//molecular function|protein binding|IPI|GO:0005515|MGI|11934864//biologica…		1	2	0	0.2	0.02	0	3.22	198	early sustained down	0.28089	-3.56017	7.42688e-44	48.1407	13.5358	0.4346	-2.30095	1e-05	74.7735	32.3857	0.7128	-1.40291	0.0057	37.5797	26.8635
A_52_P63343	TTTTTTACTTTAATGTATTTGTGGTGAGGAAATAGAAATCCTTTCTGATTAAAGACATTT	NM_001033302	Gm129	Gene model 129, (NCBI)			0	2	0	0	0.02	0	2.02	395	mid transient down	1.62076	1.62076	4.83284e-11	606.61	980.825	0.43471	-2.30039	3.51505e-35	722.173	313.599	0.84322	-1.18593	0.02471	579.87	487.582
A_52_P627793	TGCTGGGGAGTATGAAGATACGCTTGGTACCTGTGTTATATTTGAAGAAGGTGTTGAACG	NM_026113	Gtf3c6	General transcription factor IIIC, polypeptide 6, alpha			0	2	4	0	0.02	0.002	6.022	182	mid sustained down	0.67357	-1.48464	5.9549e-08	8966	6020.25	0.4348	-2.29991	3.2477e-25	10922.8	4736.31	0.43256	-2.3118	1.62467e-27	5432.37	2343.34
A_51_P161737	ATCAGGTCCCGAGACTACACAGCTGAGAGCGACGAGAAGAGGAACCGCTATCATTGACAA	NM_172768	Gramd1b	GRAM domain containing 1B			1	2	0	0.2	0.02	0	3.22	198	early sustained down	0.3784	-2.64269	0	738.883	279.442	0.43496	-2.29905	5.95714e-17	1100.89	475.404	0.58169	-1.71914	4.6358e-17	741.938	431.509
A_52_P517508	CTCTGAGTACATCTGCTTCTTCATCCATGTACACCGGAGACATGGATTTTTCTGTATCCA	NM_177784	Klhl23	Kelch-like 23 (Drosophila)			1	2	4	0.2	0.02	0.002	7.222	154	early persistent down	0.44146	-2.26523	1.89502e-32	566.39	249.713	0.43556	-2.29591	5.09191e-12	674.039	289.594	0.41393	-2.41585	8.09853e-31	489.581	202.271
A_51_P403413	TCAGCGGTATGGGGACATTGTCCCAGAGCTACCAGTATGAGGTGTGTCTGAGCGGAGACT	NM_053131	Pcdhb6	Protocadherin beta 6	molecular function|calcium ion binding|IEA|GO:0005509|MGI|na//biological process|cell adhesion|IEA|GO:0007155|MGI|na//cellular component|extracellular space|TAS|GO:0005615|MGI|12466851//biological process|homophilic cell adhesion|ISS|GO:0007156|MGI|12466851//cellular component|integral to membrane|TAS|GO:0016021|MGI|12466851//cellular component|membrane|ISS|GO:0016020|MGI|12466851//molecular func…		0	2	4	0	0.02	0.002	6.022	182	mid sustained down	0.52225	-1.91481	1.38129e-24	477.916	250.336	0.43575	-2.2949	1.92474e-20	870.58	377.146	0.458	-2.18339	1.65476e-21	1554.07	710.264
A_52_P628885	TTCTCCAACACAAGTAGAACTGTAGACTGTATGTTTATTAGTGTTAAGATTCACTGCCAA	NM_080640	Baalc	Brain and acute leukemia, cytoplasmic	biological process|biological process unknown|ND|GO:0000004|MGI|na//cellular component|cytoplasm|IDA|GO:0005737|MGI|11707601,15749074//cellular component|cytoplasm|ISS|GO:0005737|MGI|11707601,15749074//molecular function|molecular function unknown|ND|GO:0005554|MGI|na		0	2	0	0	0.02	0	2.02	395	mid transient down	1.00143	1.00143	0.99708	8.21023	7.94985	0.43599	-2.29361	9.23055e-09	41.5411	17.9698	0.83904	-1.19183	0.72384	3.93413	3.27471
A_51_P492761	TCGTGTAGGTCTTTACATTTGTTGACATATTTTTGTACCCTTAATAACTCAGGGAATAGC	AK051559					0	2	0	0	0.02	0	2.02	395	mid transient down	0.63885	-1.56532	9.09474e-07	253.153	163.546	0.43631	-2.29197	9.27236e-11	449.838	189.75	0.92546	-1.08055	0.38013	524.242	477.838
A_51_P451176	GAGGAGTCGCCGGGTTTCCAAGTTCAAACGTCCTCTAAAGCGTGCCAGGGAGGAAGAGTA	NM_024469	Bhlhb3	Basic helix-loop-helix domain containing, class B3	molecular function|DNA binding|IEA|GO:0003677|MGI|na//biological process|negative regulation of transcription from RNA polymerase II promoter|TAS|GO:0000122|MGI|12175508//cellular component|nucleus|IEA|GO:0005634|MGI|na//biological process|regulation of transcription, DNA-dependent|IEA|GO:0006355|MGI|na//biological process|transcription|IEA|GO:0006350|MGI|na//molecular function|transcription core…		0	2	0	0	0.02	0	2.02	395	mid transient down	0.53902	-1.85521	3.64358e-06	38.6058	20.5037	0.43645	-2.29121	4.32751e-17	108.792	47.2656	0.61469	-1.62684	0.00016	26.1955	16.1884
A_51_P322989	CATCCTGAAGCATTGTGGGTTCCTTTCAATGTTGTTATACTCTTCCCCTCTAGTTATGGT	BC067010	2410017P09Rik	RIKEN cDNA 2410017P09 gene			0	2	0	0	0.02	0	2.02	395	mid transient down	0.67137	-1.4895	1.20383e-13	4622.8	3104.49	0.43663	-2.29027	2.66247e-44	6800.79	2968.75	0.65492	-1.52691	5.64152e-11	4905.94	3214.73
A_51_P445336	AATCACTTTTAATTTTTAGAGCTACTATTGTGATACATGCCTAGTTAGTTAAAGATCCAG	AK080962	D14Abb1e	Transcribed locus			0	2	0	0	0.02	0	2.02	395	mid transient down	0.57945	-1.72578	5e-05	48.9728	28.1248	0.43666	-2.29012	9.32985e-08	82.7001	35.2858	0.61623	-1.62277	0.02681	33.1788	20.2022
A_52_P89623	TTTTTCATTATAAGGTTCCCTTTTTAAAAGTAGGTACTGTTACAACATCACAGAAAAAAT	AK081021	Sccpdh	Saccharopine dehydrogenase (putative)			0	2	0	0	0.02	0	2.02	395	mid transient down	0.8824	-1.13327	0.63247	19.9509	16.7361	0.43764	-2.28497	0.0006	27.284	11.6711	0.76419	-1.30858	0.18459	27.7524	20.9153
A_51_P115346	AGGACAAAGCTTCAGCGGGACTAGAGGGGAGTTGGGATAATTCCGACAGACTCCGAATGC	NM_011028	P2rx6	Purinergic receptor P2X, ligand-gated ion channel, 6	molecular function|ATP binding|IEA|GO:0005524|MGI|na//molecular function|ATP-gated cation channel activity|TAS|GO:0004931|MGI|9852680//cellular component|integral to membrane|TAS|GO:0016021|MGI|12466851//cellular component|integral to plasma membrane|ISS|GO:0005887|MGI|9852680//molecular function|ion channel activity|IEA|GO:0005216|MGI|na//biological process|ion transport|IEA|GO:0006811|MGI|na//c…		1	2	4	0.2	0.02	0.002	7.222	154	early persistent down	0.42598	-2.34751	3.45621e-06	22.9152	9.5009	0.43802	-2.283	1.5695e-33	125.774	55.1184	0.36227	-2.76036	1.85787e-27	89.1639	32.2078
A_51_P216440	TAGGAAATAAGATAGCATAGGGTTTGTGTTCTTTTAAAATCTGAGTTCTTAGTGACGTGG	AK032144		Transcribed locus			0	2	0	0	0.02	0	2.02	395	mid transient down	0.65709	-1.52186	0.01471	78.4108	53.3161	0.43825	-2.28181	1.7926e-22	100.696	44.052	0.76097	-1.31411	0.00339	90.6116	68.0404
A_51_P394354	ACGCAGAGATTTGCTCCCTTGGGAAAAACTGTCACCTGGGAAACTGTCACCTCTAATAAA	NM_027464	5730469M10Rik	RIKEN cDNA 5730469M10 gene			0	2	0	0	0.02	0	2.02	395	mid transient down	0.55217	-1.81105	0.02688	284.47	156.106	0.43869	-2.27954	1.37181e-37	447.704	196.547	1.43424	1.43424	3e-05	797.814	1146.61
A_51_P474454	CTCAGAAGGCTTTGGCTAAAGTTGACAAAAGTGGAATGAAAAGTATCGATGCCTTTTTTG	NM_026001	Rnaseh2b	Ribonuclease H2, subunit B			0	2	0	0	0.02	0	2.02	395	mid transient down	0.73384	-1.3627	0.00083	7438.83	5468.65	0.43887	-2.27858	2.12218e-15	9109.42	4003.89	0.71198	-1.40454	0.00165	5247.41	3726.83
A_51_P226341	TGTGGATAACAAAGAACTTGGATCTCCCTGAGATATAGTAACAAGTTTACAGGACAAAGC	NM_025576	Ptpmt1	Protein tyrosine phosphatase, mitochondrial 1	cellular component|cellular component unknown|ND|GO:0008372|MGI|na//molecular function|hydrolase activity|IEA|GO:0016787|MGI|na//biological process|phosphatidylinositol metabolism|IC|GO:0046488|MGI|15247229//molecular function|phosphoinositide 5-phosphatase activity|IDA|GO:0004439|MGI|15247229		0	2	4	0	0.02	0.002	6.022	182	mid sustained down	0.76129	-1.31356	0.00046	10867.5	8290.02	0.43914	-2.27716	3.52498e-29	11339.7	4984.48	0.4444	-2.25021	6.38411e-35	9002.56	4001.88
A_52_P38042	CAAAACTTTGATTATCTTAAAGCACGGCCATGTGATATTTGTGTGTTAAAAATGCATGGG	AK088003	Sh3rf1				0	2	0	0	0.02	0	2.02	395	mid transient down	1.50237	1.50237	0.00066	33.7761	50.1642	0.43926	-2.27657	5e-05	63.5333	28.0906	0.63805	-1.56728	0.00072	87.0971	54.5431
A_52_P128734	TGATCAATATGTAGAAGAAGTTATCACAATTTCACACTTCATGTATGCAACTCTCACAGC	AK005318	Pot1a				0	2	0	0	0.02	0	2.02	395	mid transient down	0.57162	-1.74942	0.0331	42.347	24.7272	0.43952	-2.27521	1.35355e-07	37.0941	16.1531	0.53637	-1.86439	0.00733	38.7484	20.2436
A_52_P931868	CTTGCACACGTGCTTTATTAATTTATTAAAAGAAATTTTCAATCTTTAAAAATAGAGTCA						0	2	0	0	0.02	0	2.02	395	mid transient down	0.60066	-1.66484	1.2542e-15	143.541	86.15	0.43965	-2.27455	1.28858e-10	403.677	173.779	0.66708	-1.49907	0.04804	440.41	292.129
A_52_P859493	TGATTAGTTCATGTATAGAATACGTAAGAATGCGACCACGTGAATTTCTAGTCGTGTGTG	AK049871	LOC624549	Transcribed locus			0	2	0	0	0.02	0	2.02	395	mid transient down	0.86822	-1.15178	0.6957	6.40346	5.77625	0.43977	-2.2739	8.32225e-06	29.0759	13.016	0.83534	-1.19712	0.30472	18.6514	15.4012
A_51_P332169	CACACAGATCATCTCCTGTAAATCTTAGGCCATGTTGACATTTGAATACCTAAAAAAGAT	NM_173390	Nhsl1	NHS-like 1			0	2	0	0	0.02	0	2.02	395	mid transient down	0.53511	-1.86879	2.89486e-19	7334.95	3930.54	0.43999	-2.2728	2.10195e-44	13831.5	6085.05	0.78705	-1.27056	9.18752e-06	12649.4	9955.4
A_52_P622244	GGTCATCGGGCAACTTGAAGGCATCCTGAGAGAACTCAAAGAAGTGGCTAAGGAGCTGAG	NM_176921	6030419C18Rik	RIKEN cDNA 6030419C18 gene			0	2	4	0	0.02	0.002	6.022	182	mid sustained down	0.73282	-1.36458	0.00083	408.081	300.133	0.44002	-2.27265	7.59631e-26	751.93	329.042	0.46948	-2.13003	1.11704e-20	676.373	316.649
A_52_P661982	GTTTTCTAGTCCCTCAGAAGTCCAAATGGACTCTGCTTTTTACTTCAAAGATGGCTTTGC	BC056205	Obsl1				0	2	4	0	0.02	0.002	6.022	182	mid sustained down	0.82509	-1.21199	0.10962	3342.39	2759.82	0.44018	-2.27181	2.21661e-34	5037.93	2219.69	0.4131	-2.42069	4.01567e-13	5586.74	2300.71
A_51_P289506	CAGTTGTGCAATGTGAAATACTTCCATGTCATTAAAGACCTTTGTCTTAAGTGGTGTACT	AK137102	Dis3l	DIS3 mitotic control homolog (S. cerevisiae)-like			0	2	0	0	0.02	0	2.02	395	mid transient down	0.65278	-1.53191	1e-05	1964.01	1283.61	0.44023	-2.27154	6.24046e-25	2494.71	1100.69	0.64069	-1.56081	1.83706e-08	2035.81	1306.09
A_51_P223092	TTGTAGTCCTGAAGGCATTTTAAGCCAGAAGGTTCTCTAAACACCAGAGACTCATCACAC	NM_028106	Zbed3	Zinc finger, BED domain containing 3	biological process|biological process unknown|ND|GO:0000004|MGI|na//cellular component|cellular component unknown|ND|GO:0008372|MGI|na//molecular function|molecular function unknown|ND|GO:0005554|MGI|na		1	2	0	0.2	0.02	0	3.22	198	early sustained down	0.47687	-2.09701	6.62637e-14	109.814	52.624	0.4404	-2.27069	5.38878e-17	142.138	62.3571	0.51645	-1.93631	4.52925e-17	95.2182	49.1005
A_52_P685021	GAATTAATCATAAACGGAAGTTTAAATGAGGATTTGGACTTTGGTAATTGTCCCTGAGTC	NM_021704	Cxcl12	Chemokine (C-X-C motif) ligand 12	biological process|T cell proliferation|IMP|GO:0042098|MGI|12707343//biological process|brain development|IDA|GO:0007420|MGI|12183377//molecular function|chemokine activity|IDA|GO:0008009|MGI|12183377//biological process|chemotaxis|IEA|GO:0006935|MGI|na//molecular function|cytokine activity|IEA|GO:0005125|MGI|na//cellular component|extracellular region|IEA|GO:0005576|MGI|na//cellular component|ex…		0	2	0	0	0.02	0	2.02	395	mid transient down	0.6648	-1.50421	0.00199	38951	25777.1	0.44042	-2.27054	4.8457e-14	65378.1	28594.6	0.76329	-1.31011	0.02909	89878.7	67717.7
A_52_P557229	TTTTTAATCGGATATTCTATATTTTATCTAAGACACTGTAGAGGACTAGAGAGGCACAGC	AK035339	9530019H20Rik	Transcribed locus			0	2	4	0	0.02	0.002	6.022	182	mid sustained down	0.86236	-1.1596	0.03921	47.621	40.9986	0.4406	-2.26963	7.97131e-07	109.02	47.6237	0.38355	-2.6072	6.78929e-42	230.038	88.1138
A_51_P221852	CTCAAGGAACAGAGGGCATTTGTCCTGGGCACTGGAGTCAATAAATTATGGTCAGAAAGT	NM_010744	Tmed1	Transmembrane emp24 domain containing 1	cellular component|Golgi apparatus|IEA|GO:0005794|MGI|na//biological process|defense response|IEA|GO:0006952|MGI|na//cellular component|extracellular space|TAS|GO:0005615|MGI|12466851//cellular component|integral to membrane|IEA|GO:0016021|MGI|na//cellular component|plasma membrane|IEA|GO:0005886|MGI|na//biological process|protein transport|IEA|GO:0015031|MGI|na//molecular function|receptor activ…		0	2	0	0	0.02	0	2.02	395	mid transient down	0.64698	-1.54565	8.11809e-09	7854.52	5091.3	0.44142	-2.26542	9.52162e-14	8968.84	3954.43	0.72565	-1.37808	0.00283	6891.55	4983.33
A_52_P247788	GCAGACTGACTGCACTTGTGACCTTGTTTCCTGGAAACAAACATTTCTGCTGTCAATCTG	NM_172625	D030070L09Rik	RIKEN cDNA D030070L09 gene			0	2	0	0	0.02	0	2.02	395	mid transient down	0.66943	-1.49382	5.37309e-11	749.721	500.564	0.44204	-2.26223	8.22837e-12	966.562	422.853	0.65399	-1.52907	1.1258e-08	603.824	394.157
A_51_P511918	ACTGTCTCTGACCTGGGCACACCCAGGCTCACAACCCAGCACACCATAAGAGTACAGGTA	NM_053143	Pcdhb18	Protocadherin beta 18	molecular function|calcium ion binding|IEA|GO:0005509|MGI|na//biological process|cell adhesion|IEA|GO:0007155|MGI|na//cellular component|extracellular space|TAS|GO:0005615|MGI|12466851//biological process|homophilic cell adhesion|ISS|GO:0007156|MGI|12466851//cellular component|integral to membrane|TAS|GO:0016021|MGI|12466851//cellular component|membrane|ISS|GO:0016020|MGI|12466851//molecular func…		0	2	4	0	0.02	0.002	6.022	182	mid sustained down	0.58858	-1.699	1.00748e-22	223.353	131.452	0.44222	-2.26134	1.9915e-27	472.383	208.589	0.42716	-2.34104	6.24747e-26	751.69	321.406
A_52_P460836	TTATCAAAGCTGAACCTGAATATGAATCACACTATACATTTCTAAGTGGGTTATCCAAGC	NM_177303	B430119L13Rik	RIKEN cDNA B430119L13 gene	cellular component|integral to membrane|TAS|GO:0016021|MGI|12466851		0	2	0	0	0.02	0	2.02	395	mid transient down	0.73803	-1.35497	1e-05	13562.4	10024.6	0.44223	-2.26125	2.87435e-16	19107	8444.98	0.76	-1.31578	7e-05	34616.2	26270.5
A_52_P566316	CTGTCATTTAAGGCATACATAATTCTCCTTCCAGAACCTGTATTTTCATTGTTATCATGG	AK160272	2310015A10Rik	Transcribed locus			0	2	0	0	0.02	0	2.02	395	mid transient down	0.70693	-1.41457	0.00101	40.8852	29.1024	0.44234	-2.26072	2.52403e-10	73.9868	32.558	0.8412	-1.18878	0.00548	87.1947	73.315
A_52_P979803	CATGTAGATTATAATTTGCAAAAGATAACCCTCTACACATGACATACTCTGGGAGAAAAC	AK051975					1	2	0	0.2	0.02	0	3.22	198	early sustained down	0.38965	-2.5664	6.79109e-26	45.9994	17.88	0.44249	-2.25996	8.42831e-21	131.407	58.0597	0.74571	-1.34101	0.00275	120.026	88.8429
A_52_P247537	CTGATCTCTATGAATTAGAGGATATTTTGTTCTTCATGATGAGTTTTCATTCTAGCCAGG	AK053080	Uty	Ubiquitously transcribed tetratricopeptide repeat gene, Y chromosome	molecular function|binding|IEA|GO:0005488|MGI|na//cellular component|membrane|ISS|GO:0016020|MGI|12466851//cellular component|nucleus|IEA|GO:0005634|MGI|na//molecular function|receptor activity|ISS|GO:0004872|MGI|12466851//biological process|transport|ISS|GO:0006810|MGI|12466851//molecular function|transporter activity|ISS|GO:0005215|MGI|12466851		0	2	0	0	0.02	0	2.02	395	mid transient down	0.54321	-1.8409	1e-05	774.576	410.295	0.44284	-2.25815	2.5219e-07	1470.3	638.294	0.59711	-1.67474	3.9853e-08	1523.05	900.524
A_52_P35859	CCATGAAGAAATCATAGAAATGATCTAAGATATCTTGGTAACAAATTCTCAAGTGGCGAG	AK086664	D930044I17Rik				0	2	0	0	0.02	0	2.02	395	mid transient down	0.95057	-1.052	0.70114	55.5033	54.1962	0.44309	-2.25688	5.25825e-13	94.2921	41.8828	0.7992	-1.25125	0.03811	107.372	86.5493
A_52_P511450	AACCCTCTGGACTATCTAGTGAGTGAATTATCTACCATAAAAAATGTCCCTGATATAATC	NM_181852	Prl2c5	Prolactin family 2, subfamily c, member 5	molecular function|hormone activity|IEA|GO:0005179|MGI|na		0	2	4	0	0.02	0.002	6.022	182	mid sustained down	0.80789	-1.23779	0.01056	83185.5	67313.5	0.44309	-2.25686	1.38647e-22	82940.6	36723.8	0.38603	-2.59049	0	5098.23	1968.18
A_51_P305140	GGGAAGGACATGAAGGAGAGAGCCCTGATTGACATGTATTCAGAAGGTATTTTAGATCTG	NM_008181	Gsta1	Predicted gene, ENSMUSG00000074179	biological process|glutathione metabolism|ISS|GO:0006749|MGI|11851347//molecular function|glutathione transferase activity|ISS|GO:0004364|MGI|11851347//molecular function|transferase activity|IEA|GO:0016740|MGI|na		0	2	4	0	0.02	0.002	6.022	182	mid sustained down	0.59968	-1.66755	1.86497e-16	496.269	297.459	0.44319	-2.25638	4.46476e-36	1425.82	631.25	0.45511	-2.19728	7.94785e-25	2074.05	944.196
A_52_P424826	TTCTAAGAGTCAGATCCCTAATGCTACTGAAGTCCTAGGTGAACAATAAATGTTCCTCCA	NM_175646	Txnl4b	Thioredoxin-like 4B	molecular function|arsenate reductase (thioredoxin) activity|ISS|GO:0030612|MGI|12466851//biological process|cell cycle|IEA|GO:0007049|MGI|na//biological process|electron transport|ISS|GO:0006118|MGI|12466851//molecular function|electron transporter activity|IEA|GO:0005489|MGI|na//biological process|mRNA processing|IEA|GO:0006397|MGI|na//biological process|mitosis|ISS|GO:0007067|MGI|12466851//bio…		1	2	4	0.2	0.02	0.002	7.222	154	early persistent down	0.40027	-2.4983	6.45384e-27	4590.53	1839.74	0.44326	-2.25601	8.04691e-40	5131.1	2275.58	0.48829	-2.04796	5.44645e-16	3856.59	1882.07
A_51_P238303	GTTTTTTAAAAAAGCTATGACTTGATTGTGTTCCTTAGAAACAATAAAAGATATTTTATA	AK039003		Transcribed locus			0	2	0	0	0.02	0	2.02	395	mid transient down	0.5809	-1.72148	6e-05	285.999	167.044	0.44327	-2.25595	3.83884e-31	283.327	125.625	0.5705	-1.75285	3e-05	302.509	171.267
A_52_P947423	AATTGCATCACTATCCTACATGATAGGAGCTTCTTCATTCAATTTCCTTATAAGGCAATG	AK042923					0	2	0	0	0.02	0	2.02	395	mid transient down	1.08261	1.08261	0.44509	102.67	111.537	0.44345	-2.25505	1.12093e-09	435.231	190.031	0.78868	-1.26794	0.00678	372.235	291.112
A_52_P112021	AGGACCACTACAACATATGGATGATCCTGAAAAACATTTCCATAGCGTTCACTGGAGTCG	NM_172289	Slc36a4	Solute carrier family 36 (proton/amino acid symporter), member 4	biological process|amino acid transport|ISS|GO:0006865|MGI|12466851//molecular function|amino acid-polyamine transporter activity|ISS|GO:0005279|MGI|12466851//cellular component|integral to membrane|TAS|GO:0016021|MGI|12466851//cellular component|membrane|ISS|GO:0016020|MGI|12466851//biological process|transport|IEA|GO:0006810|MGI|na		0	2	0	0	0.02	0	2.02	395	mid transient down	0.5977	-1.67308	3.42151e-10	345.305	207.123	0.44347	-2.25496	4.42268e-22	369.018	163.766	0.58663	-1.70464	6.28748e-19	261.809	153.502
A_51_P114634	TCTTTTGTCTTTGATGACATTTTTCCTGTCTCTGGCTATATCAATTCCTGACATAGGATG	NM_173405	Amz1	Archaelysin family metallopeptidase 1	molecular function|metallopeptidase activity|ISS|GO:0008237|MGI|12466851//biological process|proteolysis and peptidolysis|ISS|GO:0006508|MGI|12466851		1	2	4	0.2	0.02	0.002	7.222	154	early persistent down	0.274	-3.64966	3.74359e-39	258.148	70.9298	0.44351	-2.25472	5.04104e-19	541.724	239.556	0.44202	-2.26235	2.47521e-34	534.45	236.121
A_51_P222125	GAGCTGAGCATTTATGCTATGCTATTTGACTGAGCAATGATATACTAAACACACATGCAT	AK053200		Transcribed locus			0	2	0	0	0.02	0	2.02	395	mid transient down	0.67166	-1.48885	0.00284	19.9904	13.5018	0.44377	-2.25344	4.38874e-06	35.0653	15.7693	0.68202	-1.46623	0.00569	46.6844	31.9357
A_51_P168720	GTCCAGACCCCAAAATCTGTTATGTGTGCAAGAAGAGCTTCAAAAGCTCCTACAGTGTGA	NM_172870	Bnc2	Basonuclin 2	molecular function|DNA binding|IDA|GO:0003677|MGI|15081112//biological process|biological process unknown|ND|GO:0000004|MGI|na//cellular component|nucleus|IDA|GO:0005634|MGI|15081112		1	2	0	0.2	0.02	0	3.22	198	early sustained down	0.47351	-2.11187	9.97399e-08	165.974	76.5167	0.44399	-2.25229	4.11323e-08	251.469	113.026	0.65579	-1.52488	1.00862e-11	293.876	192.613
A_52_P432124	TTTTGCATCACATTGAAGTGTTTTGACTAAGTGTTGACCCTACTTAGAAAGCTAACAAGT	NM_010356	Gsta3	Glutathione S-transferase, alpha 3	molecular function|glutathione transferase activity|ISS|GO:0004364|MGI|12466851//molecular function|transferase activity|IEA|GO:0016740|MGI|na		0	2	4	0	0.02	0.002	6.022	182	mid sustained down	0.57489	-1.73946	3.38851e-07	3341.74	1928.04	0.44441	-2.25015	6.92325e-34	9843.59	4367.38	0.4231	-2.36349	0	20840.7	8817.92
A_52_P252425	GACAAGAACCCAAAGCTGGACTTCAGGCACTTCTTATCTTCTCTATGAAGAGAATGGCCT	NM_026529	2700062C07Rik	RIKEN cDNA 2700062C07 gene			1	2	0	0.2	0.02	0	3.22	198	early sustained down	0.48543	-2.06002	2.441e-27	2882.11	1400.73	0.44443	-2.25009	4.91751e-29	3487.87	1545.89	0.52685	-1.89809	2.60166e-29	2629.66	1384.88
A_52_P46504	CATCTGCATTGTGTTTCAACAGGTAGAAGTTCATTTGTGAATTTGCAATTCCATTTTCAG	AK051753	Hdac2	Histone deacetylase 2	biological process|chromatin modification|IEA|GO:0016568|MGI|na//cellular component|heterochromatin|IDA|GO:0000792|MGI|14519686//molecular function|histone deacetylase activity|IEA|GO:0004407|MGI|na//molecular function|hydrolase activity|IEA|GO:0016787|MGI|na//cellular component|nucleus|IDA|GO:0005634|MGI|10888872//molecular function|protein binding|IPI|GO:0005515|MGI|10888872,11923873//biologica…		0	2	0	0	0.02	0	2.02	395	mid transient down	0.6413	-1.55933	0.04735	24.5915	15.875	0.44511	-2.24666	1.40204e-08	48.9023	21.9387	0.69241	-1.44423	5e-05	43.5536	30.1674
A_52_P1074873	CCTGAAAACTGAGGTTGGTATAGCTTATGGCTATTCCTTTATTTAGAAAAACAAAATCCC	AK132165	CDNA clone IMAGE:40039327	CDNA clone IMAGE:40039327			0	2	0	0	0.02	0	2.02	395	mid transient down	0.51771	-1.93158	3e-05	1235.33	635.579	0.44514	-2.2465	6.72773e-20	2722.72	1212.39	0.65489	-1.52698	0.00019	2780.24	1818.01
A_52_P548921	TGCAGTCTGTATCTACTGATTTCATACTTTCTTCCATTATATAACAACAGCATGTGCTCA	AK171849	Lrrk1	Leucine-rich repeat kinase 1	molecular function|DNA binding|ISS|GO:0003677|MGI|12466851//molecular function|kinase activity|IEA|GO:0016301|MGI|na//biological process|regulation of transcription, DNA-dependent|ISS|GO:0006355|MGI|12466851//molecular function|transcription factor activity|ISS|GO:0003700|MGI|12466851		0	2	0	0	0.02	0	2.02	395	mid transient down	0.57249	-1.74675	4.35295e-23	1677.47	960.844	0.44521	-2.24613	5.79926e-30	3017.85	1340.39	0.59537	-1.67964	1.08609e-19	3498.76	2083.88
A_52_P507802	CTACTTTAGTTGCGAATGGGTTCTTGACAAGATGTTTCCCAATAACCCAGACCCTTAACA	NM_010336	Lpar1	Lysophosphatidic acid receptor 1	molecular function|G-protein coupled receptor activity|IEA|GO:0004930|MGI|na//biological process|G-protein coupled receptor protein signaling pathway|IEA|GO:0007186|MGI|na//cellular component|integral to membrane|TAS|GO:0016021|MGI|12466851//cellular component|integral to plasma membrane|IEA|GO:0005887|MGI|na//molecular function|lysosphingolipid and lysophosphatidic acid receptor activity|ISS|GO:…		0	2	0	0	0.02	0	2.02	395	mid transient down	0.55896	-1.78904	7.17548e-19	4077.03	2282.6	0.44534	-2.24549	4.90142e-31	7195.61	3201.51	0.57636	-1.73503	1.40215e-21	7539.38	4344.83
A_52_P188134	ATGACTTGAGCAGGGAAAAGTTAACAGAGCAACAAACCCAGAAACCATGACTTGTGTGGG	NM_025401	Ubl5	Ubiquitin-like 5	biological process|protein modification|IEA|GO:0006464|MGI|na//biological process|ubiquitin cycle|IEA|GO:0006512|MGI|na		0	2	4	0	0.02	0.002	6.022	182	mid sustained down	0.89134	-1.12191	0.31007	87.7336	76.906	0.44583	-2.243	6.5607e-30	203.206	90.5905	0.38822	-2.57587	9.43533e-20	215.705	83.7788
A_51_P303160	AACTCTGGGAATTAAGTATTTCTCCATGACTGAAGTAGACAAGCTGGGGATTGGCAAGGT	NM_007482	Arg1	Arginase 1, liver	molecular function|arginase activity|IDA|GO:0004053|MGI|9502196//biological process|arginine catabolism|IEA|GO:0006527|MGI|na//biological process|arginine metabolism|IEA|GO:0006525|MGI|na//molecular function|catalytic activity|IEA|GO:0003824|MGI|na//molecular function|hydrolase activity|IEA|GO:0016787|MGI|na//molecular function|manganese ion binding|IEA|GO:0030145|MGI|na//biological process|urea …		0	2	0	0	0.02	0	2.02	395	mid transient down	1.06766	1.06766	0.91937	3.35691	3.67476	0.4459	-2.24266	0.00096	34.2773	14.3771	1.238	1.238	0.70844	3.21809	3.97955
A_51_P285844	TTCCAAAATCATTCCAGATTGTCATGCAGACAACAGCAAGACAGGAGCAAGTAAAGGGGG	NM_011680	Usf2	Upstream transcription factor 2	molecular function|DNA binding|IDA|GO:0003677|MGI|7523363//molecular function|RNA polymerase II transcription factor activity|IDA|GO:0003702|MGI|7523363//biological process|lactation|IMP|GO:0007595|MGI|12907752//cellular component|nucleus|IDA|GO:0005634|MGI|12907752//biological process|regulation of transcription from RNA polymerase II promoter|IDA|GO:0006357|MGI|7523363//biological process|regul…		0	2	4	0	0.02	0.002	6.022	182	mid sustained down	0.54265	-1.84279	3.12098e-20	508.355	276.554	0.44648	-2.23975	1.4013e-45	686.954	306.705	0.48417	-2.0654	2.46589e-36	560.841	271.529
A_51_P387123	TGCTCTAGAATGGTACCAATCCAGTATCAATGTATGACAAGTGCTTGTTAAATAAAGAAG	NM_011854	Oasl2	2'-5' oligoadenylate synthetase-like 2	molecular function|2'-5'-oligoadenylate synthetase activity|IDA|GO:0001730|MGI|10395668//molecular function|ATP binding|IEA|GO:0005524|MGI|na//molecular function|RNA binding|IEA|GO:0003723|MGI|na//biological process|immune response|IEA|GO:0006955|MGI|na//molecular function|nucleic acid binding|IEA|GO:0003676|MGI|na//molecular function|nucleotidyltransferase activity|IEA|GO:0016779|MGI|na//biologi…		0	2	0	0	0.02	0	2.02	395	mid transient down	0.5123	-1.952	1.05825e-06	1599.67	815.866	0.44665	-2.23888	3.07466e-14	2160.9	965.25	1.12794	1.12794	0.2273	2337.49	2644.16
A_52_P39157	TGGTGAATTTAACTCATTTTTCTAGACTTTTCTCGAGGTTTTCATGGTGTTACCTAAGAC	NM_007552	Bmi1	Bmi1 polycomb ring finger oncogene	biological process|brain development|IMP|GO:0007420|MGI|7926765//biological process|cellular physiological process|TAS|GO:0050875|MGI|7926765//biological process|chromatin modification|IEA|GO:0016568|MGI|na//biological process|humoral immune response|IMP|GO:0006959|MGI|7926765//cellular component|nuclear body|IDA|GO:0016604|MGI|12183370//cellular component|nucleus|IEA|GO:0005634|MGI|na//molecular…		0	2	0	0	0.02	0	2.02	395	mid transient down	0.62634	-1.59658	6.88335e-07	8749.36	5506.37	0.44681	-2.23809	2.58661e-35	10424.3	4651.86	0.51888	-1.92722	9.11313e-33	10059.8	5220.12
A_51_P135379	AAGTTCGTGTTGATGCATTGGAAGCAAAGACATTCCCGAAGCCGTCCTTCCCCTGTGTGC	NM_025703	Tceal8	Transcription elongation factor A (SII)-like 8	molecular function|receptor activity|IEA|GO:0004872|MGI|na//molecular function|translation elongation factor activity|IEA|GO:0003746|MGI|na		0	2	0	0	0.02	0	2.02	395	mid transient down	0.60603	-1.65009	1.77812e-21	24271	14708.7	0.447	-2.23714	3.72028e-27	31635.9	14131.5	0.63984	-1.56289	1.8095e-13	28483	18223.3
A_52_P85200	CACTGAAGCTGAGGCGCATTTTGAACCTGAGCCCTTTCACGGTCACAGATCACACCCCCA	NM_011334	Clcn4-2	Chloride channel 4-2	biological process|chloride transport|IEA|GO:0006821|MGI|na//cellular component|integral to membrane|TAS|GO:0016021|MGI|12466851//molecular function|ion channel activity|IEA|GO:0005216|MGI|na//biological process|ion transport|IEA|GO:0006811|MGI|na//cellular component|membrane|IEA|GO:0016020|MGI|na//biological process|transport|IEA|GO:0006810|MGI|na//molecular function|voltage-gated chloride chann…		0	2	0	0	0.02	0	2.02	395	mid transient down	0.73049	-1.36894	7e-05	1773.5	1291.33	0.44743	-2.235	1.16559e-26	2929.82	1308.34	0.67291	-1.48609	4.6336e-08	2897.5	1951.06
A_52_P105249	CTGGGTCTTGTTCTGAGAGCCTGTTGTACTTAGTTGCCAGACCTTGGTCCAGGGCTGGGA	NM_027797	Tmem80	Transmembrane protein 80			1	2	0	0.2	0.02	0	3.22	198	early sustained down	0.46643	-2.14396	7.67031e-22	178.901	83.6529	0.44792	-2.23256	2.04244e-13	340.548	150.734	0.54488	-1.83527	2.4035e-08	295.711	159.816
A_52_P1164479	GCTAGATATGGTGATACATATTGAGGTAGGAAAATCACCAATTGGAGACCATGATGAACT	AK048894	Prkcdbp	Protein kinase C, delta binding protein	molecular function|kinase activity|IEA|GO:0016301|MGI|na		1	2	4	0.2	0.02	0.002	7.222	154	early persistent down	0.30191	-3.3123	6.15827e-08	11.0917	3.345	0.44812	-2.23156	9e-05	29.2004	12.7457	0.26251	-3.80943	3.8499e-09	17.1896	4.51196
A_52_P146719	GTGCTCGAATACCATTTGATGTCAAGGTATATAATCTTACTCATCTGAAACCATCTACCG	NM_010733	Lrrn3	Leucine rich repeat protein 3, neuronal	cellular component|extracellular space|TAS|GO:0005615|MGI|12466851//cellular component|integral to membrane|IEA|GO:0016021|MGI|na		0	2	4	0	0.02	0.002	6.022	182	mid sustained down	0.8215	-1.21728	0.64159	7.02615	6.04166	0.44892	-2.22756	2.15537e-07	64.2602	29.1732	0.16612	-6.01964	2.84939e-10	26.4703	4.47324
A_52_P46102	GCCAACGTTTTCTCTCCTGACGGACTCAACAGAGAAAATTGTCATTCCTCTTATAGAGGA	NM_001009978	Pde1a	Phosphodiesterase 1A, calmodulin-dependent	molecular function|3',5'-cyclic-nucleotide phosphodiesterase activity|IEA|GO:0004114|MGI|na//molecular function|calmodulin binding|IEA|GO:0005516|MGI|na//molecular function|catalytic activity|IEA|GO:0003824|MGI|na//molecular function|hydrolase activity|IEA|GO:0016787|MGI|na//biological process|signal transduction|IEA|GO:0007165|MGI|na		0	2	4	0	0.02	0.002	6.022	182	mid sustained down	0.79059	-1.26488	0.00038	303.07	238.612	0.4501	-2.22173	2.80244e-40	489.083	220.23	0.45633	-2.1914	3.931e-27	755.933	344.5
A_51_P511315	TCTACGACTACACTGCACAGAATTCTGATGAGCTGGACATTTCCGCGGGAGACATCCTGG	NM_011193	Pstpip1	Proline-serine-threonine phosphatase-interacting protein 1	molecular function|actin binding|IDA|GO:0003779|MGI|9265651//cellular component|contractile ring|IDA|GO:0005826|MGI|9265651//biological process|cytokinesis|IC|GO:0000910|MGI|9265651//biological process|endocytosis|IEA|GO:0006897|MGI|na//molecular function|protein binding|IPI|GO:0005515|MGI|9265651//molecular function|protein phosphatase binding|IDA|GO:0019903|MGI|9265651//cellular component|stres…		0	2	0	0	0.02	0	2.02	395	mid transient down	0.65882	-1.51787	1.30339e-11	701.836	461.273	0.45013	-2.22158	2.82911e-13	908.377	403.995	0.68895	-1.45147	2.15782e-08	504.126	346.545
A_52_P922893	AAAGACACTAGAAGACAACTCTTCTACTTAAAGAAAGCCTGAAAATATGGATTGGATAGG	AK020555	9530013L04Rik				0	2	0	0	0.02	0	2.02	395	mid transient down	0.5375	-1.86048	2.94615e-28	119.096	64.0121	0.45026	-2.22093	2.72403e-08	253.465	112.294	0.56505	-1.76976	1.9104e-07	309.242	173.957
A_52_P204311	AAACAAGTTAAAAACTGAATGTACTGATCTAGAAGATATCTATAAATATATATTGTTAAA	NM_011898	Spry4	Sprouty homolog 4 (Drosophila)	biological process|development|IEA|GO:0007275|MGI|na//cellular component|membrane|IEA|GO:0016020|MGI|na//biological process|regulation of signal transduction|IEA|GO:0009966|MGI|na		1	2	0	0.1	0.02	0	3.12	2	other	2.20241	2.20241	2e-05	126.163	288.838	0.45053	-2.21961	1.53456e-15	764.143	342.724	1.49251	1.49251	0.03071	2282.55	3463.88
A_52_P338162	GCTGTGGCCATTGAGGTGGGGACTCTAGGGTAAGGGAATAGGGGAAACTGCCTGTGCTTA	NM_138303	Yipf2	Yip1 domain family, member 2	cellular component|integral to membrane|TAS|GO:0016021|MGI|12466851		0	2	0	0	0.02	0	2.02	395	mid transient down	0.58804	-1.70057	1.01931e-10	183.083	108.277	0.45053	-2.21959	4.70973e-20	469.696	210.435	0.53903	-1.85519	1.6285e-09	400.703	215.098
A_52_P593965	AGGGACTGACAGGTGGGCACAGAGAATTTTCAGAAATATTAACCTTAAATCTCACCAGAT	AK077979	Fdps				0	2	0	0	0.02	0	2.02	395	mid transient down	0.63511	-1.57454	1.39315e-07	1723.47	1084.68	0.45069	-2.21881	1.1615e-22	2680.16	1204.73	0.86634	-1.15428	0.02271	3000.6	2598.42
A_52_P585165	GAAATAGTGTTAATCTTTTGTGCGGATCTGGAACCCGGACCTCATTCTTGCCTACCTCAT	AK141215	Transcribed locus, moderately similar to XP_001496301.1 PREDICTED: hypothetical protein [Equus caballus]	Transcribed locus, moderately similar to XP_001496301.1 PREDICTED: hypothetical protein [Equus caballus]			0	2	0	0	0.02	0	2.02	395	mid transient down	0.61775	-1.61879	1.69409e-07	335.942	205.323	0.45083	-2.21811	3.05652e-11	593.047	264.797	0.5194	-1.9253	7.55114e-10	599.033	309.66
A_52_P248250	ATGGGATGGTGAAACTTCATGTCCAAAACAGAATTCAGCACTCTACGTGGACAGTGAGTC	NM_028844	Aven	Apoptosis, caspase activation inhibitor	biological process|apoptosis|IEA|GO:0006915|MGI|na//molecular function|calcium channel activity|ISS|GO:0005262|MGI|12466851//cellular component|integral to membrane|ISS|GO:0016021|MGI|12466851//molecular function|ion channel activity|ISS|GO:0005216|MGI|12466851//molecular function|receptor activity|ISS|GO:0004872|MGI|12466851		0	2	0	0	0.02	0	2.02	395	mid transient down	0.79211	-1.26245	0.00087	1585.36	1250.81	0.45094	-2.21761	1.40743e-19	1659.92	744.45	0.54248	-1.84337	3.6576e-07	897.684	482.521
A_51_P336282	TTCCTCTCTATTTCTGTAAGGACTCAATTTCTTATACTCCTAATTGAGTCTTGCCTAAGA	NM_010934	Npy1r	Neuropeptide Y receptor Y1	molecular function|G-protein coupled receptor activity|IEA|GO:0004930|MGI|na//biological process|G-protein coupled receptor protein signaling pathway|IEA|GO:0007186|MGI|na//biological process|NOT feeding behavior|IMP|GO:0007631|MGI|9623984,9861026,10698177//biological process|feeding behavior|IMP|GO:0007631|MGI|9623984,9861026,10698177//biological process|glucose metabolism|IMP|GO:0006006|MGI|986…		0	2	0	0	0.02	0	2.02	395	mid transient down	0.50233	-1.99072	2.86417e-13	1316.84	662.058	0.45111	-2.21673	5.56596e-19	3012.04	1351.96	1.06975	1.06975	0.35245	2837.23	3043.01
A_52_P629098	GTGGAAACATGTGGTTTTTGTTAATAGCCCAGTGTCTAGCAAATGATACTGTTTTGTCAT	CF553355		Transcribed locus			1	2	0	0.2	0.02	0	3.22	198	early sustained down	0.3922	-2.54972	2.11634e-19	2221.48	858.405	0.45144	-2.21513	6.91069e-29	2837.18	1282.49	0.63799	-1.56743	3.04783e-08	3425.02	2187.4
A_52_P613688	ACATTTTTTGCCAAACAGATATATATTTAATGAAGAGATACATAAATGTGTGTACTTTCC	NM_198093	Elmo1	Engulfment and cell motility 1, ced-12 homolog (C. elegans)	biological process|actin filament-based process|IDA|GO:0030029|MGI|11595183//biological process|apoptosis|IEA|GO:0006915|MGI|na//cellular component|cytoplasm|IDA|GO:0005737|MGI|11595183//cellular component|cytoskeleton|IEA|GO:0005856|MGI|na//cellular component|membrane|IEA|GO:0016020|MGI|na//biological process|phagocytosis|IDA|GO:0006909|MGI|11595183//cellular component|plasma membrane|IDA|GO:000…		0	2	0	0	0.02	0	2.02	395	mid transient down	1.06163	1.06163	0.53923	1791.22	1902.79	0.45176	-2.21358	1.81273e-12	7143.22	3209.66	0.75026	-1.33287	0.04701	8638.55	6489.34
A_52_P247733	GAGTTGGCACGACAGTAGGTTTTAAGAAAACAAGTCAAACATTATGGTAATGTTTTCCTA	AK053118	4930504E06Rik	RIKEN cDNA 4930504E06 gene			0	2	4	0	0.02	0.002	6.022	182	mid sustained down	0.69409	-1.44073	0.00191	491.443	342.669	0.45197	-2.21252	1.17855e-15	782.174	354.875	0.37829	-2.64349	1.20519e-21	453.425	171.613
A_52_P18559	GAGTTTCCTGGCAGAAGAAGCAAAAAGAGAAAGAGATGAGTCACATGACTGACCCGTACA	AK043861	Sbno2	Strawberry notch homolog 2 (Drosophila)			1	2	0	0.2	0.02	0	3.22	198	early sustained down	0.47465	-2.10681	8.38711e-13	189.179	88.9018	0.45207	-2.21204	2.93881e-26	145.67	65.7887	0.5971	-1.67476	3.95932e-07	63.4359	37.8002
A_51_P466285	GCAGGTTTGTTTATACATGTGGAACTGGTGGATTTTTGTCATTAAAACTGTTACCAATTG	NM_008263	Hoxa10	Homeo box A10	molecular function|DNA binding|TAS|GO:0003677|MGI|11900456//biological process|development|IDA|GO:0007275|MGI|11900456//cellular component|nucleus|IEA|GO:0005634|MGI|na//biological process|organogenesis|IEA|GO:0009887|MGI|na//biological process|pattern specification|IEA|GO:0007389|MGI|na//biological process|regulation of transcription, DNA-dependent|IEA|GO:0006355|MGI|na//biological process|trans…		0	2	0	0	0.02	0	2.02	395	mid transient down	0.53843	-1.85725	2.56865e-16	8142.19	4381.39	0.45245	-2.21017	2.33478e-19	11671.2	5283.85	0.81279	-1.23033	0.03588	11134.6	9047.06
A_52_P810953	TCCCTGACTTTTCCACTTGATGTGAATGAAATTGAATGTTTTGTTTTGAAATGGAGAGAG	AK041753					0	2	0	0	0.02	0	2.02	395	mid transient down	0.66607	-1.50135	4.79496e-06	40.5699	26.9245	0.45252	-2.20985	1.44542e-09	60.9794	27.6664	0.68023	-1.47008	0.0108	73.6393	48.6921
A_51_P218984	CAAGCAGAAGGGGTTGAGAGAACTGACAAAATGATAAATAACAGGTTACCTGTTCAGAAT	NM_030253	Parp9	Poly (ADP-ribose) polymerase family, member 9	biological process|intracellular protein transport|ISS|GO:0006886|MGI|12466851//cellular component|membrane|ISS|GO:0016020|MGI|12466851//cellular component|nucleus|IEA|GO:0005634|MGI|na//biological process|protein targeting|ISS|GO:0006605|MGI|12466851		0	2	0	0	0.02	0	2.02	395	mid transient down	0.63425	-1.57668	9.83013e-06	2070.69	1312.78	0.45302	-2.20743	2.44532e-30	4459.51	2016.05	0.77876	-1.2841	0.00021	2905.14	2264.3
A_51_P340653	GGTTAACTAGATCTCTGGAATCTGAATAAAGCCTTATTTAGTGACAAGAATAATACCCTC	NM_146136	Slc16a4	Solute carrier family 16 (monocarboxylic acid transporters), member 4	cellular component|integral to membrane|IEA|GO:0016021|MGI|na		0	2	0	0	0.02	0	2.02	395	mid transient down	0.7307	-1.36855	0.06162	602.788	441.422	0.4537	-2.20408	4.69463e-28	3081.63	1398.46	0.88647	-1.12807	0.11531	11313.1	10014.1
A_52_P486774	AGGCCTTAAAATATCCCTGTGAAAATGTTGATACATTGTGGCAGTTATTTCACTTTTGCT	AK173076	Cobll1	Cobl-like 1	biological process|biological process unknown|ND|GO:0000004|MGI|na//cellular component|cellular component unknown|ND|GO:0008372|MGI|na//molecular function|molecular function unknown|ND|GO:0005554|MGI|na		0	2	0	0	0.02	0	2.02	395	mid transient down	0.6122	-1.63346	6.33379e-13	29496.4	18054.2	0.45385	-2.20338	1.72604e-19	37544.3	17064.2	0.95582	-1.04622	0.62169	34293.5	32871.3
A_51_P513369	CCATTTAGAGCAGCTTTTCCACCCAACCTTCTAAAGTCCAAGGCAGAAAAATAAAGTCTC	AK010841	Dusp12	Dual specificity phosphatase 12	molecular function|hydrolase activity|IEA|GO:0016787|MGI|na//molecular function|phosphoprotein phosphatase activity|IEA|GO:0004721|MGI|na//biological process|protein amino acid dephosphorylation|IEA|GO:0006470|MGI|na//molecular function|protein tyrosine phosphatase activity|IEA|GO:0004725|MGI|na//molecular function|protein tyrosine/serine/threonine phosphatase activity|IDA|GO:0008138|MGI|11130991…		0	2	0	0	0.02	0	2.02	395	mid transient down	0.60446	-1.65437	4.98875e-18	379.153	229.496	0.45392	-2.20305	1.29056e-33	403.678	183.372	0.52912	-1.88992	3.50681e-25	440.52	233.006
A_51_P496001	ACATCACAGATTATCAATACCCATTGATGCTGGCTTTAGATTGAGCCACTTTAAGTATGC	NM_030066	Armcx1	Armadillo repeat containing, X-linked 1	cellular component|integral to membrane|TAS|GO:0016021|MGI|12466851		1	2	0	0.2	0.02	0	3.22	198	early sustained down	0.47334	-2.11265	7.18912e-16	10880.1	5159.14	0.45405	-2.20241	1.85711e-22	16391.6	7441.42	0.80665	-1.23969	0.01756	16752.3	13505.6
A_51_P446914	GAGATGTAAAGTCAGGCTCTAATACAGTAGTAGTAGAGATATCAACACCCTACTTCCATC	AK036244					0	2	0	0	0.02	0	2.02	395	mid transient down	1.23897	1.23897	0.65788	4.34258	5.72951	0.45464	-2.19953	3.98397e-07	38.1835	17.2011	0.96252	-1.03894	0.85095	27.3001	25.943
A_51_P114214	AGCTTCTATTGTTCTTCCCCGATTTCCCTTTAAAGTGTCTTTCTCTACCTCAAACTTAGG	NM_008325	Idua	Iduronidase, alpha-L-	molecular function|L-iduronidase activity|IEA|GO:0003940|MGI|na//biological process|carbohydrate metabolism|IEA|GO:0005975|MGI|na//cellular component|extracellular space|TAS|GO:0005615|MGI|12466851//molecular function|hydrolase activity|IEA|GO:0016787|MGI|na//molecular function|hydrolase activity, acting on glycosyl bonds|IEA|GO:0016798|MGI|na//molecular function|hydrolase activity, hydrolyzing O…		0	2	4	0	0.02	0.002	6.022	182	mid sustained down	0.53833	-1.85759	2.49827e-11	37.782	20.2737	0.45472	-2.19917	2.37537e-21	78.9583	35.8711	0.47061	-2.12488	2.36722e-30	93.2997	43.9166
A_52_P571698	TTGAATTTGTGACTAAAAAGGCTGTGTGTGACAAGAACATTGGTTGTTAGATGTGCCATG	AK019950	Rrp15				0	2	0	0	0.02	0	2.02	395	mid transient down	0.86743	-1.15284	0.15057	26.884	23.3303	0.45485	-2.19851	2e-05	25.4951	11.4345	0.58769	-1.70158	0.00564	20.8199	12.0372
A_52_P362757	GTTCCCCTTTTGGTTGATATCAGGGAAGAAAAGGTATTGATTGGATCTTGTCATGTGCTT	AK035272	Col6a2				0	2	0	0	0.02	0	2.02	395	mid transient down	0.6805	-1.46951	0.00011	786.138	539.091	0.45519	-2.1969	7.15223e-18	1480.18	675.609	1.10792	1.10792	0.06953	1321.91	1464.74
A_52_P461777	GCTGAGTAACTCACAAACTGAAACTATTGTATGTTTCAGACACACCTTTTGATCATGAAG	AK049797	Pcdh9	Transcribed locus, strongly similar to NP_065136.1 protocadherin 9 isoform 2 precursor [Homo sapiens]			0	2	0	0	0.02	0	2.02	395	mid transient down	0.88246	-1.1332	0.64053	583.901	447.876	0.45643	-2.19094	4.91255e-09	1638.3	749.354	0.93796	-1.06614	0.33964	1043.16	978.144
A_52_P374676	TTTTAATCCTTTCTTTCTTGGGATGTGGAGAGAGAGAAGGGACAGAAAGGGTCTTACTAT	BG074246	4933434E20Rik	RIKEN cDNA 4933434E20 gene	molecular function|oxidoreductase activity|IEA|GO:0016491|MGI|na		1	2	0	0.2	0.02	0	3.22	198	early sustained down	0.45426	-2.20138	7e-05	71.3949	32.4966	0.45651	-2.19054	0.00037	65.6754	30.4438	0.66303	-1.50823	4e-05	48.3695	32.0383
A_52_P508700	TGAATGTAGTCAACTTGATTAAGACTTTGCATATCAGAGTCTCCTCCTTTTGTATGAAAC	NM_001039231	C230055K05Rik	RIKEN cDNA C230055K05 gene			0	2	0	0	0.02	0	2.02	395	mid transient down	0.5564	-1.79726	1.00819e-06	1129.8	632.336	0.45657	-2.19025	4.6229e-29	1196.88	545.54	0.64004	-1.5624	5.61635e-13	1202.44	769.758
A_51_P390038	GTCCTATTTGATTACAAGGGGGAGGGAATGTTTTCAAATTCCTTTGTCTCAAAAGGTGTA	NM_177834	Cpa6	Carboxypeptidase A6	molecular function|carboxypeptidase A activity|IEA|GO:0004182|MGI|na//molecular function|carboxypeptidase activity|IEA|GO:0004180|MGI|na//molecular function|hydrolase activity|IEA|GO:0016787|MGI|na//molecular function|metallopeptidase activity|IEA|GO:0008237|MGI|na//molecular function|peptidase activity|IEA|GO:0008233|MGI|na//biological process|proteolysis and peptidolysis|IEA|GO:0006508|MGI|na		0	2	0	0	0.02	0	2.02	395	mid transient down	0.93583	-1.06857	0.53138	261.575	246.79	0.45676	-2.18935	4.2444e-31	910.596	415.113	0.59733	-1.67412	1.45809e-08	1674.44	1000.02
A_51_P302398	CATGGGGCTCTACAACAGAGTGATTCCTCAACTACTCAGGGCACTGATGAGTCCCCGTGG	BC061239	1700028J19Rik	RIKEN cDNA 1700028J19 gene	molecular function|nucleic acid binding|ISS|GO:0003676|MGI|12466851		0	2	0	0	0.02	0	2.02	395	mid transient down	0.50028	-1.99887	8.6828e-11	55.8117	28.1012	0.45688	-2.18874	2.87224e-16	98.7283	45.0198	0.54292	-1.84189	4.021e-08	80.2556	43.6326
A_51_P514712	TGACTAGCCAACCAATGTTACAGACACTTTCATTCAAAGTAAATATGTCATTGTCTTCAC	NM_001039530	Parp14	Poly (ADP-ribose) polymerase family, member 14			1	2	0	0.2	0.02	0	3.22	198	early sustained down	0.37147	-2.69203	6.8465e-10	1810.03	663.939	0.4569	-2.18866	2.40424e-28	3323.34	1520.37	0.56863	-1.75862	1.113e-11	3099.08	1761.52
A_51_P123705	TTCGTCTTCCTGCCCAAGCACAAGGCCAATGCCTACAAGTAGCCAATACAGACAATAAAT	NM_144858	Dus3l	Dihydrouridine synthase 3-like (S. cerevisiae)	molecular function|oxidoreductase activity|IEA|GO:0016491|MGI|na//biological process|tRNA processing|IEA|GO:0008033|MGI|na		0	2	0	0	0.02	0	2.02	395	mid transient down	0.54234	-1.84385	2.14217e-23	11099.1	6026.57	0.45701	-2.18815	7.63943e-25	12865.7	5883.38	0.64129	-1.55936	9.95702e-08	8489.48	5449.53
A_52_P296996	CGGGCTCGCCGAAGGAGCAAGAAAGACGTCAACCTCAGCAAGACTGAGAAGATGGGTAAT	NM_148929	Slc9a8	Solute carrier family 9 (sodium/hydrogen exchanger), member 8	molecular function|antiporter activity|IEA|GO:0015297|MGI|na//cellular component|integral to membrane|IEA|GO:0016021|MGI|na//biological process|ion transport|IEA|GO:0006811|MGI|na//biological process|regulation of pH|IEA|GO:0006885|MGI|na//biological process|sodium ion transport|IEA|GO:0006814|MGI|na//molecular function|sodium:hydrogen antiporter activity|IEA|GO:0015385|MGI|na//molecular function…		0	2	0	0	0.02	0	2.02	395	mid transient down	0.53896	-1.85544	3.91e-16	121.019	65.046	0.45702	-2.18811	6.15211e-22	121.733	55.4492	0.62972	-1.588	0.00045	49.7351	31.2987
A_51_P290207	ACAGCATAGAACACAACACGTGGGACCTAACTTGCAAGGATTGGGTCTTCAACTTCAAGT	NM_153526	Insig1	Insulin induced gene 1	cellular component|endoplasmic reticulum|TAS|GO:0005783|MGI|12242332//cellular component|integral to membrane|TAS|GO:0016021|MGI|12466851//molecular function|protein binding|IPI|GO:0005515|MGI|12242332//biological process|response to sterol depletion|IDA|GO:0006991|MGI|12242332		0	2	0	0	0.02	0	2.02	395	mid transient down	0.65286	-1.53171	8.02532e-16	3632.11	2370.7	0.45703	-2.18804	3.6198e-39	7206.66	3292.73	0.91572	-1.09203	0.22608	10528.8	9637.06
A_52_P676510	ACTGCAGCCAATGATGCCATAGCTCTTCTGAATAGTAAAGCACTTTTTGAGAAGAAGGTG	NM_011579	Tgtp	T-cell specific GTPase	molecular function|GTP binding|ISS|GO:0005525|MGI|7836757,7884320//cellular component|cellular component unknown|ND|GO:0008372|MGI|na		1	2	0	0.2	0.02	0	3.22	198	early sustained down	0.43886	-2.27863	3.03233e-14	2120.86	935.065	0.45722	-2.18715	2.24733e-22	2245.13	1021.58	0.5274	-1.89609	2.57651e-29	3757.41	1982.31
A_51_P361359	GTGTTCCATGGAGAAGTTACTTACTTAGTGTCCAGTCTGCACAGTCTGGGTATTTTATAC	NM_183142	Alg11	Asparagine-linked glycosylation 11 homolog (yeast, alpha-1,2-mannosyltransferase)			0	2	0	0	0.02	0	2.02	395	mid transient down	0.75701	-1.32099	0.00083	491.73	374.872	0.45772	-2.18476	1.3894e-19	596.133	271.44	0.50393	-1.98438	9.80741e-20	430.084	217.161
A_52_P5213	AGTTTGGGTGATGTCCTTCTATTTCCTATCGACGATAAAGAGTCACGAGACAAGGGGCAA	NM_026539	Chd1l	Chromodomain helicase DNA binding protein 1-like	molecular function|ATP binding|IEA|GO:0005524|MGI|na//molecular function|ATP-dependent helicase activity|ISS|GO:0008026|MGI|12466851//molecular function|DNA binding|ISS|GO:0003677|MGI|12466851//biological process|DNA repair|IEA|GO:0006281|MGI|na//molecular function|helicase activity|IEA|GO:0004386|MGI|na//molecular function|hydrolase activity|IEA|GO:0016787|MGI|na//molecular function|nucleic acid…		0	2	0	0	0.02	0	2.02	395	mid transient down	0.67739	-1.47626	1.70288e-09	1774.8	1198.03	0.45773	-2.18469	3.78678e-22	2451.88	1118.77	0.71562	-1.39738	1e-05	1222.88	874.719
A_52_P57416	GCAGAGGGTATGTATTCAGTGGTATTATAGAGAAATATTAAGTGGATGCACTAGAAATTT	AK083031	Wdr59	WD repeat domain 59	molecular function|receptor activity|IEA|GO:0004872|MGI|na//molecular function|structural molecule activity|ISS|GO:0005198|MGI|12466851		0	2	0	0	0.02	0	2.02	395	mid transient down	0.6409	-1.56031	0.0004	29.4467	18.897	0.45797	-2.18353	2e-05	47.6867	22.3451	1.03367	1.03367	0.83435	28.6292	30.0002
A_51_P361588	GACCTAGCACATTAACACCTATTGATCTTTAAGGCTATATCTGGGATCACAGATCTGGGA	D29801	Rai1	Retinoic acid induced 1	molecular function|DNA binding|IEA|GO:0003677|MGI|na//biological process|regulation of transcription, DNA-dependent|IEA|GO:0006355|MGI|na		0	2	0	0	0.02	0	2.02	395	mid transient down	0.60414	-1.65525	2.28419e-08	50.3965	30.6086	0.458	-2.18341	4.4114e-13	48.6204	22.2989	0.7035	-1.42146	8e-05	35.3012	24.8367
A_51_P165500	CAAACCTGAGCATCGAAACCTCTTTTCTTTTTTACTCTTTGTATTTATGATGTTGGCATG	AK083594	Supt7l	Suppressor of Ty 7 (S. cerevisiae)-like	molecular function|molecular function unknown|ND|GO:0005554|MGI|na//cellular component|nucleus|IEA|GO:0005634|MGI|na//biological process|regulation of transcription, DNA-dependent|IEA|GO:0006355|MGI|na//biological process|transcription|IEA|GO:0006350|MGI|na		0	2	0	0	0.02	0	2.02	395	mid transient down	0.51463	-1.94313	0.00033	193.053	93.8364	0.45803	-2.18325	5.77964e-11	267.221	121.879	0.52295	-1.91224	1.65476e-18	246.326	128.599
A_52_P399580	TCAACCTGGACGAGTGCTGAAGATAAGTGTATACGAAAACAATGTAAAACTCCTTCAGAT	NM_013499	Cr1l	Complement component (3b/4b) receptor 1-like	biological process|negative regulation of complement activation|IMP|GO:0045916|MGI|10642554//molecular function|receptor activity|IEA|GO:0004872|MGI|na//biological process|regulation of complement activation|TAS|GO:0030449|MGI|11698469		0	2	0	0	0.02	0	2.02	395	mid transient down	0.7539	-1.32644	6e-05	4563.95	3448.42	0.45814	-2.18273	6.35489e-41	5284.6	2420.81	0.55916	-1.78841	1.92668e-25	4751.59	2656.72
A_51_P143805	ATAGTGCCTTGATTCTTGTGCACCAGGGAATATTGGAAGACTCTGTGATCATGGGTTACA	NM_025339	Tmem42	Transmembrane protein 42	cellular component|integral to membrane|TAS|GO:0016021|MGI|12466851		0	2	0	0	0.02	0	2.02	395	mid transient down	0.62404	-1.60246	1.17063e-15	1494.67	933.889	0.45826	-2.18215	1.57248e-34	3209.65	1471.91	0.68088	-1.4687	8.17693e-11	3631.66	2472.75
A_52_P1082736	TTTTTATTAATTCGTTATGTTTTAGCAGTACATAATGTTATTTGTATTATATTAGATTTG	AK011173	100043580	Transcribed locus, strongly similar to XP_001480408.1 PREDICTED: hypothetical protein [Mus musculus]			1	2	0	0.2	0.02	0	3.22	198	early sustained down	0.49027	-2.03967	6.49462e-08	366.898	178.361	0.45843	-2.18135	2.3876e-19	600.6	275.36	0.72651	-1.37644	0.01019	611.061	442.792
A_51_P126258	CCTAGCCTTTGTAATAGTGCTCTTGGTGCTCAAGCTGCGACATTGGTACTCCTCACGCTT	NM_033584	Pcdhga1	Protocadherin gamma subfamily A, 1			0	2	0	0	0.02	0	2.02	395	mid transient down	0.58721	-1.70296	6.65385e-09	30.6351	18.0462	0.45845	-2.18125	5e-05	55.9065	25.8109	0.62881	-1.5903	0.00011	87.5969	54.6093
A_52_P46742	GAGCCATGTGAAACTGATGTTTTTAATGGGTTAAATAATGGCTGTCATGAATTTCATGAC	NM_007859	Dffb	DNA fragmentation factor, beta subunit	biological process|apoptosis|IEA|GO:0006915|MGI|na//molecular function|hydrolase activity|IEA|GO:0016787|MGI|na//cellular component|intracellular|IEA|GO:0005622|MGI|na//molecular function|nuclease activity|IEA|GO:0004518|MGI|na//cellular component|nucleus|IEA|GO:0005634|MGI|na//molecular function|protein binding|IEA|GO:0005515|MGI|na		0	2	4	0	0.02	0.002	6.022	182	mid sustained down	0.68426	-1.46142	3.29072e-07	518.079	355.204	0.45848	-2.1811	1.87226e-27	540.928	247.641	0.39589	-2.52598	3.47282e-26	447.604	177.023
A_52_P640611	GAGAAAAGTCCCACCGTACACAGAGCAGGGAAGATGATTAAGTTCTCTACCTCTGAGGCT	NM_175030	Tctex1d4	Tctex1 domain containing 4			0	2	0	0	0.02	0	2.02	395	mid transient down	0.63106	-1.58464	0.1966	13.8661	8.42364	0.45884	-2.17942	3.42346e-06	28.4205	12.954	0.53672	-1.86317	4e-05	28.8054	15.2922
A_52_P175735	ATAGGACCTCCACATCTGTAAAGTTGTCATAGTTAAGTGGGACCTTTCCTATAGGACCTC	BB659021	Fastkd2	FAST kinase domains 2			1	2	0	0.2	0.02	0	3.22	198	early sustained down	0.41179	-2.42841	5.90092e-22	621.029	252.889	0.4589	-2.17911	1.92053e-34	756.379	346.837	0.51749	-1.93242	2.02877e-13	916.82	473.949
A_51_P358344	GGCACAGTTGGTTTTTATTTAAGCACTTTCCACTGTCTAAAAACATTTGTATGTAACCTG	NM_007732	Col17a1	Collagen, type XVII, alpha 1	biological process|cell adhesion|IEA|GO:0007155|MGI|na//cellular component|collagen|IEA|GO:0005581|MGI|na//cellular component|cytoplasm|IEA|GO:0005737|MGI|na//cellular component|extracellular matrix (sensu Metazoa)|IEA|GO:0005578|MGI|na//molecular function|extracellular matrix structural constituent conferring tensile strength|IEA|GO:0030020|MGI|na//cellular component|hemidesmosome|IDA|GO:0030056…		0	2	4	0	0.02	0.002	6.022	182	mid sustained down	0.81553	-1.2262	0.29523	13.4566	11.1051	0.45927	-2.17736	8.46426e-30	126.644	58.1503	0.44813	-2.23151	9.2957e-19	154.95	69.5752
A_52_P7195	CTTTTCTGGAGTATGTCAGAATGTCTCTAAAGAAGCTTGGATTAGATGAGTCCAAGGTCT	NM_207522	BC067068	CDNA sequence BC067068			1	2	0	0.2	0.02	0	3.22	198	early sustained down	0.31728	-3.15179	1.99281e-28	2089.78	662.961	0.4596	-2.17579	2.39422e-32	2297.67	1057.13	0.94151	-1.06212	0.48512	2156.69	2036.48
A_52_P593680	AGGGACCAATGTTATGGATGTCCACCTCCTGATTCTTCATCCTCAGTGATGGTGTCGCTC	NM_174846	Glyctk	Glycerate kinase	cellular component|extracellular space|TAS|GO:0005615|MGI|12466851		1	2	0	0.2	0.02	0	3.22	198	early sustained down	0.42956	-2.32795	0.0012	16.9664	7.12652	0.45989	-2.17444	0.00062	25.5983	12.1744	0.94315	-1.06027	0.7308	26.5566	25.4364
A_51_P455459	TGGAGTCTGATGAAGGATGTTTTGAGATCAGCGTCTAATAACTCAAGCCCTATAGAAGCC	AK016534	4932422M17Rik	RIKEN cDNA 4932422M17 gene			0	2	4	0	0.02	0.002	6.022	182	mid sustained down	0.51024	-1.95988	1.63864e-09	67.2652	34.694	0.45991	-2.17432	1.0164e-20	97.5766	44.8011	0.31381	-3.18663	1e-05	29.5695	9.3545
A_52_P519022	CTAGGTCTAGCAAAGAAAACTGACTAGAAAGCTATATTTTTTAAATGGGGAAAAGGGTTC	NM_008739	Nsd1	Nuclear receptor-binding SET-domain protein 1	molecular function|chromatin binding|IDA|GO:0003682|MGI|15522233//biological process|gastrulation (sensu Mammalia)|IMP|GO:0010003|MGI|12805229//molecular function|histone methyltransferase activity|IDA|GO:0042054|MGI|12805229//biological process|negative regulation of transcription from RNA polymerase II promoter|IDA|GO:0000122|MGI|15169884//cellular component|nucleus|IC|GO:0005634|MGI|15169884//…		1	2	0	0.2	0.02	0	3.22	198	early sustained down	0.3815	-2.62121	3.99352e-17	55.0701	21.0942	0.46	-2.1739	9.40428e-27	105.324	48.4267	0.63021	-1.58678	0.00028	101.217	63.164
A_51_P333324	GCTGAGTAGGGGTAATTATAGAAGCTACAATTCTTACTACAAATGCTTGATTAAACGTTG	AK046688	Slc1a3	Solute carrier family 1 (glial high affinity glutamate transporter), member 3	molecular function|carrier activity|IEA|GO:0005386|MGI|12466851//molecular function|carrier activity|ISS|GO:0005386|MGI|12466851//biological process|dicarboxylic acid transport|ISS|GO:0006835|MGI|12466851//cellular component|integral to membrane|ISS|GO:0016021|MGI|12466851//cellular component|integral to plasma membrane|IEA|GO:0005887|MGI|12466851//cellular component|integral to plasma membrane|I…		0	2	0	0	0.02	0	2.02	395	mid transient down	1.04051	1.04051	0.83572	37.9846	38.7	0.4602	-2.17296	2.01029e-32	245.997	113.201	0.89295	-1.11988	0.02496	315.984	282.159
A_52_P313713	TTCTGATATACCTGAAAATTTCCTCTCAACAACCCATAGAATGCCAATTGTGAGGGTAGA	AK045545	Thoc7	THO complex 7 homolog (Drosophila)			1	2	0	0.2	0.02	0	3.22	198	early sustained down	0.3727	-2.6831	1.29095e-25	90.6026	33.9127	0.46067	-2.17075	5.33767e-07	149.696	67.547	0.64737	-1.54471	1.5369e-08	129.656	83.8727
A_52_P483105	CTGCTGTTGTGAGCATCCTAGCCAGATCCTTAGGCTTATAGCCGTCATGAATGCATTAAA	NM_015763	Lpin1	Lipin 1	biological process|lipid metabolism|IMP|GO:0006629|MGI|2722772,14522948//molecular function|molecular function unknown|ND|GO:0005554|MGI|na//cellular component|nucleus|IDA|GO:0005634|MGI|11138012//biological process|physiological process|IMP|GO:0007582|MGI|11138012		0	2	0	0	0.02	0	2.02	395	mid transient down	1.03747	1.03747	0.52229	991.982	1027.73	0.46071	-2.17057	6.50025e-23	2071.78	955.542	0.97244	-1.02835	0.66896	2028.55	1972.78
A_51_P105068	TGGTTGGGGATAGGGTGCAAACCTTTGAGTTAGACAGTGTAATGCATGCTGCATGTTTCT	NM_027990	2310010M24Rik	RIKEN cDNA 2310010M24 gene			1	2	0	0.2	0.02	0	3.22	198	early sustained down	0.29925	-3.34167	5.05282e-20	654.64	194.97	0.46088	-2.16978	6.16428e-28	1500.16	689.174	0.89688	-1.11497	0.12899	977.793	875.502
A_52_P89049	ACACTTCAGTCTGTAAATATTCTTCCTCACTGAAACCTGTGCTTCAGAAACCATTTCTCG	NM_011807	Dlg2	Discs, large homolog 2 (Drosophila)	biological process|perception of pain|IMP|GO:0019233|MGI|12890763//cellular component|postsynaptic membrane|IDA|GO:0045211|MGI|12890763//molecular function|protein binding|IPI|GO:0005515|MGI|12890763//biological process|synaptic transmission|IMP|GO:0007268|MGI|12890763		0	2	0	0	0.02	0	2.02	395	mid transient down	1.51968	1.51968	0.48866	4.42697	6.22782	0.46146	-2.16704	3e-05	24.8696	11.545	1.02922	1.02922	0.78354	33.2616	34.3669
A_51_P102421	GTTCAGCCAAGGACTTCAACCGGCTTAAGAAGAAGATGCAGCCTCCAGCAGCTTCAGTCA	NM_019952	Clcf1	Cardiotrophin-like cytokine factor 1	biological process|B cell differentiation|IDA|GO:0030183|MGI|10500198//biological process|JAK-STAT cascade|IDA|GO:0007259|MGI|10500198//biological process|cell surface receptor linked signal transduction|IDA|GO:0007166|MGI|10500198//molecular function|cytokine activity|IDA|GO:0005125|MGI|10500198//cellular component|extracellular space|TAS|GO:0005615|MGI|12466851		1	2	0	0.2	0.02	0	3.22	198	early sustained down	0.46056	-2.17129	5.47168e-17	159.793	73.0445	0.46172	-2.1658	2.60347e-16	283.499	130.154	0.60233	-1.66021	2.2208e-09	242.719	145.883
A_52_P614860	GTAGTTTCTATGTCAAGGAGTTTGAGCTTTTGAATTCTTGAGTAGCTATTATACTTGTCC	AK053659	Vmn2r29	Vomeronasal 2, receptor 29	molecular function|receptor activity|IEA|GO:0004872|MGI|na		0	2	0	0	0.02	0	2.02	395	mid transient down	1.22312	1.22312	0.45744	10.1163	12.2212	0.46181	-2.16541	4.00474e-12	41.0209	18.9039	0.6472	-1.54511	0.01108	27.6104	17.7017
A_51_P476618	ACGCTGGAAATCACATTCCGGTCTGAAATGGCATGTCTAGCCAGATACTAGGTATGACTA	NM_134251	Slc12a8	Solute carrier family 12 (potassium/chloride transporters), member 8	biological process|amino acid transport|ISS|GO:0006865|MGI|12466851//molecular function|amino acid transporter activity|IEA|GO:0015171|MGI|na//molecular function|amino acid-polyamine transporter activity|ISS|GO:0005279|MGI|12466851//cellular component|integral to membrane|TAS|GO:0016021|MGI|12466851//cellular component|membrane|ISS|GO:0016020|MGI|12466851//biological process|transport|ISS|GO:0006…		0	2	0	0	0.02	0	2.02	395	mid transient down	0.77318	-1.29336	1e-05	617.53	476.764	0.46231	-2.16305	1.34954e-13	1046.57	481.037	0.53052	-1.88496	4.1288e-15	976.571	517.162
A_52_P1068111	GTTTAGATAGAATTTCATGTGACACATTCAGTGTCTATAAGGAAAGCATTATCTGTGCAC	AK041991	Trip12				0	2	0	0	0.02	0	2.02	395	mid transient down	1.1688	1.1688	0.33381	12.3819	14.3269	0.46247	-2.1623	1.96498e-06	31.8573	14.648	1.15157	1.15157	0.23605	29.674	34.0926
A_51_P193093	TTGCACAAAAGAAGCTGACAGGGCCATGAAGGATCTTTGGAAAGCTGGACTGGCCTCTCG	NM_008819	Pemt	Phosphatidylethanolamine N-methyltransferase	molecular function|N-methyltransferase activity|IEA|GO:0008170|MGI|na//cellular component|endoplasmic reticulum|IEA|GO:0005783|MGI|na//cellular component|endoplasmic reticulum membrane|IDA|GO:0005789|MGI|12072432//cellular component|integral to membrane|TAS|GO:0016021|MGI|12466851//molecular function|methyltransferase activity|IEA|GO:0008168|MGI|na//cellular component|mitochondrial membrane|TAS|G…		0	2	0	0	0.02	0	2.02	395	mid transient down	0.68661	-1.45643	2.04733e-07	845.025	582.922	0.46262	-2.16161	2.03966e-15	897.966	410.63	0.9125	-1.09589	0.25622	1030.01	935.364
A_52_P569594	GTTGTTTAGTTGGTCATGTAGTCAGTGTTGATGAATCAACATATATTAACTGAGGGACCA	AK081447	Sfrs12				1	2	0	0.2	0.02	0	3.22	198	early sustained down	0.4186	-2.3889	1.32214e-10	865.982	348.318	0.4627	-2.16124	4.63299e-14	1151.71	536.805	0.66489	-1.504	4e-05	1110.36	742.136
A_51_P214343	TGTAGTTCTAGAACAAATAGGCAATCTACAAAGGTGTTATCTGTGTTTCTTAAAACCAGG	NM_175400	Sephs1	Selenophosphate synthetase 1	molecular function|ATP binding|ISS|GO:0005524|MGI|12466851//molecular function|GTP binding|ISS|GO:0005525|MGI|12466851//molecular function|catalytic activity|ISS|GO:0003824|MGI|12466851//biological process|protein modification|ISS|GO:0006464|MGI|12466851//molecular function|selenide, water dikinase activity|ISS|GO:0004756|MGI|12466851//molecular function|selenium binding|ISS|GO:0008430|MGI|124668…		0	2	0	0	0.02	0	2.02	395	mid transient down	0.52471	-1.9058	5.63331e-28	7545.12	3957.2	0.46299	-2.1599	5.07865e-27	8187.77	3781.99	0.68258	-1.46502	8.32692e-10	6373.53	4354.33
A_51_P372602	TCACATGTGCTGCTTAAACTCCAGGGCTGAACGTCTTGGGTGTTTTTAAACTAGGTCGAT	NM_183262	Stk35	Serine/threonine kinase 35	molecular function|ATP binding|ISS|GO:0005524|MGI|12466851//molecular function|kinase activity|IEA|GO:0016301|MGI|na//biological process|protein amino acid phosphorylation|ISS|GO:0006468|MGI|12466851//molecular function|protein kinase activity|ISS|GO:0004672|MGI|12466851//molecular function|protein serine/threonine kinase activity|ISS|GO:0004674|MGI|12466851//molecular function|protein-tyrosine k…		1	2	4	0.2	0.02	0.002	7.222	154	early persistent down	0.43974	-2.27407	1.53122e-34	384.526	168.927	0.46334	-2.15822	3.38606e-17	324.922	149.123	0.46577	-2.14699	4.24311e-18	181.462	85.0094
A_51_P501656	AACAAGAAGAAACCAGTTTTAATTATGCGGGAATGAAAGCTTTCCATGACCAAAGGCACA	NM_212445	Kdelc2	KDEL (Lys-Asp-Glu-Leu) containing 2			0	2	0	0	0.02	0	2.02	395	mid transient down	0.77064	-1.29763	1e-05	4542.04	3503.52	0.46338	-2.15804	1.89706e-29	6639.74	3079.63	0.63784	-1.5678	3.89661e-17	8795.65	5609.95
A_52_P338618	GTCAGCAACTCGAATTAAAAATGTCTTAATTACTCCTGGGAAAAGCCAAATCGATCTCCG	NM_175563	Prr11	Proline rich 11			1	2	4	0.2	0.02	0.002	7.222	154	early persistent down	0.45346	-2.20527	2.55024e-18	423.854	191.148	0.46339	-2.15801	2.74365e-30	489.445	226.545	0.48428	-2.06492	3.39165e-12	160.543	77.6811
A_51_P143185	TCTTCTGCCTAAATCTGTCTACCTTTACCTATACCTAACCTGTCAGTATGTGTATTATCA	AK047920					0	2	0	0	0.02	0	2.02	395	mid transient down	0.91297	-1.09533	0.6957	49.9117	43.2109	0.46346	-2.1577	9.91554e-07	154.924	69.4765	1.30806	1.30806	2e-05	204.692	266.759
A_51_P470751	ATGACATTTCAGCAATTTTCCTCCCGGTCCTAGTTTTGTGCACATTTTCTATGTGGTTCA	NM_033354	Sec16b	SEC16 homolog B (S. cerevisiae)	biological process|biological process unknown|ND|GO:0000004|MGI|na//cellular component|cellular component unknown|ND|GO:0008372|MGI|na//molecular function|molecular function unknown|ND|GO:0005554|MGI|na		0	2	0	0	0.02	0	2.02	395	mid transient down	0.67601	-1.47926	1e-05	716.19	487.281	0.46353	-2.15735	1.29193e-15	1781.69	819.44	0.53494	-1.86937	1.16734e-13	1736.82	923.642
A_51_P236419	ACCTCAAAGCCAAAACTTACTCATGGATACTTATAGATAATACACATGCATTATGAGTCC	NM_023507	0610007P08Rik	RIKEN cDNA 0610007P08 gene	molecular function|ATP binding|IEA|GO:0005524|MGI|na//molecular function|ATP-dependent helicase activity|ISS|GO:0008026|MGI|12466851//molecular function|DNA binding|ISS|GO:0003677|MGI|12466851//biological process|DNA repair|IEA|GO:0006281|MGI|na//molecular function|helicase activity|IEA|GO:0004386|MGI|na//molecular function|hydrolase activity|IEA|GO:0016787|MGI|na//molecular function|nucleic acid…		0	2	0	0	0.02	0	2.02	395	mid transient down	0.67561	-1.48014	0.01195	16.5271	11.2925	0.46375	-2.15632	6e-05	31.2493	14.2282	0.74641	-1.33974	0.00291	27.15	20.2355
A_51_P415247	CTAGTCTTAAGCTTTGCCTCCGTTATTACAAGAGCCTAACGCCGGCCACGATTCTTTGAA	AK015886	4930524J08Rik	RIKEN cDNA 4930524J08 gene			0	2	0	0	0.02	0	2.02	395	mid transient down	0.57755	-1.73146	4.04278e-08	1599.34	929.326	0.46382	-2.156	1.65804e-25	1705.53	788.387	0.54922	-1.82077	2.33813e-27	1093.97	600.885
A_52_P315887	GCCACCAAACACGCTAAACTATTGCTCCCAAAGATAGTTTAACTGTTCACAACAAAATCA	NM_177860	EG329763	Predicted gene, EG329763			1	2	0	0.2	0.02	0	3.22	198	early sustained down	0.41595	-2.40414	4.6372e-09	24.1401	10.1574	0.46418	-2.15433	6.26231e-06	60.2325	27.9958	0.50766	-1.96981	5.93527e-13	31.8242	16.145
A_52_P256426	AGCGAAACTGTTGAGAAAGTATAAAGACTCTACAAGTGTGCTGCTGATTACCTGTAGAAC						1	2	0	0.2	0.02	0	3.22	198	early sustained down	0.48425	-2.06504	2.27587e-16	3045.1	1478.25	0.46472	-2.15184	1.59267e-32	3774.31	1752.42	0.5566	-1.79663	6.83166e-20	2948.21	1642.42
A_51_P367673	CCAGTGCAATCTCTATTGTTTGAAATTTACTTTTTATCAGAATTTGAAGATGAAAACGGT	AK082597		Transcribed locus			0	2	0	0	0.02	0	2.02	395	mid transient down	0.8589	-1.16428	0.61341	13.6734	11.1865	0.46567	-2.14744	2.98624e-17	56.1396	26.1432	0.61712	-1.62042	2.13832e-14	91.7601	56.5901
A_52_P312338	TCATCATAGAACACTGCATTCGAATGTTTAAGCACTACAAGCAACAAAGAGTAAGTGCTG						0	2	0	0	0.02	0	2.02	395	mid transient down	0.70926	-1.40992	2e-05	2138.72	1521.38	0.46606	-2.14563	1.51154e-12	2601.91	1205.28	0.65185	-1.53408	2.54019e-08	2276.5	1472.64
A_52_P153541	AACCTCAAAGACCTTAATTTACCTCAAAGTTAGATGAGGATCAGAGTAAACTTTCATTCC	AK172642	100043196	Transcribed locus, strongly similar to XP_001480326.1 PREDICTED: hypothetical protein [Mus musculus]			0	2	0	0	0.02	0	2.02	395	mid transient down	0.65804	-1.51967	0.00288	88.972	56.6021	0.46627	-2.14466	3.11917e-17	160.601	75.4006	0.60462	-1.65393	1.81301e-07	138.653	82.3805
A_51_P280928	TCACCTGATAAAAAGTATGTCTACGTTGCTGACATACTGGCCCATGAAATCCATGTTTTG	NM_183308	Pon2	Paraoxonase 2	molecular function|aryldialkylphosphatase activity|IEA|GO:0004063|MGI|na//molecular function|arylesterase activity|IEA|GO:0004064|MGI|na//cellular component|extracellular region|IEA|GO:0005576|MGI|na//molecular function|hydrolase activity|IEA|GO:0016787|MGI|na//cellular component|membrane|IEA|GO:0016020|MGI|na		0	2	0	0	0.02	0	2.02	395	mid transient down	0.64758	-1.54422	3.16241e-10	1986.04	1290.51	0.46655	-2.14338	1.60343e-29	2866.92	1335.51	0.7717	-1.29584	1.87311e-06	2223.03	1716.06
A_52_P78830	ACAGGATTATTCAAGGACTTTGGAGGAGAAACTCAGAGTAGACTCAAATTGAACAAGCCC	NM_138313	Bmf	Bcl2 modifying factor	cellular component|actin cytoskeleton|IDA|GO:0015629|MGI|11546872//biological process|apoptosis|IDA|GO:0006915|MGI|11546872//cellular component|cytoplasm|IDA|GO:0005737|MGI|11546872//molecular function|protein binding|IPI|GO:0005515|MGI|11546872//biological process|regulation of apoptosis|IDA|GO:0042981|MGI|11546872		0	2	0	0	0.02	0	2.02	395	mid transient down	0.72129	-1.38641	0.01796	62.8322	46.0225	0.46685	-2.14204	0.00021	69.6315	31.7203	1.16447	1.16447	0.31132	48.1309	56.0649
A_52_P195772	GAGTAGGTTCTGCTGTCAAGACCTTTAGCTCGTGACATTTTATATGCATTTTTTAGTTTG	AK004162	Rbmx	RNA binding motif protein, X chromosome	molecular function|RNA binding|ISS|GO:0003723|MGI|12466851//biological process|mRNA processing|IEA|GO:0006397|MGI|na//biological process|nuclear mRNA splicing, via spliceosome|IEA|GO:0000398|MGI|na//molecular function|nucleic acid binding|ISS|GO:0003676|MGI|12466851//cellular component|nucleus|ISS|GO:0005634|MGI|12466851//cellular component|ribonucleoprotein complex|IEA|GO:0030529|MGI|na		1	2	0	0.2	0.02	0	3.22	198	early sustained down	0.33919	-2.94818	0	3433.31	1166.11	0.467	-2.14135	2.46023e-29	4397.61	2050.73	0.64264	-1.55607	4.90787e-11	5092.87	3270.12
A_52_P143757	GTGACCACATTTGGCTTTAAATACTGTGTCTACTCTGGAAATGTGGGTAGAGGTCTGTGC	NM_001048143	Mon1b	MON1 homolog b (yeast)			1	2	0	0.2	0.02	0	3.22	198	early sustained down	0.43983	-2.2736	1.82544e-18	137.253	60.524	0.46728	-2.14004	4.04227e-19	174.904	81.343	0.57892	-1.72737	5.12266e-12	90.1879	52.1296
A_52_P291	GATCTCGAGTCTGGTTGATTTTTAGCTATTATATTAATTGTACAAAATAAATCACTCTCA	AK012436	Adcy7	Adenylate cyclase 7	biological process|adenylate cyclase activation|TAS|GO:0007190|MGI|7961850//molecular function|adenylate cyclase activity|TAS|GO:0004016|MGI|7961850//biological process|cAMP biosynthesis|TAS|GO:0006171|MGI|7961850//biological process|cyclic nucleotide biosynthesis|IEA|GO:0009190|MGI|na//cellular component|integral to membrane|TAS|GO:0016021|MGI|12466851//biological process|intracellular signaling…		0	2	0	0	0.02	0	2.02	395	mid transient down	0.58389	-1.71265	3.29295e-08	154.501	89.4175	0.46764	-2.13841	7.60364e-34	224.211	104.796	0.5885	-1.69924	6.70536e-06	120.533	70.747
A_52_P293556	GCTTGGTAGCATTAAAATCATAGGGCGATGAGTGGCAAAATGTTAGACGTGAGGAAGCCA	NM_172590	Wdr41	WD repeat domain 41			0	2	0	0	0.02	0	2.02	395	mid transient down	0.61033	-1.63845	1.7083e-16	1809.03	1104.67	0.4678	-2.13766	2.77824e-18	2897.59	1348.43	0.77264	-1.29426	0.00014	2997.17	2312.83
A_52_P131812	CCAGTCATTCCTCGGATTGTTATCTCCATCTGATGCCTGTTGAATCTTCTCTACCCAAAT	AK032898	6720469N11Rik	RIKEN cDNA 6720469N11 gene			0	2	0	0	0.02	0	2.02	395	mid transient down	0.89009	-1.12348	0.25845	22533.7	19861.3	0.46792	-2.13713	1.43085e-22	32717.2	15303.7	0.67308	-1.48571	2.79926e-08	44373.3	29940.3
A_51_P150996	CTTTAACCATACAGACTAGCTAGCTTTAAGATTTACTGCGAATGACATTAAGCTGTCTCA	AK032738	6720422M22Rik	Transcribed locus			1	2	0	0.2	0.02	0	3.22	198	early sustained down	0.48201	-2.07464	1.75431e-12	2110.43	1014.74	0.46798	-2.13682	1.40885e-34	3365.49	1577.09	0.74381	-1.34444	0.00012	3667.94	2731.97
A_52_P218609	TGGGAGTTTTGGTCCTGTTTTGTGCCCATAAAAGTTCTACTACCGCTGATTGAAATGCTG	BY615048					0	2	0	0	0.02	0	2.02	395	mid transient down	0.59983	-1.66714	3.98981e-19	842.728	505.6	0.46805	-2.13652	2.84337e-41	1031.58	482.845	0.67334	-1.48513	1.60124e-09	733.361	493.567
A_52_P534250	CAAAACCTAGCATAAGAGCACTCAAAACAAAACTTAAGTAGATAGACGCTTATGGTCAAA	BC033604	Rbms3	RNA binding motif, single stranded interacting protein	biological process|mRNA processing|IEA|GO:0006397|MGI|na//biological process|nuclear mRNA splicing, via spliceosome|IEA|GO:0000398|MGI|na//molecular function|nucleic acid binding|ISS|GO:0003676|MGI|12466851		0	2	4	0	0.02	0.002	6.022	182	mid sustained down	1.0334	1.0334	0.89217	1311.09	1253.61	0.4682	-2.13583	9e-05	3365.83	1493.26	0.44994	-2.22253	3.93482e-28	8153.83	3657.61
A_51_P169635	TTCTAAAATTGACAAACTTATTAGGCAAGTGAGGTGCACTGAATCTAACCTTTAAGGTTG	NM_178744	Zbtb1	Zinc finger and BTB domain containing 1	molecular function|DNA binding|IEA|GO:0003677|MGI|na//molecular function|nucleic acid binding|IEA|GO:0003676|MGI|na//cellular component|nucleus|IEA|GO:0005634|MGI|na//molecular function|protein binding|ISS|GO:0005515|MGI|12466851//biological process|regulation of transcription, DNA-dependent|IEA|GO:0006355|MGI|na//biological process|transcription|IEA|GO:0006350|MGI|na//molecular function|zinc ion…		0	2	0	0	0.02	0	2.02	395	mid transient down	0.50521	-1.97937	7.60421e-24	2405.94	1217.43	0.46827	-2.13552	2.0543e-41	3737.71	1750.15	0.72901	-1.37173	8.47003e-08	3556.49	2593.13
A_52_P666698	TCATCAAGCTCTTATCTCCAGTCCCATTGTAATGTGGTTTTATCAATAATTTTCAAAGCA						0	2	0	0	0.02	0	2.02	395	mid transient down	0.55768	-1.79315	8.26434e-15	594.149	328.604	0.46841	-2.13488	3.80743e-17	744.268	350.739	0.56077	-1.78325	4.48374e-25	757.084	424.799
A_52_P97186	GTTAACGTGAGCAGTTTGTACTCCTCGCATCTCGAAAGTTATAACCACAAAGTATGCTCT	AK015726	4930507D05Rik	RIKEN cDNA 4930507D05 gene			1	2	0	0.2	0.02	0	3.22	198	early sustained down	0.35288	-2.83383	0.0003	15.4215	5.44775	0.46909	-2.1318	0.0001	23.8334	11.2106	0.77706	-1.2869	0.13833	14.922	11.529
A_51_P269546	TGTTGAGTGGGGAAGACAGCTGGATGGTTGTCTGTCAACTTCTGCACTTTGGACATTAAA	NM_031254	Trem2	Triggering receptor expressed on myeloid cells 2	cellular component|integral to membrane|IEA|GO:0016021|MGI|na//molecular function|receptor activity|IEA|GO:0004872|MGI|na//molecular function|transmembrane receptor activity|ISS|GO:0004888|MGI|10799849		0	2	0	0	0.02	0	2.02	395	mid transient down	0.54017	-1.85128	2e-05	90.7339	49.7802	0.46912	-2.13164	1.98757e-10	267.91	127.419	0.81442	-1.22787	0.00979	442.117	362.756
A_51_P259750	TTCCGGACGCCCATCGTCGGGAACAGCAGGCGAGTGGCGACAGTTGTCGGTTTTATTAAA		ENSMUSG00000074106				1	2	0	0.2	0.02	0	3.22	198	early sustained down	0.44931	-2.22563	2.38893e-12	91.8913	41.823	0.46975	-2.12879	1.81205e-12	117.007	55.3736	0.58096	-1.7213	4.15237e-12	107.328	62.0473
A_51_P282947	GCTGGGTGAACAGGACTGTTCTTGTCCCCAGGGAAGATTTTTCAGCTCCCCAGGTCAACT	NM_011303	Dhrs3	Dehydrogenase/reductase (SDR family) member 3	cellular component|extracellular space|TAS|GO:0005615|MGI|12466851//cellular component|integral to membrane|IEA|GO:0016021|MGI|na//biological process|metabolism|ISS|GO:0008152|MGI|12466851//molecular function|oxidoreductase activity|IEA|GO:0016491|MGI|na		0	2	0	0	0.02	0	2.02	395	mid transient down	0.53666	-1.86336	2.84324e-30	1612.9	865.709	0.46999	-2.12771	2.09875e-15	2038.9	951.864	0.62304	-1.60503	3e-05	453.862	279.714
A_52_P1011900	CCTAGGCTTTCCCTTAGATCTTCAGATAGATACCAAAGACAAAGATTTAACAGAATTCCA	AK045156		Transcribed locus			0	2	0	0	0.02	0	2.02	395	mid transient down	0.8734	-1.14495	0.31241	31.6315	27.4012	0.47023	-2.12662	2e-05	62.6944	29.0086	0.62375	-1.60322	5.76724e-09	87.2311	54.3665
A_51_P150555	GTGATACTGACTCCAGGGCATAGAATTATATCTCCACGCCAAATCCATGACCTCTAGCTA	NM_053197	Sfxn3	Sideroflexin 3	biological process|cation transport|IEA|GO:0006812|MGI|na//molecular function|cation transporter activity|IEA|GO:0008324|MGI|na//cellular component|integral to membrane|TAS|GO:0016021|MGI|12466851//biological process|iron ion transport|IEA|GO:0006826|MGI|na//cellular component|membrane|IEA|GO:0016020|MGI|na//cellular component|mitochondrion|ISS|GO:0005739|MGI|11274051//biological process|transpor…		0	2	0	0	0.02	0	2.02	395	mid transient down	0.63802	-1.56735	4.08417e-12	8928.5	5700.98	0.47078	-2.12415	3.53962e-24	14277.3	6708.81	0.74437	-1.34341	1.0808e-06	12624.4	9401.42
A_52_P132165	ATCACCAGGTTTTCAGAGCTTGTACTGTCGGTTTTCATTTACAGTGTCTGTAACTGCACT	NM_053262	Hsd17b11	Hydroxysteroid (17-beta) dehydrogenase 11	cellular component|extracellular space|TAS|GO:0005615|MGI|12466851//biological process|metabolism|ISS|GO:0008152|MGI|12466851//molecular function|oxidoreductase activity|IEA|GO:0016491|MGI|na		0	2	0	0	0.02	0	2.02	395	mid transient down	0.55782	-1.7927	7.39342e-07	739.731	415.695	0.47082	-2.12395	6.30577e-25	1199.05	563.725	0.61711	-1.62045	1.25152e-12	1214.25	747.84
A_52_P153098	TGATGTTTAACTGAGACAAAACTCGAATTACATAGAAATCTATTCTCCGCAACCTAGCGT	AK006871	Commd6	COMM domain containing 6	biological process|biological process unknown|ND|GO:0000004|MGI|na//cellular component|cellular component unknown|ND|GO:0008372|MGI|na//molecular function|molecular function unknown|ND|GO:0005554|MGI|na		0	2	0	0	0.02	0	2.02	395	mid transient down	0.53277	-1.87697	5.22e-06	40.4567	21.7408	0.47086	-2.12377	2.7097e-08	50.6492	24.0937	0.58962	-1.696	0.00082	46.9731	27.2871
A_52_P570266	GGAACTTCTTGAGGAAACTGTGCAGGCCATGGAGGTGGAATGAAGTGGCCTGAGATGTAG	NM_013640	Psmb10	Proteasome (prosome, macropain) subunit, beta type 10	cellular component|cytosol|IEA|GO:0005829|MGI|na//molecular function|endopeptidase activity|IEA|GO:0004175|MGI|na//molecular function|hydrolase activity|IEA|GO:0016787|MGI|na//molecular function|peptidase activity|IEA|GO:0008233|MGI|na//cellular component|proteasome core complex (sensu Eukaryota)|IEA|GO:0005839|MGI|na//molecular function|threonine endopeptidase activity|IEA|GO:0004298|MGI|na//bio…		0	2	4	0	0.02	0.002	6.022	182	mid sustained down	0.79256	-1.26173	3e-05	10766.2	8525.14	0.47133	-2.12165	4.27387e-18	11461	5378.86	0.32952	-3.03468	4.83064e-35	7678.46	2525.59
A_52_P627269	TTTTTGTTTGTTCCAACACTTACATAGCATTTGTCACCTCAGTCTTTGAGCTTTCCTGTG	NM_198171	BC015286	CDNA sequence BC015286	cellular component|endoplasmic reticulum|IEA|GO:0005783|MGI|na//molecular function|hydrolase activity|IEA|GO:0016787|MGI|na//molecular function|serine esterase activity|IEA|GO:0004759|MGI|na		0	2	0	0	0.02	0	2.02	395	mid transient down	1.28164	1.28164	0.01698	33.8777	43.1262	0.47143	-2.12122	4.46696e-32	241.444	113.804	0.66361	-1.50691	1.39306e-11	505.615	335.189
A_51_P482508	GATTGGTGACTGATTAGGCTAACACTTATTAAATAGGTACCATACATACTCTCCTTTAAG	AK033099	Sc4mol	Sterol-C4-methyl oxidase-like	molecular function|C-4 methylsterol oxidase activity|ISS|GO:0000254|MGI|12466851//molecular function|catalytic activity|ISS|GO:0003824|MGI|12466851//cellular component|endoplasmic reticulum|ISS|GO:0005783|MGI|12466851//biological process|fatty acid metabolism|ISS|GO:0006631|MGI|12466851//cellular component|integral to membrane|TAS|GO:0016021|MGI|12466851//biological process|lipid biosynthesis|IEA…		0	2	0	0	0.02	0	2.02	395	mid transient down	0.87801	-1.13895	0.47697	255.435	210.112	0.47189	-2.11914	1.0311e-13	532.259	250.98	0.86935	-1.15028	0.06159	715.802	621.792
A_52_P499297	ACCAAGGACTCAGTTGTGGTACAGACTGGTCCAGGAGGCTCCTTCCATGAGTTCTGCACA	NM_019831	Zmym3	Zinc finger, MYM-type 3	cellular component|nucleus|IEA|GO:0005634|MGI|na//molecular function|zinc ion binding|IEA|GO:0008270|MGI|na		0	2	4	0	0.02	0.002	6.022	182	mid sustained down	0.69112	-1.44693	5.9004e-06	366.156	251.791	0.47202	-2.11855	7.34205e-10	444.213	206.373	0.46477	-2.1516	5.28616e-11	453.412	208.986
A_51_P340699	ACTACGAAGACGTCTGTGATGTGTTCCAACATCTCTGCAAAGAAGTGATCAAGGTGCACA	NM_026864	Rasl11a	RAS-like, family 11, member A	molecular function|GTP binding|IEA|GO:0005525|MGI|na		0	2	4	0	0.02	0.002	6.022	182	mid sustained down	0.62133	-1.60945	5.95062e-09	4204.67	2626.62	0.47219	-2.11777	5.0253e-27	7292.46	3439.22	0.34957	-2.86066	2.98207e-32	16974	5927.07
A_51_P416771	AGGATGTTAGCTTTGAGGGAACATTCTGATTGTATGGTGATTTTTAAAGTGAAGCAGAGA	NM_198024	Ranbp3l	RAN binding protein 3-like			0	2	4	0	0.02	0.001	6.021	4	other	0.62805	-1.59223	0.43881	4.25942	2.68139	0.47233	-2.11717	9.50287e-09	89.5673	42.1758	3.22415	3.22415	8.15644e-38	70.1008	226.634
A_52_P327054	GGCCTGGATGTTTTTCTCAAATGAAAAAATTGCTTGAAAAGGGATTGTGAACTACACACT						0	2	0	0	0.02	0	2.02	395	mid transient down	0.61519	-1.6255	1.33443e-10	369.004	227.819	0.47248	-2.11647	1.52508e-27	880.848	416.694	0.59381	-1.68404	7.80935e-09	857.612	510.986
A_51_P132578	ACTACAATACAGGAAAGTTTACATGCATAGAAGTGCGATTCCATCTTGAGCGTCAGATGG	NM_080438	Glra3	Glycine receptor, alpha 3 subunit	molecular function|GABA-A receptor activity|ISS|GO:0004890|MGI|12466851//molecular function|extracellular ligand-gated ion channel activity|ISS|GO:0005230|MGI|12466851//cellular component|extracellular space|TAS|GO:0005615|MGI|12466851//cellular component|integral to membrane|TAS|GO:0016021|MGI|12466851//molecular function|ion channel activity|IEA|GO:0005216|MGI|na//biological process|ion transpo…		0	2	0	0	0.02	0	2.02	395	mid transient down	0.92823	-1.07732	0.89133	2.87344	2.53091	0.47266	-2.1157	4.79352e-08	21.7615	10.2842	0.69592	-1.43694	0.56494	8.27462	5.28676
A_51_P308362	TTGTGCCGGAATTTGATGAAAACCAAAGTATGTTCTAAGGCAAGTACATCTTCTATTGTG	NM_201641	Ugt1a10	UDP glucuronosyltransferase 1 family, polypeptide A6B	cellular component|endoplasmic reticulum|IEA|GO:0005783|MGI|na//biological process|glucuronate metabolism|IDA|GO:0019585|MGI|8068691,11297552//biological process|glucuronate metabolism|ISS|GO:0019585|MGI|8068691,11297552//molecular function|glucuronosyltransferase activity|IDA|GO:0015020|MGI|8068691,11437353//molecular function|glucuronosyltransferase activity|ISS|GO:0015020|MGI|8068691,11437353/…		0	2	0	0	0.02	0	2.02	395	mid transient down	0.72386	-1.38148	0.00184	75622.8	54428.3	0.47283	-2.11491	5.87942e-21	105734	49885.3	0.5408	-1.84912	6.92582e-20	115060	62365.9
A_52_P635338	TTCTTCCTGCCCAAATTCCTCTCTTAGGCAGAAAAATAAAACAAGTTGTGTTCATCGGGA	AK004587	Fes				0	2	0	0	0.02	0	2.02	395	mid transient down	0.69758	-1.43353	3.99774e-09	596.717	416.993	0.47284	-2.11488	2.85303e-29	1464.27	691.772	0.60807	-1.64454	2.98749e-12	1251.46	760.979
A_52_P99885	TCTTGTTCTCTATGAAGACCGTAAGGAATCAGTCATAAGAGAGGTGATTACTTGCTCGTT	AK044940	Zcwpw2	Transcribed locus, strongly similar to XP_001473371.1 PREDICTED: similar to Zinc finger, CW type with PWWP domain 2 [Mus musculus]			0	2	0	0	0.02	0	2.02	395	mid transient down	0.31157	-3.20958	0.0288	8.19787	2.61103	0.47291	-2.11455	0.00017	29.574	14.3938	1.65277	1.65277	1.0429e-07	19.3354	32.0001
A_52_P199237	GATATAAGTTCCAGTTTGGCGGTACATTTGGGCATCTTACCCATGATGCTCTGGGCCTCA	NM_177377	4833436C18Rik	RIKEN cDNA 4833436C18 gene			1	2	4	0.2	0.02	0.002	7.222	154	early persistent down	0.41914	-2.38587	2.32168e-19	104.181	43.8126	0.47297	-2.11431	8.58425e-17	149.672	70.4495	0.47546	-2.10324	4.69e-35	136.892	65.0846
A_52_P424138	AATGGTAGAGTATGGAAAATACAGCAACGACCTCTATGAACTCCAGGCAAGTCGTTGGGA	NM_008224	Hcfc1	Host cell factor C1	biological process|cell cycle|IEA|GO:0007049|MGI|na//cellular component|nucleus|ISS|GO:0005634|MGI|12466851		0	2	4	0	0.02	0.002	6.022	182	mid sustained down	0.80909	-1.23595	0.12813	37.2481	29.6836	0.47301	-2.11413	7e-05	55.7476	25.8824	0.42069	-2.37706	5.81249e-25	63.0485	26.4774
A_52_P85765	TAAGCTAACATAACATTAAATAATGTGCCGTTAATACACTTTGACCATCTGAGCATGCTG	NM_029019	Stard6	StAR-related lipid transfer (START) domain containing 6	molecular function|cholesterol binding|ISS|GO:0015485|MGI|12011452//molecular function|cholesterol transporter activity|IEA|GO:0017127|MGI|na//molecular function|lipid binding|IEA|GO:0008289|MGI|na//biological process|lipid transport|IEA|GO:0006869|MGI|na//biological process|steroid biosynthesis|IEA|GO:0006694|MGI|na//biological process|transport|IEA|GO:0006810|MGI|na		0	2	0	0	0.02	0	2.02	395	mid transient down	0.82663	-1.20973	0.148	44.422	37.2548	0.47337	-2.11253	3.68232e-27	138.18	65.3832	0.7208	-1.38735	0.00011	85.9615	61.9533
A_52_P15300	TGGTAAAACTCCTTCCAACGAAATCTCAGGAATAATTAAACTCTAGTGGGAGAGGGTTTT	NM_134032	Hoxb2	Homeo box B2	molecular function|DNA binding|ISS|GO:0003677|MGI|12466851//biological process|development|ISS|GO:0007275|MGI|12466851//cellular component|nucleus|ISS|GO:0005634|MGI|12466851//biological process|organogenesis|IEA|GO:0009887|MGI|na//biological process|pattern specification|IEA|GO:0007389|MGI|na//biological process|regulation of transcription, DNA-dependent|IEA|GO:0006355|MGI|12466851//biological p…		0	2	0	0	0.02	0	2.02	395	mid transient down	0.64787	-1.54352	2.2145e-11	3862.08	2503.75	0.47356	-2.11167	1.66664e-10	7923.69	3726.29	0.91053	-1.09826	0.26684	6765.66	6154.97
A_51_P103586	GTGACGAGAGCCCCTAACGGGTGATGTATGTATGTATATATCGATATGCTTATCTGTAGA	BC023483	A730054J21Rik	Transcribed locus			0	2	0	0	0.02	0	2.02	395	mid transient down	0.72284	-1.38344	1.85634e-06	3916.24	2836.95	0.4739	-2.11017	4.66621e-19	5769.41	2723.08	0.8304	-1.20424	0.00558	6489.89	5377.83
A_51_P439156	TGCAGGAAAGGTTTTTCCTCCAAGTCAGAGCTCACTTCACATCATAGAACTCATACAGGC	NM_028130	Zfp157	Zinc finger protein 157	molecular function|DNA binding|IEA|GO:0003677|MGI|na//cellular component|nucleus|IEA|GO:0005634|MGI|na//biological process|regulation of transcription, DNA-dependent|IEA|GO:0006355|MGI|na//biological process|transcription|IEA|GO:0006350|MGI|na		0	2	0	0	0.02	0	2.02	395	mid transient down	0.50737	-1.97093	3.97537e-14	1226	624.399	0.47394	-2.10998	8.58481e-27	1642.21	779.461	0.57268	-1.74617	7.15167e-19	1439.94	824.694
A_52_P352362	CCTGGAATTCTTAGCTATACTGATTATACTTGATTATAGCACTATCTGTTCCTTTCTGTG	NM_001039251	EG639396	Predicted gene, EG639396			1	2	0	0.2	0.02	0	3.22	198	early sustained down	0.44907	-2.22681	2.15612e-14	4922.68	2161.83	0.47406	-2.10945	1.77145e-08	6839.42	3228.39	0.74649	-1.33961	0.00136	7371.38	5524.55
A_52_P571868	GAATATGTGGAGCAAAGTTTAATTTGAGGAAGGATATGAGATCGCATTATAATGCCAAGC	NM_178744	Zbtb1	Zinc finger and BTB domain containing 1	molecular function|DNA binding|IEA|GO:0003677|MGI|na//molecular function|nucleic acid binding|IEA|GO:0003676|MGI|na//cellular component|nucleus|IEA|GO:0005634|MGI|na//molecular function|protein binding|ISS|GO:0005515|MGI|12466851//biological process|regulation of transcription, DNA-dependent|IEA|GO:0006355|MGI|na//biological process|transcription|IEA|GO:0006350|MGI|na//molecular function|zinc ion…		1	2	0	0.2	0.02	0	3.22	198	early sustained down	0.49038	-2.03923	2.85804e-16	1462.91	718.943	0.47406	-2.10944	3.14784e-15	2155.86	1024.98	0.74094	-1.34964	0.00162	1943.23	1438.08
A_51_P428372	CTGGTCATGACCATGTTTTTCCAATTTCTTATCCCTAGAATGTCTTGTTTCCAAGCAACC	NM_023785	Ppbp	Pro-platelet basic protein	molecular function|chemokine activity|ISS|GO:0008009|MGI|12466851//molecular function|cytokine activity|ISS|GO:0005125|MGI|12466851//cellular component|extracellular region|ISS|GO:0005576|MGI|12466851//cellular component|extracellular space|TAS|GO:0005615|MGI|12466851//biological process|immune response|ISS|GO:0006955|MGI|12466851//cellular component|integral to membrane|TAS|GO:0016021|MGI|124668…		0	2	0	0	0.02	0	2.02	395	mid transient down	0.66363	-1.50687	4e-05	801.814	534.362	0.47422	-2.10872	8.30635e-32	1467.58	696.25	1.03892	1.03892	0.55985	713.203	740.911
A_51_P100063	GAAGAATCAGATGTGGTGACATTCTTCTCGCTGTCAACGGTAGAAGTACATCGGGTATGA	NM_010727	Lnx1	Ligand of numb-protein X 1	molecular function|PDZ domain binding|IDA|GO:0030165|MGI|9535908//cellular component|cytoplasm|IDA|GO:0005737|MGI|11782429//cellular component|extracellular space|TAS|GO:0005615|MGI|12466851//biological process|intracellular signaling cascade|ISS|GO:0007242|MGI|12466851//molecular function|ligase activity|IEA|GO:0016874|MGI|na//molecular function|protein binding|IPI|GO:0005515|MGI|9535908,1192214…		1	2	0	0.2	0.02	0	3.22	198	early sustained down	0.42498	-2.35306	3.08224e-38	268.167	114.11	0.47438	-2.108	1.60389e-16	342.763	162.308	0.65997	-1.51523	1.81694e-13	551.92	364.284
A_52_P389595	CGTTGTGTTCAACAAACCATTGAGACCATTGAAGAAAACATACGATGGATGGATAAGAAT	NM_030711	Erap1	Endoplasmic reticulum aminopeptidase 1	molecular function|DNA binding|IEA|GO:0003677|MGI|na//molecular function|aminopeptidase activity|IEA|GO:0004177|MGI|na//cellular component|cytoplasm|IDA|GO:0005737|MGI|11964289//cellular component|extracellular space|TAS|GO:0005615|MGI|12466851//molecular function|hydrolase activity|IEA|GO:0016787|MGI|na//molecular function|leucyl aminopeptidase activity|IDA|GO:0004178|MGI|11964289//molecular fun…		0	2	4	0	0.02	0.002	6.022	182	mid sustained down	0.72968	-1.37047	0.00048	3047.12	2226.35	0.4744	-2.10793	3.82446e-14	3780.13	1792.94	0.37613	-2.65866	1.38823e-19	2977.14	1115.31
A_51_P371255	TGAAGGTAATTTTGATGGTTCGACTTGCTAGGGATTTCCCACACTCTTCTGCCTTCACTA	NM_016924	Rwdd2b	RWD domain containing 2B			1	2	0	0.2	0.02	0	3.22	198	early sustained down	0.39656	-2.5217	6.72126e-40	1533.6	606.806	0.47444	-2.10776	3.38037e-19	2477.99	1172.16	0.69401	-1.4409	1.56571e-06	1550.74	1075.72
A_52_P362403	TTTGTTACATCCTAGCAAGATATTCCTGGATCCCTGCTGCGCATTCTGATGTGAATCCCA	NM_025274	Dppa5a	Developmental pluripotency associated 5A			1	2	0	0.2	0.02	0	3.22	198	early sustained down	0.49901	-2.00398	1.10883e-13	1090.48	544.066	0.47484	-2.10599	1.99935e-24	652.783	310.253	1.18822	1.18822	0.01063	130.55	155.432
A_51_P192397	CTGAAGGATAAGAAACTGATCAAGGCTCTGTTTGATGTCCTGGCACATCCCCAGAACTAT	NM_020052	Scube2	Signal peptide, CUB domain, EGF-like 2	biological process|biological process unknown|ND|GO:0000004|MGI|na//cellular component|extracellular space|ISS|GO:0005615|MGI|na//cellular component|extrinsic to plasma membrane|ISS|GO:0019897|MGI|na//molecular function|protein self binding|ISS|GO:0042802|MGI|na		1	2	0	0.2	0.02	0	3.22	198	early sustained down	0.44268	-2.25898	1.50826e-16	43.865	19.4106	0.47486	-2.10588	2.60555e-09	120.067	56.3847	0.67928	-1.47216	9.65671e-07	116.359	78.8996
A_52_P160005	CCATGTCTGCCACAAATTGTCAGGATAACCCAGAGACAAAGATAAACCAGGCTTGTGACA	NM_177546	Pcyt1b	Phosphate cytidylyltransferase 1, choline, beta isoform	molecular function|choline-phosphate cytidylyltransferase activity|IEA|GO:0004105|MGI|na//molecular function|nucleotidyltransferase activity|IEA|GO:0016779|MGI|na//biological process|phospholipid biosynthesis|IEA|GO:0008654|MGI|na//molecular function|transferase activity|IEA|GO:0016740|MGI|na		0	2	0	0	0.02	0	2.02	395	mid transient down	0.57226	-1.74746	1.43745e-10	509.557	292.131	0.47511	-2.10475	1.05944e-29	1137.25	539.66	0.71349	-1.40156	2.07881e-07	842.251	601.605
A_51_P301117	AACATGGAGAAGTACCCCGATTTGAATCTCCTTCGTAGAAGCTTTGAATGTGGAGCCAAG	AK156961	Csprs				0	2	0	0	0.02	0	2.02	395	mid transient down	0.60418	-1.65512	1e-05	123.254	75.1989	0.47536	-2.10367	1.65638e-12	313.701	148.232	0.91856	-1.08866	0.14914	319.939	293.928
A_51_P354548	AGTGGTGGTATTGCCAACTGTGGCTCTAAAGAATACTGAGTCTCTCTGGGTATTAGACAT	AK013182	2810428J06Rik	Transcribed locus			1	2	0	0.2	0.02	0	3.22	198	early sustained down	0.49656	-2.01384	4e-05	100.426	45.7534	0.47557	-2.10273	1.07627e-06	136.725	64.5804	0.55482	-1.80239	4.76128e-10	193.028	106.92
A_52_P1172265	TCTAACACCAAAATAGACACACTTCAAACTAGTAGGAAACTAACACATCAACTCAATAGG	AK053084	Transcribed locus, moderately similar to NP_766305.2 checkpoint with forkhead and ring finger domains [Mus musculus]	Transcribed locus, moderately similar to NP_766305.2 checkpoint with forkhead and ring finger domains [Mus musculus]			0	2	4	0	0.02	0.002	6.022	182	mid sustained down	1.14245	1.14245	0.57013	27.1101	32.2442	0.47611	-2.10037	5.94866e-07	68.9628	32.3854	0.27333	-3.65863	0	76.2829	20.8023
A_51_P180492	TGCCAGGGCAGAGTCCTGTTCCTTGCTCAGACTTACACCTGACTTCCTCCTTGTCCCATG	NM_016974	Dbp	D site albumin promoter binding protein	molecular function|DNA binding|IEA|GO:0003677|MGI|na//biological process|circadian rhythm|TAS|GO:0007623|MGI|12024206//cellular component|nucleus|IEA|GO:0005634|MGI|na//biological process|regulation of transcription, DNA-dependent|TAS|GO:0006355|MGI|12024206//biological process|rhythmic process|IEA|GO:0048511|MGI|na//biological process|transcription|IEA|GO:0006350|MGI|na		0	2	0	0	0.02	0	2.02	395	mid transient down	0.74514	-1.34204	6.44647e-06	1345.83	998.637	0.47629	-2.09958	8.79677e-14	2658.4	1256.23	1.49963	1.49963	4e-05	2349.15	3522.91
A_52_P526565	TAACATGACAACCTATGATTCTTGTGTTTTTATTATGCTGCGACTCTCTGTATTTCCTAC	NM_016744	Pde1a	Phosphodiesterase 1A, calmodulin-dependent	molecular function|3',5'-cyclic-nucleotide phosphodiesterase activity|IEA|GO:0004114|MGI|na//molecular function|calmodulin binding|IEA|GO:0005516|MGI|na//molecular function|catalytic activity|IEA|GO:0003824|MGI|na//molecular function|hydrolase activity|IEA|GO:0016787|MGI|na//biological process|signal transduction|IEA|GO:0007165|MGI|na		0	2	4	0	0.02	0.002	6.022	182	mid sustained down	0.71375	-1.40105	0.04505	755.027	537.813	0.47691	-2.09684	9.80675e-17	1096.47	519.345	0.46371	-2.15654	5.29193e-30	1790.44	829.898
A_52_P115950	CATTCCAAAGAAGACAGAAATGATTTGTTTACAAGGATTTACAAGTGGATCAAACCTGTG	AK036853					1	2	4	0.2	0.02	0.002	7.222	154	early persistent down	0.42318	-2.36307	3e-05	20.4677	8.96921	0.47697	-2.09657	1e-05	34.7192	16.2657	0.3574	-2.79795	2.74565e-15	35.4123	12.6976
A_52_P55772	TGAGTGCTTGGTGGACTAAGGACGGAGCTACGACATGGGGCTGACTCCTGTGAACTGCAA	NM_009325	Tbxa2r	Thromboxane A2 receptor	molecular function|G-protein coupled receptor activity|IEA|GO:0004930|MGI|na//biological process|G-protein coupled receptor protein signaling pathway|IEA|GO:0007186|MGI|na//cellular component|integral to membrane|TAS|GO:0016021|MGI|12466851//molecular function|receptor activity|IEA|GO:0004872|MGI|na//molecular function|rhodopsin-like receptor activity|IEA|GO:0001584|MGI|na//molecular function|sig…		0	2	4	0	0.02	0.002	6.022	182	mid sustained down	0.55066	-1.816	0.0001	29.5546	16.422	0.47717	-2.0957	2.52653e-09	105.857	50.2566	0.35102	-2.84882	5.83882e-26	85.9285	30.2228
A_52_P214927	TGGCTGCGAGGATCTGAGAAGAGATGCAATGGAGGGGTGACTTAAGGAATGTTCTTGGCA	BC020059	Prkcbp1				1	2	0	0.2	0.02	0	3.22	198	early sustained down	0.45689	-2.18869	5.58841e-25	2324.46	1058.42	0.47724	-2.09538	7.71187e-23	2414.54	1147.42	0.72834	-1.37299	0.00127	1943.94	1410.11
A_51_P444669	AACGAAGAGAAAGCTGTAGTTTTATCTAGACTTTGCAGCATGGATGAATCTTTTTCAAGC	NM_144830	Tmem106a	Transmembrane protein 106A			0	2	0	0	0.02	0	2.02	395	mid transient down	0.76504	-1.30713	0.00018	523.105	401.381	0.47729	-2.09518	1.23742e-15	950.482	450.047	0.58293	-1.71549	1.7956e-21	907.471	528.819
A_51_P418259	GTTATAGTAAAAATCTCAATCTTATACAAGAAAGCCAGAAGGAGGCGGGGGATGGAATCA	NM_025835	Pccb	Propionyl Coenzyme A carboxylase, beta polypeptide	molecular function|biotin carboxylase activity|ISS|GO:0004075|MGI|12466851//cellular component|biotin carboxylase complex|ISS|GO:0009343|MGI|12466851//cellular component|extracellular space|TAS|GO:0005615|MGI|12466851//molecular function|ligase activity|ISS|GO:0016874|MGI|12466851//cellular component|mitochondrion|IDA|GO:0005739|MGI|12466851,14651853//cellular component|mitochondrion|ISS|GO:00057…		0	2	0	0	0.02	0	2.02	395	mid transient down	0.65324	-1.53083	3.90542e-06	424.507	277.638	0.47737	-2.0948	4.5178e-30	792.938	377.873	0.54178	-1.84577	1.83223e-13	1061.88	575.869
A_52_P475870	TGTGCTCTTAAGACTTGTGTCAAACACTTATAAATCAGTTAGAGAAGTGCATAGCAATGC	BC058428	Tmem29	Transmembrane protein 29			0	2	0	0	0.02	0	2.02	395	mid transient down	0.66487	-1.50406	3.45882e-06	1386	923.646	0.47739	-2.09474	4.9031e-30	2137.84	1021.16	0.63913	-1.56464	2.31421e-06	1661.77	1061.7
A_51_P452659	ACTCAAGGGCCAACCCCTAATCACAACCCAGATCCTTTTGGGCCATGTGTGTCCCCATTA	NM_173008	A430110N23Rik	RIKEN cDNA A430110N23 gene			0	2	0	0	0.02	0	2.02	395	mid transient down	0.69269	-1.44365	0.00051	44.6746	31.1916	0.47758	-2.09388	3.66859e-17	141.282	67.7131	0.5096	-1.96232	2.95018e-27	218.118	111.054
A_51_P317640	TCATCCATTATTTCCCTGATTTCATTGAAATACAGGTTTTGAAAGACATTCTTTGCAGGC	NM_009367	Tgfb2	Transforming growth factor, beta 2	biological process|axon guidance|IMP|GO:0007411|MGI|15528466//biological process|blood vessel development|IMP|GO:0001568|MGI|15528466//biological process|cell growth|IEA|GO:0016049|MGI|na//biological process|cell proliferation|IEA|GO:0008283|MGI|na//biological process|extracellular matrix organization and biogenesis|IMP|GO:0030198|MGI|11784073,15528466//cellular component|extracellular space|TAS|…		0	2	0	0	0.02	0	2.02	395	mid transient down	0.89252	-1.12042	0.24971	1590.81	1417.56	0.47768	-2.09344	1.2731e-09	3312.46	1576.01	0.74673	-1.33918	0.00893	5145.24	3823.63
A_51_P260312	ACCAAAGTCTCAGACCAAGCAGAGGATCTATGTGAGAAATGGAGATCTCTGACATTAGCG	NM_172753	Csgalnact1	Chondroitin sulfate N-acetylgalactosaminyltransferase 1	cellular component|Golgi apparatus|IEA|GO:0005794|MGI|na//molecular function|glucuronylgalactosylproteoglycan 4-beta-N-acetylgalactosaminyltransferase activity|IEA|GO:0047237|MGI|na//cellular component|integral to membrane|IEA|GO:0016021|MGI|na//molecular function|transferase activity|IEA|GO:0016740|MGI|na		0	2	4	0	0.02	0.002	6.022	182	mid sustained down	0.70769	-1.41305	0.12441	822.717	512.241	0.47771	-2.09333	1.74745e-09	960.463	447.459	0.34623	-2.88822	1.11805e-21	2885.78	1002.29
A_52_P373912	GATGCCGAGCAGATCTTGATGTATCTTAGCACTTCTCAGAAGCCTTCCAAACATGCAGTA		EG666415				0	2	0	0	0.02	0	2.02	395	mid transient down	0.60842	-1.6436	5.04493e-10	1751.11	1051.41	0.47797	-2.09217	2.59401e-33	3276.32	1564.58	0.65099	-1.53611	8.72107e-10	3355.34	2177.13
A_52_P449199	TTGTTTTCTATTTATTGTACCAAAGACAGTGGTGGTCCGGTAGAGGGGAGATTCCCCCTT	NM_001037957	Dyrk1b	Dual-specificity tyrosine-(Y)-phosphorylation regulated kinase 1b	molecular function|ATP binding|IEA|GO:0005524|MGI|na//molecular function|kinase activity|IEA|GO:0016301|MGI|na//cellular component|nucleus|IEA|GO:0005634|MGI|na//biological process|protein amino acid phosphorylation|IEA|GO:0006468|MGI|na//molecular function|protein kinase activity|IEA|GO:0004672|MGI|na//molecular function|protein serine/threonine kinase activity|IEA|GO:0004674|MGI|na//molecular f…		1	2	0	0.2	0.02	0	3.22	198	early sustained down	0.33318	-3.00142	8.40779e-45	190.884	63.4816	0.47843	-2.09016	2.24957e-18	299.401	142.418	0.74703	-1.33863	0.00093	185.753	139.211
A_51_P167105	TTCCCCAAAGTTGGTGCAGAGGCTGCAGATCCCTGTGGTGATCTAGTTCCTCCATTTTCT	NM_019420	B3galt4	UDP-Gal:betaGlcNAc beta 1,3-galactosyltransferase, polypeptide 4	cellular component|Golgi apparatus|IEA|GO:0005794|MGI|na//cellular component|extracellular space|TAS|GO:0005615|MGI|12466851//molecular function|galactosyltransferase activity|ISS|GO:0008378|MGI|12466851//molecular function|ganglioside galactosyltransferase activity|IEA|GO:0047915|MGI|na//cellular component|integral to membrane|IEA|GO:0016021|MGI|na//cellular component|membrane|ISS|GO:0016020|MGI…		1	2	4	0.2	0.02	0.002	7.222	154	early persistent down	0.46018	-2.17308	6.08387e-13	194.28	87.4677	0.47849	-2.08992	1.02309e-12	250.197	119.196	0.48103	-2.07885	1.51817e-16	222.088	106.304
A_52_P439217	AGGTCCTGTAGCAAACCATTTCATTTTGTGGGTTTCCATTTCTTCTAACACCTGCTGTGT	NM_172474	Tyw3	TRNA-yW synthesizing protein 3 homolog (S. cerevisiae)			1	2	0	0.2	0.02	0	3.22	198	early sustained down	0.41183	-2.4282	7.29562e-15	109.195	45.4624	0.4785	-2.08988	1.31159e-10	115.929	55.1204	0.54315	-1.8411	5.29254e-25	109.842	59.6521
A_52_P121342	AACGGAAGGTCACTTCAATCGTACCCTTCTAGTGCTTCTAATGACTGAATATCTAAGGGG	NM_020252	Nrxn1	Neurexin I	molecular function|calcium channel regulator activity|IGI|GO:0005246|MGI|12827191//biological process|cell adhesion|IEA|GO:0007155|MGI|na//cellular component|integral to membrane|IEA|GO:0016021|MGI|na//cellular component|membrane fraction|TAS|GO:0005624|MGI|9430716//biological process|neurotransmitter secretion|IGI|GO:0007269|MGI|9430716,12827191//biological process|neurotransmitter secretion|TAS…		0	2	0	0	0.02	0	2.02	395	mid transient down	2.03786	2.03786	0.04041	2.77686	5.65446	0.47941	-2.0859	6.19737e-07	56.7317	27.3845	1.90075	1.90075	1.42818e-07	70.7694	135.29
A_52_P54106	GAAGTTTAGGCACATCCTGTCATACTAAGGCATCATTTCACGGACATTTTTGTCAGTCTT	AK034547	Ghr	Growth hormone receptor	biological process|endocytosis|IEA|GO:0006897|MGI|na//cellular component|extracellular space|TAS|GO:0005615|MGI|12466851//cellular component|extrinsic to membrane|IDA|GO:0019898|MGI|11834450//molecular function|hematopoietin/interferon-class (D200-domain) cytokine receptor activity|IEA|GO:0004896|MGI|na//cellular component|integral to membrane|TAS|GO:0016021|MGI|12466851//cellular component|membr…		0	2	0	0	0.02	0	2.02	395	mid transient down	0.86429	-1.15701	0.11425	265.197	224.662	0.47969	-2.08469	2.39421e-08	596.955	288.302	0.90625	-1.10345	0.1668	1359.45	1230.01
A_51_P288687	GAACCATCATGAGATAAACTTTATCCAAGTGAGCACCCTTCATCCTCTCTGCAGCAATAC	NM_011454	Serpinb6b	Serine (or cysteine) peptidase inhibitor, clade B, member 6b	molecular function|endopeptidase inhibitor activity|IEA|GO:0004866|MGI|na//molecular function|peptidase activity|IEA|GO:0008233|MGI|na//molecular function|serine-type endopeptidase inhibitor activity|IEA|GO:0004867|MGI|na		0	2	0	0	0.02	0	2.02	395	mid transient down	0.66437	-1.50518	1.18585e-07	13224	8801.45	0.47969	-2.08468	3.49157e-28	26058.5	12511.7	0.81038	-1.23399	0.00089	24194.6	19615.4
A_52_P287195	GTCGCAAGAAGCCAGGTCCAGCCCTGCCCTTTGAGGAGAAGTGCTCTACACTGAAGTCAA	NM_175183	Atxn7l2	Ataxin 7-like 2	biological process|biological process unknown|ND|GO:0000004|MGI|na//cellular component|cellular component unknown|ND|GO:0008372|MGI|na//molecular function|molecular function unknown|ND|GO:0005554|MGI|na		1	2	0	0.2	0.02	0	3.22	198	early sustained down	0.45669	-2.18967	6.36031e-32	2116.06	963.887	0.47995	-2.08353	1.27883e-14	2443.1	1165.58	0.63466	-1.57565	1.8032e-08	2178.24	1378.87
A_52_P71544	AGTGACCGCCGCACACACTTAGTATTTATAAATGAACCTTTATTAAAGACACTTTATGCC	NM_026255	Slc25a26	Solute carrier family 25 (mitochondrial carrier, phosphate carrier), member 26	cellular component|inner membrane|IEA|GO:0019866|MGI|na//cellular component|integral to membrane|IEA|GO:0016021|MGI|na//cellular component|membrane|IEA|GO:0016020|MGI|na//cellular component|mitochondrion|IEA|GO:0005739|MGI|na//biological process|transport|IEA|GO:0006810|MGI|na		0	2	0	0	0.02	0	2.02	395	mid transient down	0.50155	-1.9938	3.41623e-26	2423.55	1214.45	0.48012	-2.08282	1.77505e-34	2782.4	1335.32	0.53704	-1.86207	2.88671e-27	2163.69	1161.92
A_52_P163755	TGGTTGGATCTTTAATGTCATCTAACTTTTTACACAGCAATTAAACAACCTTGTGAGAGC	NM_027658	Hexim2	Hexamthylene bis-acetamide inducible 2			1	2	0	0.2	0.02	0	3.22	198	early sustained down	0.39169	-2.55304	2.74177e-15	961.751	376.594	0.48026	-2.0822	1.06537e-14	2090.23	1005.86	0.55983	-1.78626	6.39808e-10	1773.73	992.165
A_51_P225948	GGTCTTCTCAAATTACTCTTGTTGCACAGTGGGAAGGAAATCTGACCGAAATCCCAGAAG	NM_175483	Snx33	Sorting nexin 33	biological process|intracellular signaling cascade|ISS|GO:0007242|MGI|12466851		0	2	0	0	0.02	0	2.02	395	mid transient down	0.5768	-1.73369	1.97503e-11	1338.21	773.223	0.48052	-2.08107	5.16005e-23	1757.93	842.186	0.56299	-1.77623	1.48487e-26	1978.81	1114.11
A_52_P8795	TAATATATTCCTTACTTATGAATATACTTTTAATATTCATTTGTTTTTGATAAGACATTG	BC032924	Ccdc15	Coiled-coil domain containing 15			0	2	0	0	0.02	0	2.02	395	mid transient down	0.59671	-1.67586	0.00021	57.7511	34.6337	0.48054	-2.08101	2.61152e-15	47.6382	22.947	0.74167	-1.34831	0.01149	40.7492	30.1015
A_52_P83888	CTACACTGAATGAAGTAATGACAGGGCTGATAGGAGGGATTATGGGTATCAGAGGCTGGG	AK053567	Cflar	CASP8 and FADD-like apoptosis regulator	biological process|apoptosis|IEA|GO:0006915|MGI|12819136//biological process|apoptosis|ISS|GO:0006915|MGI|12819136//molecular function|caspase activity|IEA|GO:0030693|MGI|na//biological process|induction of apoptosis|IEA|GO:0006917|MGI|na//molecular function|protein binding|IEA|GO:0005515|MGI|na//biological process|proteolysis and peptidolysis|IEA|GO:0006508|MGI|na//biological process|regulation …		0	2	0	0	0.02	0	2.02	395	mid transient down	0.53134	-1.88204	1.91515e-23	97.0293	51.6103	0.48093	-2.07931	1.41038e-14	124.872	60.306	0.55562	-1.7998	6e-05	56.3986	31.3554
A_52_P116822	GAGGCCCTAAGGAAGTTTCAACAATTTTCTTCTCTGACCAAATAACCAGGTGTTTTTGTT	BQ553583					0	2	0	0	0.02	0	2.02	395	mid transient down	0.60455	-1.65413	0.03719	13.4662	8.15528	0.48154	-2.07669	2e-05	28.2264	13.4319	0.85313	-1.17215	0.41654	21.0338	17.6309
A_51_P130115	ACAATTCAGTTTAGTTCAACTTATGACCCAGGCGACTTTTGCATCGCTTTATTTCATTGG	NM_183284	Spink2	Serine peptidase inhibitor, Kazal type 2	molecular function|endopeptidase inhibitor activity|IEA|GO:0004866|MGI|na//molecular function|peptidase activity|IEA|GO:0008233|MGI|na//molecular function|serine-type endopeptidase inhibitor activity|ISS|GO:0004867|MGI|12466851		0	2	0	0	0.02	0	2.02	395	mid transient down	0.73743	-1.35606	0.07417	51.9823	37.1331	0.4816	-2.07641	5.82332e-15	184.526	88.7116	1.47421	1.47421	0.00046	80.7183	119.612
A_52_P12283	TCTGACAGGCATTGATCTAAGTGTATGCACACAGTGGTACCGTTTTGCAGAGATTCGCTA	NM_026201	Ccar1	Cell division cycle and apoptosis regulator 1	molecular function|molecular function unknown|ND|GO:0005554|MGI|na//cellular component|nuclear membrane lumen|ISS|GO:0005641|MGI|na//biological process|positive regulation of apoptosis|ISS|GO:0043065|MGI|na		0	2	0	0	0.02	0	2.02	395	mid transient down	0.8834	-1.13199	0.39904	7602.24	6495.9	0.48166	-2.07616	2.28532e-17	9140.12	4397.1	0.80152	-1.24764	0.00455	6086.91	4882.53
A_52_P357469	GGAGAATCATCTGCATTAGTTTTAATCTCTTAATGTCAGGAATCAGGTTGCAAAGCCGAT	NM_010237	Frk	Fyn-related kinase	cellular component|extracellular space|TAS|GO:0005615|MGI|12466851//cellular component|intracellular|ISS|GO:0005622|MGI|12466851//biological process|intracellular signaling cascade|ISS|GO:0007242|MGI|12466851//molecular function|kinase activity|IEA|GO:0016301|MGI|na//biological process|negative regulation of cell proliferation|ISS|GO:0008285|MGI|12466851//molecular function|non-membrane spanning …		0	2	0	0	0.02	0	2.02	395	mid transient down	0.77786	-1.28557	0.00181	2681.87	2071.52	0.48176	-2.07572	2.92507e-15	4569.29	2205.27	0.76863	-1.30102	0.00164	4825.46	3701.79
A_51_P340604	GTGTCCACCTGCAGGTGTCGGTGCTGACTGGCATCATTAAGATCAGCTTGAAGACACTAC	AK003717	1110014N23Rik	RIKEN cDNA 1110014N23 gene			0	2	0	0	0.02	0	2.02	395	mid transient down	0.60962	-1.64037	1.1556e-08	692.601	423.59	0.48192	-2.07502	8.57808e-24	1184.16	568.744	0.66598	-1.50154	2.54347e-11	829.266	551.669
A_51_P455897	TGCTAGATAGTTCTGAGTCTGGAAACTAGGACCAAGGACCTGCAGGAGTCATCCCACAAA	NM_144526	6720460F02Rik	RIKEN cDNA 6720460F02 gene			0	2	4	0	0.02	0.002	6.022	182	mid sustained down	0.51099	-1.95699	8.88871e-14	11627	5890.66	0.48193	-2.07498	2.95623e-10	18063.7	8610.21	0.47887	-2.08825	2.14704e-14	7562.11	3593.72
A_51_P346045	GTGGAGACCTAGAATGTTCCAGACCTAATAGCCTGTGAGACGAGAATAGACCATTAAACC	NM_053266	Gtf2ird2	GTF2I repeat domain containing 2			1	2	0	0.2	0.02	0	3.22	198	early sustained down	0.40485	-2.47008	5.86298e-22	1173.49	474.96	0.48217	-2.07397	3.95151e-15	1982.93	948.801	0.68053	-1.46945	1.66822e-10	2268.6	1544.73
A_51_P341767	GTGGCAGATGTGATTGTCAATTCAACAACACTCACATTTGATCTCAAATCAGGGGTCTCC	NM_001039530	Parp14	Poly (ADP-ribose) polymerase family, member 14			0	2	0	0	0.02	0	2.02	395	mid transient down	0.52363	-1.90974	5.31637e-06	47.413	24.3937	0.48236	-2.07312	0.00014	90.3577	43.5018	0.53762	-1.86003	0.00017	65.9426	35.9395
A_51_P100625	AGCTGAATTCTGGGCCTTGGTTGTATTCATATTGTTTTGGGATATTAAGGAAAGGAAGGT	NM_133996	Apon	Apolipoprotein N	cellular component|extracellular space|TAS|GO:0005615|MGI|12466851		1	2	0	0.2	0.02	0	3.22	198	early sustained down	0.35312	-2.83189	1.14623e-17	411.51	146.262	0.48244	-2.0728	4.56156e-33	666.454	321.622	0.6752	-1.48104	0.00167	252.669	174.111
A_52_P192071	CTGAAGAACATCCACAGAATAGACTTGAACACAAAGATCCAGAAGTACACCCAGTCCAGC	NM_207653	Cflar	CASP8 and FADD-like apoptosis regulator	biological process|apoptosis|IEA|GO:0006915|MGI|12819136//biological process|apoptosis|ISS|GO:0006915|MGI|12819136//molecular function|caspase activity|IEA|GO:0030693|MGI|na//biological process|induction of apoptosis|IEA|GO:0006917|MGI|na//molecular function|protein binding|IEA|GO:0005515|MGI|na//biological process|proteolysis and peptidolysis|IEA|GO:0006508|MGI|na//biological process|regulation …		0	2	4	0	0.02	0.002	6.022	182	mid sustained down	0.64954	-1.53955	1.94886e-10	147.288	95.0806	0.48248	-2.07263	0.00026	261.117	122.518	0.35961	-2.78077	1.22727e-18	310.196	109.401
A_51_P306129	GCCCTCATATGAAAGAGAAAGGTGCCCTTAAACAAAACAAGGAGGTGCTTGAACTTGCTT	NM_080288	Elmo1	Engulfment and cell motility 1, ced-12 homolog (C. elegans)	biological process|actin filament-based process|IDA|GO:0030029|MGI|11595183//biological process|apoptosis|IEA|GO:0006915|MGI|na//cellular component|cytoplasm|IDA|GO:0005737|MGI|11595183//cellular component|cytoskeleton|IEA|GO:0005856|MGI|na//cellular component|membrane|IEA|GO:0016020|MGI|na//biological process|phagocytosis|IDA|GO:0006909|MGI|11595183//cellular component|plasma membrane|IDA|GO:000…		0	2	0	0	0.02	0	2.02	395	mid transient down	0.87144	-1.14753	0.0504	77.7245	67.6151	0.48251	-2.07251	8.85469e-25	308.407	149.123	0.71703	-1.39465	1.54384e-10	378.78	271.607
A_51_P301483	GAGAAGTTTACGACTGTCATTTGCTTTTATAGAGAATAGAATGACACTCACAACTCTAAC	NM_010466	Hoxc8	Homeo box C8	molecular function|DNA binding|IEA|GO:0003677|MGI|na//biological process|development|IEA|GO:0007275|MGI|na//biological process|neuron differentiation|IMP|GO:0030182|MGI|15753214//cellular component|nucleus|IDA|GO:0005634|MGI|12971990//biological process|organogenesis|IEA|GO:0009887|MGI|na//biological process|pattern specification|IEA|GO:0007389|MGI|na//biological process|regulation of transcripti…		0	2	0	0	0.02	0	2.02	395	mid transient down	0.72167	-1.38568	1e-05	732.174	529.512	0.48288	-2.07092	4.59765e-27	1294.95	625.478	0.93603	-1.06834	0.46076	1212.03	1134.66
A_52_P756306	CAAGTTGGATTTGGGGTAGGCGGTATCCAAGATAGGCAGTTTGACCTAGTAATATCTGAG	BB735501		Transcribed locus			1	2	4	0.2	0.02	0.002	7.222	154	early persistent down	0.49402	-2.02423	7.16167e-27	542.757	268.445	0.48296	-2.07054	3.64624e-12	819.563	390.985	0.37465	-2.66916	5.28004e-17	537.823	200.12
A_51_P188381	TTTCATGTAAGTCTTTGAAGAAACACTAACAGGATGGTTCATTCTGAAGAACAGGCTTGC	NM_177093	Lrrc58	Leucine rich repeat containing 58	cellular component|integral to membrane|IEA|GO:0016021|MGI|na		0	2	0	0	0.02	0	2.02	395	mid transient down	0.56063	-1.78372	4.3553e-12	455.91	256.251	0.48332	-2.06901	3.47583e-19	335.209	161.939	0.90255	-1.10797	0.06718	184.821	166.888
A_52_P32733	ATGTATTACAGTAAATTAGAATATCTCACAGAAACGGGTAAGTTCACAGGTACATCTGAC	AK036827	Nfkb1	Nuclear factor of kappa light polypeptide gene enhancer in B-cells 1, p105	molecular function|DNA binding|IDA|GO:0003677|MGI|11976687,12198705,12618484,15845452//biological process|apoptosis|IEA|GO:0006915|MGI|na//biological process|lymph gland development|TAS|GO:0007515|MGI|10687308//biological process|negative regulation of interleukin-12 biosynthesis|IDA|GO:0045083|MGI|14568984//biological process|negative regulation of transcription, DNA-dependent|IDA|GO:0045892|MGI…		0	2	0	0	0.02	0	2.02	395	mid transient down	0.51904	-1.92664	4.50111e-10	422.527	218.157	0.48353	-2.0681	2.96559e-07	479.976	232.281	0.89916	-1.11214	0.29064	493.241	444.714
A_52_P127720	AGTGGCCATTTCTAATGTGATAAGAAGTACATTTCCTTTTCTTGAGAGCCTCCGAGACTG	NM_013673	Sp100	Nuclear antigen Sp100	molecular function|DNA binding|IEA|GO:0003677|MGI|na//cellular component|chromosome|IEA|GO:0005694|MGI|na//cellular component|nucleus|IEA|GO:0005634|MGI|na		0	2	0	0	0.02	0	2.02	395	mid transient down	0.63261	-1.58075	9.16161e-06	166.946	107.135	0.48363	-2.06771	1.3568e-23	389.849	187.947	0.91052	-1.09828	0.16406	449.368	409
A_52_P515168	GCAGTGGAAGAAATCACAAAGTAAGGAACAAAATCTCAACTAACATAAAATTACCTCCTC	AK012860	4930535B03Rik	RIKEN cDNA 4930535B03 gene			0	2	0	0	0.02	0	2.02	395	mid transient down	0.5378	-1.85942	6.23517e-16	940.81	503.632	0.48393	-2.0664	1.97425e-09	1266.82	611.436	0.63152	-1.58349	1.53848e-11	1334.22	841.801
A_52_P314157	AGTGGGCTATAAGTATAAGACGGTGCGAAATTAGTGCCTACTATAGTAGAAATTAGGGAT	AK014217	3110054G05Rik	Transcribed locus, strongly similar to XP_001478159.1 PREDICTED: hypothetical protein [Mus musculus]			1	2	0	0.2	0.02	0	3.22	198	early sustained down	0.48011	-2.08288	9.40286e-11	49.9872	24.2133	0.48433	-2.06472	4.64495e-12	82.2191	39.7749	0.62841	-1.59133	4e-05	65.8152	41.3175
A_52_P915307	TCCTTGTGCTATAACACCTAGACCAAATACAGAATATTTAAGAGCAAATAGGTACTATGC	AK033194					0	2	0	0	0.02	0	2.02	395	mid transient down	0.85409	-1.17084	0.26535	117.157	100.729	0.48453	-2.06384	2.78632e-16	204.965	99.5468	0.5644	-1.7718	4.5101e-21	184.45	104.218
A_51_P336325	CATCTAGGATTCCAGAGAGAAAATGGGACCTTCTCCAAGTATGAAGGAGGAGTAGAAACC	NM_008768	Orm1	Orosomucoid 1	biological process|acute-phase response|IEA|GO:0006953|MGI|na//cellular component|extracellular space|TAS|GO:0005615|MGI|12466851//biological process|transport|IEA|GO:0006810|MGI|na//molecular function|transporter activity|IEA|GO:0005215|MGI|na		0	2	4	0	0.02	0.002	6.022	182	mid sustained down	0.35986	-2.77887	0.12607	5.68964	2.48188	0.48473	-2.06302	3e-05	36.9374	17.5368	0.49906	-2.00377	1.89004e-19	56.2434	28.095
A_51_P130332	GTGGGGGTTTCCAGCTCTGCCACATATCAGTATACCATTAGGAAATCTGACCAATCAGTT	NM_028306	Hspa12b	Heat shock protein 12B	molecular function|ATP binding|IEA|GO:0005524|MGI|na		0	2	0	0	0.02	0	2.02	395	mid transient down	0.57151	-1.74975	1.10419e-06	1614.94	927.466	0.48522	-2.06092	1.17263e-13	2628.98	1260.86	0.62719	-1.5944	1.60786e-18	2801.25	1756.71
A_52_P443588	TTCCTCTCCTTGCATTTATTTAAGATACTGTTAGAGAGATATTGTTGTCTTATACTGGGG	NM_008265	Hoxa4	Homeo box A4	molecular function|DNA binding|TAS|GO:0003677|MGI|11900456//biological process|development|IDA|GO:0007275|MGI|11900456//cellular component|nucleus|IEA|GO:0005634|MGI|na//biological process|organogenesis|IEA|GO:0009887|MGI|na//biological process|pattern specification|IEA|GO:0007389|MGI|na//biological process|regulation of transcription, DNA-dependent|IEA|GO:0006355|MGI|na//biological process|trans…		0	2	0	0	0.02	0	2.02	395	mid transient down	0.56871	-1.75838	3.21942e-09	180.669	103.944	0.4855	-2.05971	7.09326e-11	251.887	121.281	0.55025	-1.81735	8.1736e-09	144.068	79.7713
A_52_P11395	TCAGCTAAGCCTCTTGTTTGGGGATGTTACATCGCTAAAAAGCTTTGACTCACTGACAGG	NM_175179	2810002O09Rik	RIKEN cDNA 2810002O09 gene			0	2	0	0	0.02	0	2.02	395	mid transient down	0.65356	-1.53009	1.94872e-08	1171.26	772.471	0.48552	-2.05965	4.31572e-07	1325.68	605.914	0.98021	-1.02019	0.88693	1421.34	1318.27
A_51_P251129	GCCCTTAGTAGGTAACATGACAAACTGGGATAACTTGGGATCTGAGGTTAGAGGACCTTT	NM_199018	Stard8	START domain containing 8	molecular function|GTPase activator activity|IEA|GO:0005096|MGI|na		0	2	0	0	0.02	0	2.02	395	mid transient down	0.63082	-1.58524	9.53091e-06	74.0434	46.3171	0.48554	-2.05956	4.47865e-24	288.034	139.418	0.85836	-1.16501	0.0162	157.64	135.163
A_52_P40345	GATATGGACAAGGGCTGCAGAAGACAAAGAGAGACACTTGTATAGCCCACACTTGCATAT	NM_028104	Ppp1r14d	Protein phosphatase 1, regulatory (inhibitor) subunit 14D	molecular function|protein phosphatase inhibitor activity|IEA|GO:0004864|MGI|na		0	2	0	0	0.02	0	2.02	395	mid transient down	0.63372	-1.57798	0.15065	17.736	11.7804	0.48567	-2.059	7.22855e-09	54.2261	26.2514	0.74644	-1.33969	0.00393	47.1768	35.1008
A_52_P679434	CGAAGCCCAGTGTTTTGAGTAATTTCTTTAGCTTCACTATACTAGCTATACTTTACAAGA	NM_080793	Setd7	SET domain containing (lysine methyltransferase) 7	biological process|chromatin modification|IEA|GO:0016568|MGI|na//molecular function|histone-lysine N-methyltransferase activity|IEA|GO:0018024|MGI|na//molecular function|methyltransferase activity|IEA|GO:0008168|MGI|na//cellular component|nucleus|IEA|GO:0005634|MGI|na//molecular function|transferase activity|IEA|GO:0016740|MGI|na		0	2	0	0	0.02	0	2.02	395	mid transient down	0.84988	-1.17664	0.12026	151.902	129.991	0.48568	-2.05896	2.90897e-17	231.417	112.284	0.50692	-1.9727	1.52593e-07	88.593	44.7139
A_52_P61265	ATGCGTTTTTTCCCGTGACTTTTCTCCAAAGAGTCCTGGATATTTGTTGCCATAGATAAC	BC012698	Mus musculus, clone IMAGE:4006890	Mus musculus, clone IMAGE:4006890			1	2	0	0.2	0.02	0	3.22	198	early sustained down	0.38755	-2.58031	3.1463e-24	113.051	43.9988	0.48574	-2.05873	1.91159e-09	150.975	72.9217	0.74976	-1.33375	0.00488	105.901	79.025
A_52_P1108350	ACAGTTTGTAAGCCTGAATAACTGTTACCCGTGAACAATTTATAACTAATCTAGTCCATG	AK049068		Transcribed locus			1	2	0	0.2	0.02	0	3.22	198	early sustained down	0.38829	-2.57542	2.14544e-16	180.2	70.0732	0.48576	-2.05863	7.13457e-20	544.074	264.264	0.87732	-1.13983	0.01226	431.047	378.122
A_51_P344177	GGCCCTGATATGTTTTGTTTGAGAGCATCATGCACAGAAACTAGATTTCACATGGATTCT	NM_007401	Adam5	A disintegrin and metallopeptidase domain 5	cellular component|integral to membrane|TAS|GO:0016021|MGI|12466851//biological process|integrin-mediated signaling pathway|IEA|GO:0007229|MGI|na//molecular function|metallopeptidase activity|IEA|GO:0008237|MGI|na//molecular function|nucleic acid binding|ISS|GO:0003676|MGI|12466851//molecular function|peptidase activity|IEA|GO:0008233|MGI|na		0	2	0	0	0.02	0	2.02	395	mid transient down	0.76663	-1.3044	0.29927	8.95364	6.90611	0.48583	-2.05832	3.60807e-10	130.473	62.544	1.1087	1.1087	0.0607	176.267	195.518
A_51_P360165	AATATGAAGTGAAAGACCTCCAGTGTTTGTAGTGTTAGTTTAAAGCAGTTCTGTGTGGTG	NM_007635	Ccng2	Cyclin G2	biological process|cell cycle|IEA|GO:0007049|MGI|na//molecular function|cyclin-dependent protein kinase regulator activity|IEA|GO:0016538|MGI|na//biological process|cytokinesis|IEA|GO:0000910|MGI|na//biological process|mitosis|IEA|GO:0007067|MGI|na//biological process|regulation of cell cycle|IDA|GO:0000074|MGI|12930811		1	2	0	0.2	0.02	0	3.22	198	early sustained down	0.45826	-2.18217	7.57154e-24	30320.7	13878.2	0.48607	-2.05732	4.25684e-16	36703.9	17844.1	0.63024	-1.5867	2.67611e-09	23389	14714.7
A_52_P590781	ATAGGTATTTTGGATAGATGTGTCTGCAGTAATAACCTAATGTGACCATAGTACTATTGC	NM_024244	1200015N20Rik	RIKEN cDNA 1200015N20 gene			0	2	0	0	0.02	0	2.02	395	mid transient down	0.51952	-1.92487	7.14827e-09	9931.51	5198.99	0.48617	-2.05688	1.22986e-19	18279.9	8890.05	0.53443	-1.87114	5.34726e-16	21478	11467
A_52_P318361	TGAAAAATACTCTGTATTACTTATCATTCTGGCCAAACTTTCATTAAATTCAATAAATTC	NM_145603	Ces2	Carboxylesterase 2	molecular function|carboxylic ester hydrolase activity|ISS|GO:0016789|MGI|12466851//molecular function|catalytic activity|ISS|GO:0003824|MGI|12466851//cellular component|endoplasmic reticulum|IEA|GO:0005783|MGI|na//cellular component|extracellular space|TAS|GO:0005615|MGI|12466851//molecular function|hydrolase activity|IEA|GO:0016787|MGI|na//molecular function|serine esterase activity|IEA|GO:0004…		0	2	0	0	0.02	0	2.02	395	mid transient down	1.38675	1.38675	0.00882	35.6448	49.9389	0.48618	-2.05686	1.00227e-13	302.799	146.994	0.70298	-1.42251	0.00422	640.978	443.591
A_52_P612813	TCTTCATCCTATTCTCACAATGCCGCATGCTTAAATCGTAATAGAAGTCATCTTCTATGC	AK213976	Map2k7	Mitogen-activated protein kinase kinase 7	molecular function|ATP binding|IEA|GO:0005524|MGI|na//molecular function|kinase activity|IEA|GO:0016301|MGI|na//molecular function|protein binding|IPI|GO:0005515|MGI|11959861,11959862//molecular function|protein serine/threonine kinase activity|IEA|GO:0004674|MGI|na//molecular function|transferase activity|IEA|GO:0016740|MGI|na		1	2	0	0.2	0.02	0	3.22	198	early sustained down	0.32777	-3.0509	0	1006.03	329.424	0.48627	-2.05647	2.60773e-15	1201.11	580.224	0.64182	-1.55807	2.55277e-14	1082.21	693.895
A_52_P463526	AACACCTGCGTTATCCTTAGGTGCATAGTGTGTTAGAGGCAAATCTGAGCTCTGTGAGAA	BC055832	P42pop	Myb protein P42POP	molecular function|DNA binding|IDA|GO:0003677|MGI|15615774//biological process|negative regulation of transcription from RNA polymerase II promoter|IDA|GO:0000122|MGI|15615774//cellular component|nucleus|IDA|GO:0005634|MGI|15615774//molecular function|protein binding|IPI|GO:0005515|MGI|15615774//molecular function|protein homodimerization activity|IPI|GO:0042803|MGI|15615774//biological process|r…		0	2	0	0	0.02	0	2.02	395	mid transient down	0.62106	-1.61014	0.00162	23.4829	14.4944	0.48645	-2.05571	0.00041	30.6182	15.2758	0.72452	-1.38022	0.00374	24.0042	17.3827
A_52_P625277	ATGACTTTGTGAACAGTGTACAGTTTGGAGAGTCGTGACTGCTCCTAATTACAGCTCCTT	NM_183220	Accs	1-aminocyclopropane-1-carboxylate synthase homolog (Arabidopsis)(non-functional)			1	2	0	0.2	0.02	0	3.22	198	early sustained down	0.46732	-2.13987	4.97823e-12	2140.97	1003.71	0.48674	-2.05449	7.07151e-29	3309.79	1613.24	0.59382	-1.684	3.13834e-17	2121.33	1260.08
A_51_P395111	TGAGGCCGAGCTTCTGTGCTGGGAGGACAGCGCCGGACATTGGCTATATGAGTAGATGTT	NM_019730	Nme3	Non-metastatic cells 3, protein expressed in	molecular function|ATP binding|IEA|GO:0005524|MGI|na//biological process|CTP biosynthesis|IEA|GO:0006241|MGI|na//biological process|GTP biosynthesis|IEA|GO:0006183|MGI|na//biological process|UTP biosynthesis|IEA|GO:0006228|MGI|na//cellular component|extracellular space|TAS|GO:0005615|MGI|12466851//molecular function|kinase activity|IEA|GO:0016301|MGI|na//molecular function|magnesium ion binding|I…		0	2	4	0	0.02	0.002	6.022	182	mid sustained down	0.76422	-1.30852	5e-05	2061.74	1570.94	0.4869	-2.05382	2.79877e-31	3872.14	1884.52	0.47095	-2.12335	1.04717e-35	3636.04	1711.86
A_52_P348214	ATCTCAGTGCAATGGATCAGTTGGAGAATCTTAACCAAGTGGCACAAAATATCCACGGTG	AK037885	Bcl2l11	BCL2-like 11 (apoptosis facilitator)	biological process|apoptosis|ISS|GO:0006915|MGI|12819136//cellular component|membrane|IEA|GO:0016020|MGI|na//biological process|positive regulation of apoptosis|IEA|GO:0043065|MGI|na//biological process|regulation of apoptosis|ISS|GO:0042981|MGI|12819136		0	2	0	0	0.02	0	2.02	395	mid transient down	0.66329	-1.50763	3.50565e-06	73.266	48.7653	0.48694	-2.05364	9.34863e-08	84.9799	41.1567	0.59899	-1.66947	7.51651e-13	57.5228	34.475
A_52_P281702	CACATCACATATTACTGTAGCTCTCTATAGTGTTACGTTCAGACACCGTAGCTCTGTCCT	NM_010518	Igfbp5	Insulin-like growth factor binding protein 5	cellular component|extracellular region|IEA|GO:0005576|MGI|na//cellular component|extracellular space|TAS|GO:0005615|MGI|12466851//molecular function|growth factor binding|IEA|GO:0019838|MGI|na//molecular function|insulin-like growth factor binding|IEA|GO:0005520|MGI|14566968//molecular function|insulin-like growth factor binding|IPI|GO:0005520|MGI|14566968//cellular component|insulin-like growth…		1	2	0	0.2	0.02	0	3.22	198	early sustained down	0.23979	-4.17034	9.4527e-33	538.114	129.426	0.48705	-2.05319	5.34687e-13	492.496	239.019	1.72425	1.72425	1.57469e-13	420.422	724.06
A_52_P1196617	AGATATTGGTAGGAACTCATTTAGAGAGATCTACAGACATATCAAAGATCAAAAGCAGAC	AK082504					0	2	0	0	0.02	0	2.02	395	mid transient down	0.44468	-2.24882	0.06392	22.4145	8.67539	0.48708	-2.05304	0.00016	65.9685	32.058	1.14409	1.14409	0.25722	47.2988	54.1859
A_51_P257134	TTATGGTGAAGCCAAGAAAGCTGCCCGTGACTATGACTTAGCCAAGAACTACTTCAAGAA	NM_019655	Adar	Adenosine deaminase, RNA-specific	molecular function|DNA binding|IEA|GO:0003677|MGI|na//molecular function|RNA binding|ISS|GO:0003723|MGI|12466851//biological process|RNA processing|ISS|GO:0006396|MGI|12466851//molecular function|adenosine deaminase activity|ISS|GO:0004000|MGI|12466851//biological process|base conversion or substitution editing|ISS|GO:0016553|MGI|na//molecular function|double-stranded RNA adenosine deaminase acti…		0	2	0	0	0.02	0	2.02	395	mid transient down	0.70042	-1.42771	0.0001	1195.96	830.062	0.48715	-2.05274	1.47019e-14	1301.2	629.678	0.97145	-1.02939	0.65989	732.3	710.159
A_52_P189970	AGGGGGTAGAAGTAGTTTTAACTCAACATCAGAACTTAAGATGGGCCTATACTTGACAGG	NM_009285	Stc1	Stanniocalcin 1	molecular function|ATP binding|ISS|GO:0005524|MGI|12466851//biological process|calcium ion homeostasis|TAS|GO:0006874|MGI|11691643//cellular component|extracellular region|IEA|GO:0005576|MGI|na//cellular component|extracellular space|IDA|GO:0005615|MGI|11146507,12466851//cellular component|extracellular space|TAS|GO:0005615|MGI|11146507,12466851//molecular function|hormone activity|TAS|GO:0005179…		0	2	0	0	0.02	0	2.02	395	mid transient down	0.50058	-1.99769	0.01262	264.123	115.097	0.48724	-2.05237	3.48599e-29	449.329	219.004	0.51223	-1.95225	1.43871e-12	1004.04	514.103
A_51_P304417	TGCTTTAAACACCTCCCATCTCGCTTGTCAAAGTAAAGCCAGAAAGTTCCTAAGACCAGA	NM_001003939	BC030307	CDNA sequence BC030307			0	2	0	0	0.02	0	2.02	395	mid transient down	0.56512	-1.76954	8.49983e-11	82.8879	47.068	0.48814	-2.0486	2.44343e-32	162.634	79.3796	0.54175	-1.84587	7.07501e-07	136.221	73.6545
A_52_P1152469	CTATCTCAGCCTACTTTTCAACTCTGACTTTATAGGAAGGCATGAATGTAAAATGTAGAA	AK153595		Transcribed locus			0	2	0	0	0.02	0	2.02	395	mid transient down	0.57627	-1.73529	1.45926e-12	720.966	417.296	0.48814	-2.0486	4.63478e-18	828.622	400.807	0.77289	-1.29385	1e-05	768.216	592.369
A_52_P602018	AAGAACAGCGGACCTAGGTCTCTATTGCTCGAGTATTTTAGAGTTTTTTGCATTTATAAC	AK079026	Tor1aip1	Torsin A interacting protein 1			1	2	4	0.2	0.02	0.002	7.222	154	early persistent down	0.48514	-2.06126	1.91509e-13	2260.12	1102.36	0.48848	-2.04715	1.33791e-38	2683.29	1310.74	0.44076	-2.2688	7.18866e-43	2840.49	1251.98
A_51_P443344	AATTATACATTACTGAAATGTCTGAAACTGAAAACATTTACTCACCTATGTTTTAGCAAG	NM_029344	Acyp2	Acylphosphatase 2, muscle type	molecular function|acylphosphatase activity|IEA|GO:0003998|MGI|na//molecular function|calcium ion binding|ISS|GO:0005509|MGI|12466851//molecular function|hydrolase activity|IEA|GO:0016787|MGI|na		0	2	4	0	0.02	0.002	6.022	182	mid sustained down	0.94366	-1.0597	0.42369	416.579	392.337	0.48867	-2.04635	1.61848e-11	2177.72	1055.43	0.38241	-2.61498	4.17496e-27	1053.49	400.581
A_51_P500806	CAGGTTTTACTTAAGCTGATATTTATGGATACCTCATAGTATGTCCATACATTGGTTTCC	AK047257	Exosc8				0	2	4	0	0.02	0.002	6.022	182	mid sustained down	0.52755	-1.89557	9.3963e-28	658.152	346.966	0.48887	-2.04552	7.1897e-22	613.325	300.243	0.31207	-3.20442	1.4013e-45	402.367	125.788
A_52_P819243	AACAAACATCTGTCATTGAAATACCAATTCAGAGATATGGAAGCCAAATTGTAGAGCTGT	AK049777					0	2	0	0	0.02	0	2.02	395	mid transient down	0.63775	-1.56801	2.0966e-12	402.492	257.216	0.48934	-2.04358	5.61391e-34	576.668	282.015	0.59506	-1.6805	4.82289e-20	538.429	320.411
A_51_P475573	GAAAAGCATACTAATTGAACCTTAATAAATCATTCTCAATCAGTGTTTGGCGATGTGTGG	ENSMUST00000107575	ENSMUSG00000038668				0	2	0	0	0.02	0	2.02	395	mid transient down	0.59816	-1.6718	7.05487e-06	7551.72	4507.96	0.48947	-2.04302	1.3524e-11	12846	6283.43	0.61427	-1.62795	0.00021	14921.2	9026.83
A_52_P452569	GCTTCTTGATTGAAGACGCCCATGAGAGTCGCTATGAGACAAACGTTGACTATTCCTTCT	NM_130867	Kirrel	Kin of IRRE like (Drosophila)	biological process|excretion|IMP|GO:0007588|MGI|11416156//cellular component|extracellular space|TAS|GO:0005615|MGI|12466851//cellular component|integral to membrane|IEA|GO:0016021|MGI|na//molecular function|molecular function unknown|ND|GO:0005554|MGI|na		0	2	0	0	0.02	0	2.02	395	mid transient down	0.68527	-1.45928	0.00445	60.4989	41.0437	0.4897	-2.04206	6.54117e-11	64.4352	31.4524	0.53	-1.8868	0.00012	42.927	22.733
A_51_P236185	CAGCCATATTGGAAAACATGTGAATTTTTCAAAGGTGTCTTACTTTATTCTTGGGGAGTA	AK034021					0	2	0	0	0.02	0	2.02	395	mid transient down	1.25375	1.25375	0.16647	22.7447	28.6787	0.48993	-2.04112	5.82674e-07	43.7993	21.2461	0.92297	-1.08346	0.57028	43.9283	40.362
A_52_P267779	GATTCCTTGGTAGGACATAATGAAGAGGCTTCTGGTCACAATGGTGAGACCAGGACCTCC	NM_022887	Tsc1	Tuberous sclerosis 1	biological process|cellular physiological process|ISS|GO:0050875|MGI|12466851		0	2	0	0	0.02	0	2.02	395	mid transient down	0.59666	-1.676	4.14982e-14	213.917	128.025	0.49014	-2.04023	2.35614e-12	168.587	81.5967	0.66592	-1.50168	3.19069e-11	78.7818	52.4604
A_51_P331752	TAGGAGTAACTGAGGATAATAGCAGCTTATACACATATATGAAAATGTCTATTGTTTTGC	NM_011330	Ccl11	Small chemokine (C-C motif) ligand 11	molecular function|chemokine activity|IEA|GO:0008009|MGI|na//biological process|chemotaxis|IEA|GO:0006935|MGI|na//molecular function|cytokine activity|IEA|GO:0005125|MGI|na//cellular component|extracellular region|IEA|GO:0005576|MGI|na//cellular component|extracellular space|TAS|GO:0005615|MGI|12466851//biological process|immune response|IEA|GO:0006955|MGI|na//biological process|inflammatory resp…		0	2	0	0	0.02	0	2.02	395	mid transient down	0.74182	-1.34803	0.00428	353.93	264.315	0.49046	-2.03891	6.15986e-23	1283.85	631.005	1.05798	1.05798	0.30324	1285.66	1360.19
A_52_P500587	ATTGAGTTTCTGAACAACCCACCAGAGCAACCACCTAAAAAGCCTGGTATATTCCCGAAG						0	2	0	0	0.02	0	2.02	395	mid transient down	0.77703	-1.28696	0.00039	6019.17	4695.61	0.49052	-2.03865	1.11284e-11	6744.44	3311.96	0.86529	-1.15569	0.00416	4786.65	4141.8
A_52_P1060582	ACATACACTTCATACTAAGATAAAAGCATAATTATTATAAAGTATAAATTATTGCCATGG	AK086643					0	2	0	0	0.02	0	2.02	395	mid transient down	0.87665	-1.14071	0.22503	27.4395	24.3328	0.49077	-2.0376	1.36539e-14	70.231	34.3008	0.74254	-1.34673	0.04086	63.0457	46.5084
A_52_P106709	AAGCCCTTGTCATAGACGAAGATTCACTCTATGAGCTGTCACTCAAAATTGAACCTCGAC	NM_009027	Rasgrf2	RAS protein-specific guanine nucleotide-releasing factor 2	molecular function|guanyl-nucleotide exchange factor activity|ISS|GO:0005085|MGI|12466851//biological process|intracellular signaling cascade|ISS|GO:0007242|MGI|12466851//biological process|small GTPase mediated signal transduction|ISS|GO:0007264|MGI|12466851		0	2	0	0	0.02	0	2.02	395	mid transient down	0.78041	-1.28137	0.00135	184.81	144.552	0.49127	-2.03553	1.03368e-07	250.391	120.209	0.75337	-1.32737	1.19402e-06	155.445	117.218
A_52_P549827	AGAATTCCTATATTTTCAGTGGATTCAAACTCTTTCTGAGGTTTTAATGCGTGAAAGGAG	NM_019946	Mgst1	Microsomal glutathione S-transferase 1	cellular component|endoplasmic reticulum|IEA|GO:0005783|MGI|na//biological process|glutathione metabolism|IDA|GO:0006749|MGI|10767383//molecular function|glutathione transferase activity|IDA|GO:0004364|MGI|10767383,12466851//molecular function|glutathione transferase activity|ISS|GO:0004364|MGI|10767383,12466851//cellular component|membrane|ISS|GO:0016020|MGI|12466851//cellular component|microsom…		0	2	0	0	0.02	0	2.02	395	mid transient down	0.67249	-1.48702	1e-05	31480.1	21163.7	0.49129	-2.03545	1.48861e-10	48526.2	23636	0.63199	-1.5823	2.97306e-07	62467.2	39075.4
A_51_P336070	TCTTTTCTGCTGCAGAAGTTCACGTGATGTCTATTTTTCAGGCTCTGAAAATTAACTCAC	NM_145835	Lctl	Lactase-like	biological process|carbohydrate metabolism|ISS|GO:0005975|MGI|12466851//cellular component|endoplasmic reticulum|IDA|GO:0005783|MGI|12084582//molecular function|hydrolase activity|IEA|GO:0016787|MGI|na//molecular function|hydrolase activity, acting on glycosyl bonds|IEA|GO:0016798|MGI|na//molecular function|hydrolase activity, hydrolyzing O-glycosyl compounds|ISS|GO:0004553|MGI|12466851//cellular…		0	2	0	0	0.02	0	2.02	395	mid transient down	0.65827	-1.51914	0.01957	44.2094	29.4195	0.49141	-2.03497	9.43554e-09	303.869	147.519	0.66602	-1.50147	2.8495e-14	390.394	260.023
A_51_P357486	GGGATCCTAAGGGATTTGCCTTTGTGGAATTTGAAACAAAAGAGCAAGCAGCAAAAGCCA	NM_138593	Larp7	La ribonucleoprotein domain family, member 7			0	2	0	0	0.02	0	2.02	395	mid transient down	0.78718	-1.27036	3.11965e-06	11581.5	9115.69	0.49162	-2.03411	1.50615e-12	13258.4	6516.85	0.87843	-1.13839	0.06436	8970.66	7886.83
A_51_P262208	AAAGCTAGAGCATGAGTTATCATAATCAAGCAGATGTGACCCCCTCAGACCACGCCTCCT	NM_008404	Itgb2	Integrin beta 2	biological process|cell adhesion|IMP|GO:0007155|MGI|10528208//biological process|cell-matrix adhesion|IEA|GO:0007160|MGI|na//biological process|cellular extravasation|IMP|GO:0045123|MGI|10528208//biological process|development|IEA|GO:0007275|MGI|na//cellular component|extracellular space|TAS|GO:0005615|MGI|12466851//cellular component|integral to membrane|TAS|GO:0016021|MGI|12466851//cellular com…		0	2	0	0	0.02	0	2.02	395	mid transient down	0.57472	-1.73998	2.74331e-17	666.653	382.32	0.49184	-2.03317	4.70606e-12	708.899	345.903	0.55962	-1.78694	4.26423e-15	371.934	207.836
A_51_P251915	AGAAGTGACGTTTTGTTATTCAAACCCGGAGACTTGAAGGAGACTGACATCTCGTTGAAA	NM_153134	Irgq	Immunity-related GTPase family, Q	biological process|biological process unknown|ND|GO:0000004|MGI|na//cellular component|cellular component unknown|ND|GO:0008372|MGI|na//molecular function|molecular function unknown|ND|GO:0005554|MGI|na		0	2	0	0	0.02	0	2.02	395	mid transient down	0.85561	-1.16876	0.31706	160.786	139.807	0.49191	-2.0329	4.48923e-15	255.999	125.327	0.94784	-1.05503	0.30375	189.344	179.476
A_51_P378531	AGACCTCATGTTTTTATCTTTCCTTCCTTCGCTAAGATCTTAAGACCTACATTGAATAAA						0	2	0	0	0.02	0	2.02	395	mid transient down	0.7646	-1.30788	0.00759	64.2894	49.4532	0.49219	-2.03174	1.48261e-29	123.955	61.0181	0.66249	-1.50946	1.62356e-08	69.7285	46.203
A_52_P408580	CAGAGGTCATCGCCAAGGAGAGAGAAGTCTCAGAGTGGAGGGATAAATATGAAGAAAGCC	NM_021314	Tacc2	Transforming, acidic coiled-coil containing protein 2	cellular component|nucleus|IEA|GO:0005634|MGI|na//molecular function|protein binding|ISS|GO:0005515|MGI|15207008		0	2	0	0	0.02	0	2.02	395	mid transient down	0.62368	-1.6034	1.67005e-08	631.858	395.469	0.49221	-2.03165	3.62371e-13	793.963	388.001	0.73823	-1.35459	2.92031e-07	549.526	405.9
A_52_P40363	GGCTTCAAGTACTAATGAACAACGATATTAACTCGTCCGTGGAAAGCCTTAACTCAGCTT	NM_010345	Grb10	Growth factor receptor bound protein 10	molecular function|SH3/SH2 adaptor activity|IPI|GO:0005070|MGI|9062339//cellular component|cytosol|TAS|GO:0005829|MGI|9815134//biological process|insulin-like growth factor receptor signaling pathway|IPI|GO:0048009|MGI|12771153//biological process|intracellular signaling cascade|IEA|GO:0007242|MGI|na//molecular function|protein binding|IPI|GO:0005515|MGI|12771153//molecular function|receptor acti…		0	2	0	0	0.02	0	2.02	395	mid transient down	0.51438	-1.94409	5.03897e-07	202.163	104.298	0.49227	-2.03139	7.9879e-18	952.093	466.217	0.6703	-1.49186	2.9271e-10	1035.42	694.456
A_51_P326091	TTTTTTGTTTTAGGGTCTCACTATGTAACTCACGTGTGGGATTTATCTTCTGCCTCTGTC	NM_207653	Cflar	CASP8 and FADD-like apoptosis regulator	biological process|apoptosis|IEA|GO:0006915|MGI|12819136//biological process|apoptosis|ISS|GO:0006915|MGI|12819136//molecular function|caspase activity|IEA|GO:0030693|MGI|na//biological process|induction of apoptosis|IEA|GO:0006917|MGI|na//molecular function|protein binding|IEA|GO:0005515|MGI|na//biological process|proteolysis and peptidolysis|IEA|GO:0006508|MGI|na//biological process|regulation …		0	2	0	0	0.02	0	2.02	395	mid transient down	0.60804	-1.64464	3.34703e-15	3147.24	1916.5	0.49241	-2.03084	5.08893e-28	6993.23	3437.23	0.50408	-1.98379	2.34573e-22	8200.97	4130.08
A_51_P259555	AGCATGAAGTTTCGGACAGATATGACTTTTGTGAAGGGTTCTAGCTGTGCCTTGGACAGA	NM_172876	Gpatch3	G patch domain containing 3	cellular component|intracellular|ISS|GO:0005622|MGI|12466851//molecular function|nucleic acid binding|ISS|GO:0003676|MGI|12466851		1	2	4	0.2	0.02	0.002	7.222	154	early persistent down	0.43526	-2.29745	2.25349e-22	383.057	165.708	0.4926	-2.03006	3.74494e-10	312.053	151.974	0.49528	-2.01907	9.68395e-12	216.441	106.695
A_52_P613953	CCATCAAGGCTTACAACGCTGAAGACAATGAGAAGTTCAAGACGATAGTGGAGTTTGAGT	NM_028754	0610037L13Rik	RIKEN cDNA 0610037L13 gene			0	2	0	0	0.02	0	2.02	395	mid transient down	0.7545	-1.32538	3.3941e-06	1388.34	1048.77	0.49263	-2.02992	1.49429e-34	1937.67	954.294	0.70037	-1.42781	2e-05	1587.19	1109.43
A_52_P654910	TTGTTACTAATGAATTATTGAACCTGAATGATAAATACATAAGAATTCATTTACTTTCTT	AK013894	Trpc2	Transient receptor potential cation channel, subfamily C, member 2	cellular component|Golgi membrane|IDA|GO:0000139|MGI|10998353//molecular function|NOT store-operated calcium channel activity|IDA|GO:0015279|MGI|10051594,10998353//molecular function|calcium channel activity|IEA|GO:0005262|MGI|na//biological process|calcium ion transport|IEA|GO:0006816|MGI|na//molecular function|cation channel activity|IEA|GO:0005261|MGI|na//biological process|cation transport|IE…		0	2	0	0	0.02	0	2.02	395	mid transient down	0.68246	-1.46529	0.01598	29.8699	19.9379	0.49281	-2.02919	0.00015	32.9202	16.0327	0.61561	-1.62442	0.00139	28.9539	17.6753
A_51_P148355	GTATACAAACCAACTGTTTAGAGATTCCTCTTGTGCAGAGCCCTACTGTGTTTTTATGTT	NM_175433	Zfp710	Zinc finger protein 710			1	2	0	0.2	0.02	0	3.22	198	early sustained down	0.36503	-2.73951	0	3159.6	1154.79	0.49286	-2.02898	1.48037e-17	4081.75	2013.29	0.67652	-1.47814	5.50083e-09	3437.49	2324.61
A_51_P235345	GTAGCAGGGTTCGGCGTCACAGACCTGCAGCAGCAGAAACACTTCCTGGGAGAGACTATT	AK147227	9830001H06Rik	RIKEN cDNA 9830001H06 gene			0	2	0	0	0.02	0	2.02	395	mid transient down	0.7621	-1.31216	8e-05	394.766	300.232	0.49299	-2.02844	4.25356e-10	608.516	295.884	0.63349	-1.57856	6.11313e-07	364.446	229.777
A_51_P438711	GTGCAGAAGCTGGTTAAATCTTAGTATATTTCTGAGGTATCTATAGCAATAAAGGCTTAG	NM_023814	Tbx18	T-box18	molecular function|DNA binding|IEA|GO:0003677|MGI|na//biological process|anterior/posterior axis specification|IMP|GO:0009948|MGI|15155583//cellular component|nucleus|IEA|GO:0005634|MGI|na//biological process|regulation of transcription, DNA-dependent|IEA|GO:0006355|MGI|na//biological process|somitogenesis|IMP|GO:0001756|MGI|15155583//biological process|transcription|IEA|GO:0006350|MGI|na//molecu…		0	2	0	0	0.02	0	2.02	395	mid transient down	0.63937	-1.56404	4.04635e-10	801.878	512.807	0.49302	-2.02832	5.70264e-06	678.896	334.708	0.66321	-1.50781	0.00111	855.748	565.155
A_52_P190506	CACGATGGTACTCAAAACTGGAACTATAGTCCCACACGATGGTACTCAAAACTGGAACTA	AK154840	Mrpl15	Mitochondrial ribosomal protein L15	cellular component|intracellular|ISS|GO:0005622|MGI|12466851//biological process|mitochondrial genome maintenance|TAS|GO:0000002|MGI|10593885//cellular component|mitochondrial large ribosomal subunit|IEA|GO:0005762|MGI|10593885//cellular component|mitochondrial large ribosomal subunit|ISS|GO:0005762|MGI|10593885//cellular component|mitochondrion|IDA|GO:0005739|MGI|14651853//biological process|pro…		0	2	0	0	0.02	0	2.02	395	mid transient down	0.69293	-1.44314	8.73266e-10	13959.8	9661.47	0.49306	-2.02814	1.79003e-22	11838.5	5846.83	0.7158	-1.39704	4.33469e-08	5523.3	3948.78
[truncated: 3,043 more rows]

## Sheet: File 2C_1366 early genes
Additional file 2C - This sheet contains 1355 early response genes to 5 mM MAA treatment which meet the critera of |fold change|>2 and P value<0.005 at 3hr. Hidden columns H-J indicate the whole number portion of the TFS; 1, 2 or 4 represent genes meeting both criteria. Hidden columns K-M indicate the decimal portion of the TFS, 0.1,0.01 and 0.001 represent up regulation while 0.2,0.02 and 0.002 …																3 hr: 5 mM MAA vs UT (Array 1)					8 hr: 5 mM MAA vs UT (Array 2)					24 hr: 5 mM MAA vs UT (Array 3)
[truncated: 1,367 more rows]

[truncated: 3 more sheets: File 2D_1387 mid genes, File 2E_1138 late genes, File 2F_21 others]
