# Supplementary material for: Impact of methoxyacetic acid on mouse Leydig cell gene expression
Source: Reprod Biol Endocrinol. 2010 Jun 18;8:65. doi: 10.1186/1477-7827-8-65 (PMC2909983; doi:10.1186/1477-7827-8-65)
Supplement: Additional file 4 — Expression ratio and TFS of 102 early response genes identified as DNA-binding proteins by their GO terms. [file 1477-7827-8-65-S4.XLS]

## Sheet: File 4_102 early DNA binding
Additional file 4 - Shown are 102 early response genes identified as DNA-binding proteins by their GO terms. Included are 60 early transient genes, 20 early persistent genes, and 21 early sustained genes, as shown in column Q. 32 of the 102 genes are associated with developmental processes by DAVID analysis (Fig. 2). Hidden columns I-K indicate the whole number portion of TFS and columns L-N indi…																	3 hr: 5 mM MAA vs UT (Array 1)					8 hr: 5 mM MAA vs UT (Array 2)					24 hr: 5 mM MAA vs UT (Array 3)
Agilent Mouse Microarray Platform Reporter Name	Agilent mouse probe sequence	Mouse accession	Mouse gene name	UG name	UG GO	Interpro Domain(s)		3 hr: 5 mM MAA vs UT (Array 1)	8 hr: 5 mM MAA vs UT (Array 2)	24 hr: 5 mM MAA vs UT (Array 3)	3 hr: 5 mM MAA vs UT (Array 1)	8 hr: 5 mM MAA vs UT (Array 2)	24 hr: 5 mM MAA vs UT (Array 3)	TFS	TFS Gene Count	sub-group	Ratio (3 hr MAA/Untreated)	Fold Change	P-value	Intensity 1 (UT)	Intensity 2 (3 hr, 5 mM MAA)	Ratio (8 hr MAA/Untreated)	Fold Change	P-value	Intensity 1 (UT)	Intensity 2 (8 hr, 5 mM MAA)	Ratio (24 hr MAA/Untreated)	Fold Change	P-Value	Intensity 1 (UT)	Intensity 2 (24 hr, 5 mM MAA)
A_52_P29943	AGTACAATTATTAACCATTTTTCAGTTTAAATAAAAGTTTATAATCATGTATGAAAGCAT	AK029940	3110057O12Rik	RIKEN cDNA 3110057O12 gene	molecular function|DNA binding|IEA|GO:0003677|MGI|na//molecular function|hydrolase activity|IEA|GO:0016787|MGI|na			1	0	0	0.1	0	0	1.1	351	early transient up	4.75676	4.75676	2.2072e-07	2.80638	13.0471	1.76851	1.76851	0.00877	13.4456	24.5422	2.03713	2.03713	0.00544	11.8644	24.0758
A_51_P449133	CACTTAGAGCACCACTAGACTGAGGGATTAACTTCTAGATGAAATTCTAAGACTCTTGTG	NM_013464	Ahr	Aryl-hydrocarbon receptor	molecular function|DNA binding|IEA|GO:0003677|MGI|na//biological process|cell cycle|IEA|GO:0007049|MGI|na//cellular component|cytoplasm|IDA|GO:0005737|MGI|12215427//cellular component|nucleus|IDA|GO:0005634|MGI|12215427//molecular function|protein binding|IPI|GO:0005515|MGI|12215427,15383530//molecular function|receptor activity|IEA|GO:0004872|MGI|na//biological process|regulation of transcriptio…	IPR000014:PAS, IPR001067:Nuclear translocator, IPR001092:Basic helix-loop-helix dimerisation region bHLH, IPR001610:PAC motif, IPR013655:PAS fold-3, IPR013767:PAS fold,		1	0	4	0.1	0	0.001	5.101	26	early transient up	2.64746	2.64746	1.36044e-23	2169.67	5784.22	1.65096	1.65096	2.57093e-31	6667.11	11014.2	2.2062	2.2062	1.88127e-33	6961.16	15415.4
A_52_P616480	ATCCTCCTTGGAAGAGAAGGAGGGCTAAATTAAGCTTCTAGTGGACTTTTCCGGGTAGAT	NM_173779	Ankrd58	Ankyrin repeat domain 58	molecular function|DNA binding|IEA|GO:0003677|MGI|na	IPR002110:Ankyrin,		1	0	0	0.1	0	0	1.1	351	early transient up	2.57829	2.57829	4.44782e-19	35.4323	92.6847	1.5145	1.5145	4.89398e-06	222.241	334.496	1.64122	1.64122	8.58689e-14	279.725	459.514
A_52_P679807	TTGAAGATGGTAAAAGGTTACATTTTCTTATCTTCCAACTCAATCCTAAAACACTGGGAC	AK089684	Arid3b	AT rich interactive domain 3B (Bright like)	molecular function|DNA binding|ISS|GO:0003677|MGI|12466851//cellular component|intracellular|ISS|GO:0005622|MGI|12466851	IPR001606:AT-rich interaction region,		1	0	0	0.1	0	0	1.1	351	early transient up	2.46479	2.46479	0.001	21.978	54.0356	1.28153	1.28153	0.07342	56.7076	73.039	1.26427	1.26427	0.02582	54.2407	67.9735
A_52_P367621	TCAAGGAAAAAGCTGATCTCGGGGAAGATGAGGAAGAAACCAACGTGATTGTGCTCAGTT	NM_023598	Arid5b	AT rich interactive domain 5B (Mrf1 like)	molecular function|DNA binding|ISS|GO:0003677|MGI|12466851//cellular component|intracellular|ISS|GO:0005622|MGI|12466851//cellular component|nucleus|IEA|GO:0005634|MGI|na//biological process|regulation of transcription, DNA-dependent|IEA|GO:0006355|MGI|na//biological process|transcription|IEA|GO:0006350|MGI|na	IPR001606:AT-rich interaction region,		1	0	0	0.1	0	0	1.1	351	early transient up	2.11089	2.11089	1.71403e-18	628.485	1310.95	0.92575	-1.0802	0.6555	1521.83	1425.1	0.98858	-1.01156	0.85702	2868.96	2832.03
A_52_P699109	CAAGTTCTATTACAAACTATTATCTAAATGTTTTATATATTTAAGGTTTCATTAACTATA	AK038145	Atr	Ataxia telangiectasia and Rad3 related	molecular function|DNA binding|IEA|GO:0003677|MGI|na//biological process|DNA damage checkpoint|IMP|GO:0000077|MGI|12937170//biological process|DNA repair|IEA|GO:0006281|MGI|na//cellular component|chromosome|IEA|GO:0005694|MGI|na//molecular function|inositol or phosphatidylinositol kinase activity|ISS|GO:0004428|MGI|12466851//molecular function|kinase activity|IEA|GO:0016301|MGI|na//molecular func…	IPR000357:HEAT, IPR000403:Phosphatidylinositol 3- and 4-kinase, catalytic, IPR003152:PIK-related kinase, FATC, IPR012993:UME, IPR014009:PIK-related kinase,		1	0	0	0.1	0	0	1.1	351	early transient up	3.36797	3.36797	0.00474	2.96749	10.0033	0.66009	-1.51494	0.29274	16.0277	10.2575	0.79235	-1.26206	0.4338	22.8113	17.7632
A_52_P184618	TCTCTGCGGATACTGTACAGCAATGGTCAACTTTGCCACTTGCACTGAGTTTTGAGTCAA	NM_007521	Bach2	BTB and CNC homology 2	molecular function|DNA binding|IDA|GO:0003677|MGI|8887638//cellular component|nucleus|IDA|GO:0005634|MGI|8887638//molecular function|protein binding|IPI|GO:0005515|MGI|8887638//biological process|regulation of transcription, DNA-dependent|IDA|GO:0006355|MGI|8887638//biological process|transcription|IEA|GO:0006350|MGI|na//molecular function|transcription factor activity|IDA|GO:0003700|MGI|8887638	IPR000210:BTB/POZ-like, IPR002112:Transcription factor Jun, IPR004827:Basic-leucine zipper (bZIP) transcription factor, IPR011333:BTB/POZ fold, IPR011616:bZIP transcription factor, bZIP-1, IPR013069:BTB/POZ, IPR013089:Kelch related,		1	0	0	0.1	0	0	1.1	351	early transient up	2.01551	2.01551	7.98571e-18	130.771	262.367	1.56674	1.56674	1.96787e-07	138.734	215.364	1.30575	1.30575	7e-05	161.417	210.265
A_51_P273044	CTCTGGCTCCTCAAATAAGAGATGCAGAGATGAGGTCCTTCTGGATGGAAAGCCAAAAAA	NM_054078	Baz2a	Bromodomain adjacent to zinc finger domain, 2A	molecular function|DNA binding|IEA|GO:0003677|MGI|na//biological process|chromatin remodeling|TAS|GO:0006338|MGI|11980720//cellular component|nucleus|IEA|GO:0005634|MGI|na//biological process|regulation of transcription, DNA-dependent|IEA|GO:0006355|MGI|na//biological process|transcription|IEA|GO:0006350|MGI|na	IPR000637:HMG-I and HMG-Y, DNA-binding, IPR001487:Bromodomain, IPR001739:Methyl-CpG binding, IPR001965:Zinc finger, PHD-type, IPR004022:DDT, IPR013083:Zinc finger, RING/FYVE/PHD-type,		1	0	0	0.1	0	0	1.1	351	early transient up	2.1385	2.1385	1.82508e-17	235.669	512.436	1.51659	1.51659	4e-05	277.216	425.97	1.19586	1.19586	0.02765	262.483	315.078
A_51_P459465	CTCTAGCCAGAGAAGAAATGTGTCACCTTAACCAGATGTATCTGTTCTCTGTAATTGTAG	AK083260	C330002I19Rik	RIKEN cDNA C330002I19 gene	molecular function|DNA binding|ISS|GO:0003677|MGI|12466851//cellular component|integral to membrane|TAS|GO:0016021|MGI|12466851//biological process|regulation of transcription, DNA-dependent|ISS|GO:0006355|MGI|12466851//molecular function|transcription factor activity|ISS|GO:0003700|MGI|12466851	IPR011646:KAP P-loop,		1	0	0	0.1	0	0	1.1	351	early transient up	2.09047	2.09047	2.96355e-09	51.0693	108.213	1.91697	1.91697	7.74281e-12	90.3615	173.435	1.56297	1.56297	1.78208e-07	144.982	226.565
A_52_P515959	AGGTGCTTAAGAAGAAACAAAATTAAACCATTTGTACGTGTATGAGTAAATGTGTTGGGG	AK084024	Creb5	CAMP responsive element binding protein 5	molecular function|DNA binding|IEA|GO:0003677|MGI|na//cellular component|nucleus|IEA|GO:0005634|MGI|na//biological process|regulation of transcription, DNA-dependent|IEA|GO:0006355|MGI|na//biological process|transcription|IEA|GO:0006350|MGI|na	IPR004827:Basic-leucine zipper (bZIP) transcription factor, IPR011616:bZIP transcription factor, bZIP-1,		1	0	0	0.1	0	0	1.1	351	early transient up	3.71729	3.71729	2.60707e-24	8.65692	32.0603	1.21879	1.21879	0.14894	44.9301	54.2271	1.45051	1.45051	0.00938	78.4105	112.256
A_51_P502203	TTGGTAAAGAGTAGTGGTCAGAGAACAACAGGGAGTTTTGCCACAGGAGACATTTGGTGA	AK035099	Ddefl1	Development and differentiation enhancing factor-like 1	molecular function|DNA binding|IEA|GO:0003677|MGI|na	IPR001164:Arf GTPase activating protein, IPR001849:Pleckstrin-like, IPR002110:Ankyrin, IPR011993:Pleckstrin homology-type,		1	0	0	0.1	0	0	1.1	351	early transient up	2.31362	2.31362	2.82963e-29	73.573	169.385	1.77994	1.77994	3.53046e-23	167.088	297.184	1.33485	1.33485	0.00075	187.716	250.472
A_51_P367866	ACTGAAAATGTAAATTTATACATCTATTCAGGAGTTGGAGTGTTGTGGTTACCTACTGAG	NM_007913	Egr1	Early growth response 1	molecular function|DNA binding|IEA|GO:0003677|MGI|na//biological process|T cell differentiation|IMP|GO:0030217|MGI|12165491//molecular function|nucleic acid binding|IEA|GO:0003676|MGI|na//cellular component|nucleus|IMP|GO:0005634|MGI|12165491//biological process|regulation of transcription, DNA-dependent|IMP|GO:0006355|MGI|12165491//biological process|transcription|IEA|GO:0006350|MGI|na//molecula…	IPR007087:Zinc finger, C2H2-type,		1	0	4	0.1	0	0.001	5.101	26	early transient up	4.5116	4.5116	3.96353e-33	508.565	2334.39	1.17642	1.17642	0.01478	3808.08	4497.78	3.29146	3.29146	5.62329e-31	8916.88	29527.7
A_52_P159276	AGAAATACAATTGCGGGTTTCTTTAGGTTCAGGGAACTAGAATAGGTCATTTGTATGAGT	NM_145890	Grhl1	Grainyhead-like 1 (Drosophila)	molecular function|DNA binding|ISS|GO:0003677|MGI|12175488//biological process|regulation of transcription|ISS|GO:0045449|MGI|12175488//molecular function|transcription factor activity|ISS|GO:0003700|MGI|12175488	IPR007604:CP2 transcription factor,		1	0	0	0.1	0	0	1.1	351	early transient up	2.43174	2.43174	3.20186e-09	242.181	604.345	1.95606	1.95606	1.09114e-17	206.037	404.653	1.10059	1.10059	0.32093	243.908	267.81
A_51_P215097	GTAAACAGGGGGAAAGGACTGAGGTTCTTAGGAGTTAACTCCATAAGCAATCAGAGCTTT	NM_078477	Klf16	Kruppel-like factor 16	molecular function|DNA binding|IDA|GO:0003677|MGI|11390978//biological process|dopamine receptor signaling pathway|IDA|GO:0007212|MGI|11390978//molecular function|nucleic acid binding|IEA|GO:0003676|MGI|na//cellular component|nucleus|IEA|GO:0005634|MGI|na//molecular function|receptor activity|IEA|GO:0004872|MGI|na//biological process|regulation of transcription from RNA polymerase II promoter|IDA…	IPR007087:Zinc finger, C2H2-type, IPR015880:Zinc finger, C2H2-like,		1	0	0	0.1	0	0	1.1	351	early transient up	2.09631	2.09631	2.05403e-33	1021.56	2144.07	1.56794	1.56794	1.1971e-14	1270.14	1989.76	1.19577	1.19577	0.00066	1558	1862.52
A_51_P490795	CGCGGGTGAAGAATGAGAAGCGCGTTTCCAGATGTTTCTTTCTGTAAATATGGTGCCAAT	NM_010751	Mxd1	MAX dimerization protein 1	molecular function|DNA binding|IEA|GO:0003677|MGI|na//cellular component|nucleus|IEA|GO:0005634|MGI|na//molecular function|protein binding|IPI|GO:0005515|MGI|10229200//biological process|regulation of transcription, DNA-dependent|IEA|GO:0006355|MGI|na//biological process|transcription|IEA|GO:0006350|MGI|na//molecular function|transcription factor activity|IEA|GO:0003700|MGI|na//cellular component…	IPR001092:Basic helix-loop-helix dimerisation region bHLH, IPR011598:Helix-loop-helix DNA-binding,		1	0	0	0.1	0	0	1.1	351	early transient up	2.12364	2.12364	1.71933e-18	416.192	880.794	1.35293	1.35293	0.00262	592.466	797.289	1.01043	1.01043	0.91926	807.124	813.829
A_51_P235123	GGTCATGCACGAAGAAGGAGAAGAAATAAATCAACATACTTTCCGATGCTTAGCGCTTAT	NM_008690	Nfkbie	Nuclear factor of kappa light polypeptide gene enhancer in B-cells inhibitor, epsilon	molecular function|DNA binding|ISS|GO:0003677|MGI|12466851//biological process|regulation of transcription, DNA-dependent|ISS|GO:0006355|MGI|12466851//molecular function|transcription factor activity|ISS|GO:0003700|MGI|12466851//molecular function|transcriptional repressor activity|ISS|GO:0016564|MGI|12819136	IPR002110:Ankyrin,		1	0	0	0.1	0	0	1.1	351	early transient up	3.2695	3.2695	2.44719e-37	1076.27	3499.66	1.8635	1.8635	7.55643e-27	1620.95	3018.97	1.52423	1.52423	1.14107e-06	2981.14	4560.29
A_52_P384916	TGTAGATTATATCTTTAGAGGAGAAACAGTTAGATCATGACTAGGCATTGATAAGGAGTG	AK136384	Nfkbiz	Nuclear factor of kappa light polypeptide gene enhancer in B-cells inhibitor, zeta	molecular function|DNA binding|ISS|GO:0003677|MGI|12466851//biological process|inflammatory response|IDA|GO:0006954|MGI|11086164//cellular component|nucleus|IDA|GO:0005634|MGI|11086164//biological process|regulation of transcription, DNA-dependent|ISS|GO:0006355|MGI|12466851//molecular function|transcription factor activity|ISS|GO:0003700|MGI|12466851	IPR002110:Ankyrin,		1	0	0	0.1	0	0	1.1	351	early transient up	2.19758	2.19758	1.64512e-42	606.111	1331.7	1.6969	1.6969	1.96984e-18	1231.13	2090.8	1.66642	1.66642	8.63016e-12	1317.1	2196.44
A_52_P122664	GCTGTTTACATGTTTCTGTCGGGAATGAAACCCTGGACTGTTGTGTTTTTGTCTGTGTTG	NM_010264	Nr6a1	Nuclear receptor subfamily 6, group A, member 1	molecular function|DNA binding|IEA|GO:0003677|MGI|na//molecular function|ligand-dependent nuclear receptor activity|IEA|GO:0004879|MGI|na//biological process|negative regulation of transcription from RNA polymerase II promoter|IMP|GO:0000122|MGI|12381721//cellular component|nucleus|IEA|GO:0005634|MGI|na//molecular function|receptor activity|IEA|GO:0004872|MGI|na//biological process|regulation of …	IPR000324:Vitamin D receptor, IPR000536:Nuclear hormone receptor, ligand-binding, core, IPR001628:Zinc finger, nuclear hormone receptor-type, IPR001723:Steroid hormone receptor, IPR008946:Nuclear hormone receptor, ligand-binding,		1	0	0	0.1	0	0	1.1	351	early transient up	2.03639	2.03639	9.31658e-17	361.522	740.499	1.77206	1.77206	2.63511e-13	308.536	544.271	1.47267	1.47267	1.35165e-10	368.93	542.724
A_52_P470211	CGAGTCTTGTAACAAGCTACATTCCAAAAGCTTCAAGCGAAACAGTTGCACGAGAGAGAA	AK045733	Rai14	Retinoic acid induced 14	molecular function|DNA binding|ISS|GO:0003677|MGI|12466851//cellular component|mitochondrion|IDA|GO:0005739|MGI|14651853//biological process|regulation of transcription, DNA-dependent|ISS|GO:0006355|MGI|12466851//molecular function|transcription factor activity|ISS|GO:0003700|MGI|12466851			1	0	0	0.1	0	0	1.1	351	early transient up	2.30879	2.30879	1.85917e-16	102.795	237.407	0.95593	-1.0461	0.77665	344.121	324.551	1.06622	1.06622	0.41231	535.729	573.691
A_52_P214630	ATAAAACCTTAAAGCGTTCTTATAATATGGCATCTTTCGATTTCTGTATAAAAACAGACC	NM_011448	Sox9	SRY-box containing gene 9	molecular function|DNA binding|TAS|GO:0003677|MGI|11431689//biological process|cartilage condensation|IMP|GO:0001502|MGI|10319868,12414734//biological process|cell differentiation|IMP|GO:0030154|MGI|12414734//biological process|cell fate specification|IMP|GO:0001708|MGI|12842915//biological process|epithelial to mesenchymal transition|IMP|GO:0001837|MGI|15096597//biological process|heart developm…	IPR000910:High mobility group box, HMG1/HMG2, IPR009071:High mobility group box, HMG,		1	0	0	0.1	0	0	1.1	351	early transient up	2.57061	2.57061	5.97012e-17	58.5583	151.613	1.21949	1.21949	0.04819	199.155	244.856	1.11298	1.11298	0.23652	255.324	282.823
A_51_P501248	TTGCATATAGAAGACACTCCCCATTGCTCTTAGGGACCTTCCCTGGGAACCAAATTCAAA	NM_025367	Sphk1	Sphingosine kinase 1	molecular function|DNA binding|ISS|GO:0003677|MGI|12393916//molecular function|calmodulin binding|ISS|GO:0005516|MGI|12393916//cellular component|cytoplasm|ISS|GO:0005737|MGI|na//molecular function|kinase activity|IEA|GO:0016301|MGI|na//cellular component|membrane fraction|ISS|GO:0005624|MGI|na//biological process|negative regulation of apoptosis|ISS|GO:0043066|MGI|na//biological process|positive…	IPR001206:Diacylglycerol kinase, catalytic region,		1	0	0	0.1	0	0	1.1	351	early transient up	2.06037	2.06037	1.65088e-18	1008.58	2090.33	1.05227	1.05227	0.54847	3491.57	3679.97	0.85818	-1.16526	0.07467	3820.52	3268.4
A_52_P612537	TTCATTGCCTGTATTATAGCTTTTCTTCTGTAACATGAATGTTTGAAAAGTCCTAGGCTG	NM_178750	Ss18l1	Synovial sarcoma translocation gene on chromosome 18-like 1	molecular function|DNA binding|ISS|GO:0003677|MGI|14716005//biological process|dendrite morphogenesis|IMP|GO:0016358|MGI|14716005//molecular function|protein binding|ISS|GO:0005515|MGI|14716005//biological process|regulation of transcription, DNA-dependent|ISS|GO:0006355|MGI|14716005//molecular function|transcription factor activity|ISS|GO:0003700|MGI|14716005	IPR007726:SSXT,		1	0	0	0.1	0	0	1.1	351	early transient up	2.34589	2.34589	1.29468e-35	626.175	1471.81	1.33381	1.33381	6.04228e-07	904.143	1205.2	1.05807	1.05807	0.33479	921.471	975.267
A_51_P400335	GGCATGTGACACACGTCAGTAATGTAATTCCCACTACTCTGGTGACTAAGATGGGAATTG	NM_020584	Terf2ip	Telomeric repeat binding factor 2, interacting protein	molecular function|DNA binding|IEA|GO:0003677|MGI|na//cellular component|chromosome|IEA|GO:0005694|MGI|na//cellular component|chromosome, telomeric region|IEA|GO:0000781|MGI|na//cellular component|intracellular|IEA|GO:0005622|MGI|na//cellular component|nucleus|IEA|GO:0005634|MGI|na//biological process|telomerase-dependent telomere maintenance|IEA|GO:0007004|MGI|na	IPR015010:Rap1 Myb,		1	0	0	0.1	0	0	1.1	351	early transient up	2.12944	2.12944	7.62095e-27	944.578	2016.19	1.40519	1.40519	7e-05	1284.75	1809.7	1.2367	1.2367	0.00247	1476.06	1825
A_52_P412417	CCTGAAGATACTTGTGATGTCTAACTCTGCATAGCCTTTTCTCTTCATATCTGCGGCCTA	NM_009397	Tnfaip3	Tumor necrosis factor, alpha-induced protein 3	molecular function|DNA binding|IEA|GO:0003677|MGI|na//biological process|apoptosis|IEA|GO:0006915|MGI|na//molecular function|cysteine-type peptidase activity|IEA|GO:0008234|MGI|na//cellular component|cytoplasm|IDA|GO:0005737|MGI|10385526//molecular function|hydrolase activity|IEA|GO:0016787|MGI|na//cellular component|nucleus|IEA|GO:0005634|MGI|na//molecular function|peptidase activity|IEA|GO:0008…	IPR002653:Zinc finger, A20-type, IPR003323:Ovarian tumour, otubain,		1	0	0	0.1	0	0	1.1	351	early transient up	2.34839	2.34839	7.71859e-24	746.494	1749.56	1.69568	1.69568	1.68066e-12	1910.25	3233.17	1.89584	1.89584	1.5738e-25	1663.1	3152.47
A_51_P448091	CCAGATTGTTCACTGTACTCTACATGGAAGATCTCACACAGGTCAAAGAGCTCTTAGGAA	NM_001025163	Zfp78	Zinc finger protein 78	molecular function|DNA binding|IEA|GO:0003677|MGI|na//molecular function|nucleic acid binding|IEA|GO:0003676|MGI|na//cellular component|nucleus|IEA|GO:0005634|MGI|na//biological process|regulation of transcription, DNA-dependent|IEA|GO:0006355|MGI|na//biological process|transcription|IEA|GO:0006350|MGI|na	IPR001909:KRAB box, IPR007086:Zinc finger, C2H2-subtype, IPR007087:Zinc finger, C2H2-type, IPR013087:Zinc finger, C2H2-type/integrase, DNA-binding,		1	0	0	0.1	0	0	1.1	351	early transient up	2.0214	2.0214	4.98545e-16	219.379	447.081	1.45365	1.45365	2.78953e-08	385.471	559.068	1.5807	1.5807	6.65746e-10	224.033	353.307
A_51_P411874	TTTCAAATATTTATGCATGAATGTTAATATATATCATCTAGAACACATTTGTAATGATCA	AK042243	Ankhd1	Eukaryotic translation initiation factor 4E binding protein 3	molecular function|DNA binding|ISS|GO:0003677|MGI|12466851//molecular function|receptor activity|IEA|GO:0004872|MGI|na//biological process|regulation of transcription, DNA-dependent|ISS|GO:0006355|MGI|12466851//molecular function|transcription factor activity|ISS|GO:0003700|MGI|12466851	IPR002110:Ankyrin, IPR004087:K Homology, IPR004088:K Homology, type 1, IPR010916:TonB box, N-terminal,		1	0	0	0.2	0	0	1.2	245	early transient down	0.4898	-2.04167	1.68612e-16	42.9726	21.1116	0.66299	-1.50831	0.01003	36.4933	24.4668	1.00409	1.00409	0.96621	25.1514	25.2089
A_52_P1101647	ATTATACCATAATGTATTTAACTCGAACTGTCATGTTTTATGTACAATATATCATAATTC	AK079418	Asb15	Ankyrin repeat and SOCS box-containing protein 15	molecular function|DNA binding|ISS|GO:0003677|MGI|12466851//molecular function|calcium ion binding|ISS|GO:0005509|MGI|12466851//biological process|intracellular signaling cascade|IEA|GO:0007242|MGI|na//cellular component|nucleus|ISS|GO:0005634|MGI|12466851//biological process|regulation of transcription, DNA-dependent|ISS|GO:0006355|MGI|12466851//molecular function|transcription factor activity|I…	IPR001496:SOCS protein, C-terminal, IPR002048:Calcium-binding EF-hand, IPR002110:Ankyrin,		1	0	4	0.2	0	0.002	5.202	20	early transient down	0.28255	-3.53922	3e-05	12.3932	3.56216	0.65631	-1.52368	9.97295e-09	71.7636	47.0581	0.16934	-5.90532	9.77221e-09	72.2341	11.3337
A_51_P466858	CTCTAACGTTTTATCCTGTATTTATATGTTGTACGCAGTACTGGCCAATTCTGTAAATGG	NM_001039939	Asxl1	Additional sex combs like 1 (Drosophila)	molecular function|DNA binding|IEA|GO:0003677|MGI|na//cellular component|nucleus|IEA|GO:0005634|MGI|na//biological process|regulation of transcription, DNA-dependent|IEA|GO:0006355|MGI|na//biological process|transcription|IEA|GO:0006350|MGI|na	IPR001965:Zinc finger, PHD-type,		1	0	0	0.2	0	0	1.2	245	early transient down	0.46512	-2.14998	1.76158e-13	4951.27	2305.19	0.63844	-1.56631	3.29948e-11	5920.7	3785.22	0.77191	-1.29548	0.00202	4873.54	3763.74
A_52_P228079	GGAAGCTACTGTCTCAATTGGAAGCTCCGAAAAGATAGAATGCTCAAGGAATGGACTTTC	NM_007497	Atf1	Activating transcription factor 1	molecular function|DNA binding|IDA|GO:0003677|MGI|11354513//molecular function|cysteine protease inhibitor activity|ISS|GO:0004869|MGI|12466851//cellular component|nucleus|IEA|GO:0005634|MGI|na//molecular function|protein binding|IEA|GO:0005515|MGI|na//biological process|regulation of transcription, DNA-dependent|IEA|GO:0006355|MGI|na//biological process|transcription|IEA|GO:0006350|MGI|na//molec…	IPR001630:cAMP response element binding (CREB) protein, IPR003102:Coactivator CBP, pKID, IPR004827:Basic-leucine zipper (bZIP) transcription factor, IPR011616:bZIP transcription factor, bZIP-1,		1	0	0	0.2	0	0	1.2	245	early transient down	0.48969	-2.04211	5.54983e-36	6348.44	3109.23	0.66863	-1.4956	7.09805e-09	7731.87	5163.47	0.76238	-1.31167	3e-05	6437.85	4907.92
A_52_P544052	GTGAAATAAAATCGTGACAATTTCCTACACACACAGTATTTTTTCATAGAGACACTTCCC	NM_001001182	Baz2b	Bromodomain adjacent to zinc finger domain, 2B	molecular function|DNA binding|ISS|GO:0003677|MGI|12466851	IPR001487:Bromodomain, IPR001739:Methyl-CpG binding, IPR004022:DDT,		1	0	0	0.2	0	0	1.2	245	early transient down	0.46821	-2.13581	2.88071e-15	6108.58	2863.19	0.57567	-1.7371	1.72193e-15	7628.66	4396.72	0.63961	-1.56345	3.00454e-07	8845.19	5651.79
A_52_P676819	TGCAGCTTTAAAAGAAGTGGATTTTGTATTCAGAGTTCAAGTTAACTGTCTGTTTGACTC	NM_007562	Bnc1	Basonuclin 1	molecular function|DNA binding|IEA|GO:0003677|MGI|na//molecular function|nucleic acid binding|IEA|GO:0003676|MGI|na//cellular component|nucleus|IEA|GO:0005634|MGI|na//biological process|regulation of transcription, DNA-dependent|IEA|GO:0006355|MGI|na//biological process|transcription|IEA|GO:0006350|MGI|na//molecular function|zinc ion binding|IEA|GO:0008270|MGI|na	IPR007087:Zinc finger, C2H2-type,		1	0	0	0.2	0	0	1.2	245	early transient down	0.42049	-2.37815	3.10368e-17	29001.9	12101.3	0.56124	-1.78178	1.82201e-11	40833.3	22905.6	1.02793	1.02793	0.79334	39486.1	40629.4
A_51_P513785	TTTTAAGAGAGCCATCAGTTAGCTATCAGAATCTAGGTTGATGCATTTTTGGACTTAGCT	NM_181322	Ctcf	CCCTC-binding factor	molecular function|DNA binding|IDA|GO:0003677|MGI|11743158,12461525,15143173,15340049//biological process|DNA methylation|IDA|GO:0006306|MGI|12461525//biological process|cell cycle|IEA|GO:0007049|MGI|na//biological process|dosage compensation, by inactivation of X chromosome|TAS|GO:0009048|MGI|11743158//biological process|imprinting|IDA|GO:0006349|MGI|12461525,15143173//biological process|negativ…	IPR013087:Zinc finger, C2H2-type/integrase, DNA-binding,		1	0	0	0.2	0	0	1.2	245	early transient down	0.44344	-2.25508	2.17666e-14	23675.2	10451.3	0.59995	-1.66682	4.63377e-18	27282	16356.7	0.81421	-1.22818	0.00317	16543.8	13494.3
A_51_P113137	TTATAAAAGCATAACTGTTTTTTATTTGGATCATTTTTTACTGTGGGTGAAGGGGAGGGG	NM_007920	Elf1	E74-like factor 1	molecular function|DNA binding|IEA|GO:0003677|MGI|na//biological process|negative regulation of T cell receptor signaling pathway|IGI|GO:0050860|MGI|14738763//cellular component|nucleus|IEA|GO:0005634|MGI|na//biological process|regulation of cytokine production|IGI|GO:0001817|MGI|14738763//biological process|regulation of transcription, DNA-dependent|IEA|GO:0006355|MGI|na//biological process|tran…	IPR000418:Ets,		1	0	0	0.2	0	0	1.2	245	early transient down	0.44855	-2.22939	2.16431e-27	5797.24	2606.95	0.56852	-1.75895	1.29811e-17	7409.75	4219.18	0.73295	-1.36434	0.00103	7432.73	5434.56
A_52_P484903	TTGAGGAAGAAAATATTCAGCTTTGTATAAAGACTAGGTATCAGATTCCTTTTGCAGTGG	NM_008037	Fosl2	Fos-like antigen 2	molecular function|DNA binding|IEA|GO:0003677|MGI|na//cellular component|nucleus|IEA|GO:0005634|MGI|na//biological process|regulation of transcription, DNA-dependent|IEA|GO:0006355|MGI|na	IPR000837:Fos transforming protein, IPR004827:Basic-leucine zipper (bZIP) transcription factor, IPR011700:Basic leucine zipper,		1	0	0	0.2	0	0	1.2	245	early transient down	0.42544	-2.35053	5.90578e-15	7752.94	3311.28	0.55984	-1.78623	1.11792e-19	11154	6232.83	0.60215	-1.66072	3.8435e-09	11039	6653.26
A_51_P101228	AGAGCCATACGAAAATAATTCTCAAATCAGCTTCAGAATTAGTTCATAGCACTCCTTCCC	NM_198169	Gmeb2	Glucocorticoid modulatory element binding protein 2	molecular function|DNA binding|IEA|GO:0003677|MGI|na//cellular component|nucleus|IEA|GO:0005634|MGI|na//molecular function|transcription factor activity|IEA|GO:0003700|MGI|na	IPR000770:SAND, IPR010919:SAND-like,		1	0	0	0.2	0	0	1.2	245	early transient down	0.44794	-2.23242	2.88126e-26	2193.03	983.88	0.67286	-1.48619	1.01764e-11	2575.5	1734.44	0.76165	-1.31294	0.00021	2100.29	1600.57
A_51_P105810	GGGCGATGGCCATTCCTGCCATAGGTTGGACAGACTAGAAGGACTTCCTGAAGTCTAGCC	NM_148928	Gtf3c5	General transcription factor IIIC, polypeptide 5	molecular function|DNA binding|IEA|GO:0003677|MGI|na//cellular component|nucleus|IEA|GO:0005634|MGI|na//biological process|transcription|IEA|GO:0006350|MGI|na			1	0	0	0.2	0	0	1.2	245	early transient down	0.46944	-2.13019	5.68125e-17	3444.22	1597.45	0.7304	-1.36911	6.38327e-06	3769.61	2745.79	0.82486	-1.21233	0.01082	2343.28	1926.88
A_52_P76861	ACAGGATACCCAGTGTTAGGGGATTATACTTGATAACTTGTCTTATTTCCTCTTTGTTTG	BQ884892	Hmgb1	High mobility group box 1	molecular function|DNA binding|IEA|GO:0003677|MGI|na//biological process|DNA packaging|IEA|GO:0006323|MGI|na//cellular component|chromatin|IEA|GO:0000785|MGI|na//cellular component|chromosome|IEA|GO:0005694|MGI|na//cellular component|extracellular space|IDA|GO:0005615|MGI|15140875//molecular function|heparin binding|IEA|GO:0008201|MGI|na//biological process|nitric oxide biosynthesis|IDA|GO:000680…	IPR000135:High mobility group box, HMG1/HMG2, subgroup, IPR000910:High mobility group box, HMG1/HMG2, IPR009071:High mobility group box, HMG,		1	0	0	0.2	0	0	1.2	245	early transient down	0.48253	-2.07243	1.77845e-30	192.457	93.0433	0.59422	-1.68288	7.00303e-11	208.352	123.465	0.71306	-1.40241	2.84233e-06	163.919	116.594
A_52_P575646	TCTTCTAGTCATAGATAACTCTTCTATAACTTGTGATGAACAAGAGATATGCTGATCCAG	BQ936630	Hnrnpd	Heterogeneous nuclear ribonucleoprotein D	molecular function|DNA binding|IEA|GO:0003677|MGI|na//molecular function|RNA binding|IEA|GO:0003723|MGI|na//cellular component|chromosome|IEA|GO:0005694|MGI|na//cellular component|chromosome, telomeric region|IEA|GO:0000781|MGI|na//molecular function|nucleic acid binding|ISS|GO:0003676|MGI|12466851//cellular component|nucleus|ISS|GO:0005634|MGI|12466851//biological process|regulation of transcrip…			1	0	0	0.2	0	0	1.2	245	early transient down	0.34159	-2.9275	2.13351e-10	779.103	266.169	0.60714	-1.64708	1.18549e-16	1052.99	637.869	0.70627	-1.41588	5e-05	902.398	642.319
A_52_P484194	TGACCTTATTTGCTTACCAGTTACAGGTAAACAAAGCGTTTCCTCGTGTTGCCTCTTGTA	NM_001025602	Il1rl1	Interleukin 1 receptor-like 1	molecular function|DNA binding|ISS|GO:0003677|MGI|12466851//biological process|DNA methylation|ISS|GO:0006306|MGI|12466851//molecular function|N-methyltransferase activity|ISS|GO:0008170|MGI|12466851//biological process|defense response|IEA|GO:0006952|MGI|na//cellular component|extracellular space|TAS|GO:0005615|MGI|12466851//cellular component|integral to membrane|IEA|GO:0016021|MGI|na//molecula…	IPR000157:Toll-Interleukin receptor, IPR002052:N-6 Adenine-specific DNA methylase, IPR003598:Immunoglobulin subtype 2, IPR004074:Interleukin-1 receptor, type I and type II, IPR004075:Interleukin-1 receptor, type I/Toll precursor, IPR007110:Immunoglobulin-like, IPR013151:Immunoglobulin, IPR013783:Immunoglobulin-like fold, IPR015621:Interleukin-1 receptor,		1	0	0	0.2	0	0	1.2	245	early transient down	0.40964	-2.44118	4.00126e-11	603.387	240.333	0.58862	-1.69889	8.13023e-08	412.367	240.589	0.77874	-1.28413	0.00058	287.123	223.141
A_52_P264229	TGTTTCAGGCTTTGAAACTCTGTTTTCTATGAACAGAGATTGATTGGTCTTCACTGCCTA	NM_025454	Ing5	Inhibitor of growth family, member 5	molecular function|DNA binding|IEA|GO:0003677|MGI|na//biological process|regulation of transcription, DNA-dependent|IEA|GO:0006355|MGI|na	IPR001965:Zinc finger, PHD-type,		1	0	0	0.2	0	0	1.2	245	early transient down	0.43911	-2.27734	3.46121e-42	2987.73	1312.47	0.55165	-1.81275	6.36931e-13	3062.81	1682.67	0.71205	-1.4044	2.37686e-10	2542.1	1809.82
A_52_P462392	CTGGATCTCTGAATTTATATCATTCAAGACTTCCATATGGTCAGTAGTTGATACTCTAAC	NM_008453	Klf3	Kruppel-like factor 3 (basic)	molecular function|DNA binding|IEA|GO:0003677|MGI|na//molecular function|nucleic acid binding|IEA|GO:0003676|MGI|na//cellular component|nucleus|IEA|GO:0005634|MGI|na//biological process|regulation of transcription, DNA-dependent|IEA|GO:0006355|MGI|na//biological process|transcription|IEA|GO:0006350|MGI|na//molecular function|zinc ion binding|IEA|GO:0008270|MGI|na	IPR007087:Zinc finger, C2H2-type, IPR013087:Zinc finger, C2H2-type/integrase, DNA-binding,		1	0	0	0.2	0	0	1.2	245	early transient down	0.46881	-2.13307	1.49073e-08	5098.12	2321.26	0.6654	-1.50285	2.4083e-07	5696.21	3796.77	1.14298	1.14298	0.01022	5533.42	6324.42
A_52_P643919	ACCTGCTTTGCCAAGGACGGTAGCATTTACTGCAAGGAGGATTATTACAGAAGGTTCTCT	NM_001042577	Lhx9	LIM homeobox protein 9	molecular function|DNA binding|IEA|GO:0003677|MGI|na//cellular component|nucleus|IEA|GO:0005634|MGI|na//biological process|regulation of transcription|IEA|GO:0045449|MGI|na//biological process|regulation of transcription, DNA-dependent|IEA|GO:0006355|MGI|na//molecular function|transcription factor activity|IEA|GO:0003700|MGI|na//cellular component|transcription factor complex|IEA|GO:0005667|MGI|n…	IPR001781:Zinc finger, LIM-type,		1	0	0	0.2	0	0	1.2	245	early transient down	0.39898	-2.50638	4.86516e-30	240.986	96.2173	0.58109	-1.7209	2.90248e-16	261.051	151.348	0.79045	-1.2651	1e-05	549.896	434.633
A_52_P342159	TAGTTTCTCCTAGCCCAGCTTCTAGCTTCCTGTTTTCCCTTTCTCTCCCAGCAAAGGTGT	NM_023699	Nfatc4	Nuclear factor of activated T-cells, cytoplasmic, calcineurin-dependent 4	molecular function|DNA binding|IDA|GO:0003677|MGI|12466851,12796475//molecular function|DNA binding|ISS|GO:0003677|MGI|12466851,12796475//molecular function|catalytic activity|ISS|GO:0003824|MGI|12466851//biological process|cellular respiration|IDA|GO:0045333|MGI|12750314//biological process|heart development|IGI|GO:0007507|MGI|12750314//biological process|inflammatory response|ISS|GO:0006954|MGI…	IPR002909:Cell surface receptor IPT/TIG, IPR008366:Nuclear factor of activated T cells (NFAT), IPR011539:Rel homology, IPR013783:Immunoglobulin-like fold,		1	0	0	0.2	0	0	1.2	245	early transient down	0.48412	-2.0656	4.62403e-23	1622.54	787.885	0.6533	-1.5307	5e-05	1444.52	932.451	0.95034	-1.05226	0.49059	1342.22	1270.73
A_51_P380432	TGAACAGAGAGATGGACAGGCGGGTGATGGCTTGACTCTAAGCAGCCGAACACTGACCCA	NM_198885	Scx	Scleraxis	molecular function|DNA binding|IEA|GO:0003677|MGI|na//biological process|development|IEA|GO:0007275|MGI|na//cellular component|nucleus|IEA|GO:0005634|MGI|na//biological process|regulation of transcription, DNA-dependent|IEA|GO:0006355|MGI|na//biological process|transcription|IEA|GO:0006350|MGI|na	IPR001092:Basic helix-loop-helix dimerisation region bHLH, IPR011598:Helix-loop-helix DNA-binding,		1	0	0	0.2	0	0	1.2	245	early transient down	0.42818	-2.33549	1.23646e-29	3330.7	1431.83	0.50695	-1.9726	1.53303e-29	8043.93	4075.54	0.81778	-1.22282	0.00153	3177.29	2596.54
A_51_P141152	AAACTAGGGATCAATTTTCTCAACTGCAGAAACTTTTAGCCTTTCAAACAGTTCACACCT	NM_019812	Sirt1	Sirtuin 1 (silent mating type information regulation 2, homolog) 1 (S. cerevisiae)	molecular function|DNA binding|ISS|GO:0003677|MGI|12466851//molecular function|NAD-dependent histone deacetylase activity|IDA|GO:0017136|MGI|10693811//biological process|apoptosis|IEA|GO:0006915|MGI|na//biological process|cell differentiation|IEA|GO:0030154|MGI|na//biological process|chromatin silencing|ISS|GO:0006342|MGI|12466851//cellular component|chromatin silencing complex|ISS|GO:0005677|MGI…	IPR003000:Silent information regulator protein Sir2,		1	0	4	0.2	0	0.002	5.202	20	early transient down	0.47079	-2.1241	4.94807e-28	4085.98	1920.66	0.69293	-1.44315	1.63716e-06	5042	3495.62	0.4316	-2.31698	1.5272e-31	3698.81	1593.44
A_52_P576150	GGAAAAACTTCAAGCCCACCAAGTACAGCAGCATCTGCTCGGAGCACTTCACCCCGGACT	NM_199042	Thap1	THAP domain containing, apoptosis associated protein 1	molecular function|DNA binding|IEA|GO:0003677|MGI|na//molecular function|nucleic acid binding|IEA|GO:0003676|MGI|na	IPR006612:Zinc finger, C2CH-type,		1	0	0	0.2	0	0	1.2	245	early transient down	0.45181	-2.2133	4.81558e-33	661.545	299.161	0.75864	-1.31815	1.4876e-07	837.857	635.726	0.69677	-1.4352	1.95322e-06	592.66	412.72
A_51_P437559	GTCTTCGGAAGAACTTTTAAGAGTAAAATTAAAAGACATGTCCTGAACTGAGCTTGGTAG	NM_011589	Timeless	Timeless homolog (Drosophila)	molecular function|DNA binding|ISS|GO:0003677|MGI|12466851//biological process|branching morphogenesis|IDA|GO:0001763|MGI|12950082//biological process|development|IEA|GO:0007275|MGI|na//biological process|lung development|IDA|GO:0030324|MGI|12950082//cellular component|nucleus|IDA|GO:0005634|MGI|12466851,12875843,12950082//cellular component|nucleus|ISS|GO:0005634|MGI|12466851,12875843,12950082//…	IPR006906:Timeless protein, IPR007725:Timeless C-terminal,		1	0	0	0.2	0	0	1.2	245	early transient down	0.48075	-2.0801	2.09548e-24	10955.7	5275.38	0.88589	-1.12881	0.06692	10200.9	9054.8	0.71121	-1.40606	5.18351e-07	4867.95	3464.94
A_52_P640484	CTACCTGGAGATATATGTTACATAGTTAATAAACCCCTTATTCTCCACTGAATGGAATTG	NM_001082552	Trim21	Tripartite motif-containing 21	molecular function|DNA binding|IEA|GO:0003677|MGI|na//molecular function|RNA binding|IEA|GO:0003723|MGI|na//cellular component|cytoplasm|IDA|GO:0005737|MGI|11331580//cellular component|intracellular|IEA|GO:0005622|MGI|na//biological process|protein ubiquitination|IEA|GO:0016567|MGI|na//cellular component|ribonucleoprotein complex|IEA|GO:0030529|MGI|na//cellular component|ubiquitin ligase complex|…	IPR000315:Zinc finger, B-box, IPR001841:Zinc finger, RING-type, IPR001870:B302, (SPRY)-like, IPR003877:SPla/RYanodine receptor SPRY, IPR003879:Butyrophylin-like, IPR006574:SPRY-associated, IPR013083:Zinc finger, RING/FYVE/PHD-type,		1	0	0	0.2	0	0	1.2	245	early transient down	0.45341	-2.20552	2.10307e-09	815.925	366.777	0.69876	-1.43111	0.00027	1352.22	946.469	0.89837	-1.11313	0.22507	1242.34	1111.99
A_52_P957260	TACTAGGCTATTTCAAAGTTTGCCAAATAAACACTTACCATGTTCTCTTGTATCCACGTT	BB199080	Trp53	Transformation related protein 53	molecular function|DNA binding|IDA|GO:0003677|MGI|10205143,12135983//biological process|DNA damage response, signal transduction by p53 class mediator|IDA|GO:0030330|MGI|11790307,11884608//biological process|DNA damage response, signal transduction by p53 class mediator resulting in induction of apoptosis|IMP|GO:0042771|MGI|12952892,14654789//biological process|DNA damage response, signal transdu…	IPR002117:p53 tumor antigen, IPR010991:p53, tetramerisation, IPR011615:p53, DNA-binding, IPR012346:p53 and RUNT-type transcription factor, DNA-binding, IPR013872:p53 transactivation domain (TAD), IPR015551:Cellular tumour antigen p53,		1	0	0	0.2	0	0	1.2	245	early transient down	0.39665	-2.52111	9.5351e-22	417.528	166.134	0.60836	-1.64376	1.10057e-11	348.919	212.755	0.83235	-1.20142	0.00604	187.292	155.957
A_52_P94454	CATGGCTTGTAAGGGTTTGAGCAAATCTCATTCCAACTATTTGAGATAGTTGGACCACAG	BC067003	Trpc2	Transient receptor potential cation channel, subfamily C, member 2	cellular component|Golgi membrane|IDA|GO:0000139|MGI|10998353//molecular function|NOT store-operated calcium channel activity|IDA|GO:0015279|MGI|10051594,10998353//molecular function|calcium channel activity|IEA|GO:0005262|MGI|na//biological process|calcium ion transport|IEA|GO:0006816|MGI|na//molecular function|cation channel activity|IEA|GO:0005261|MGI|na//biological process|cation transport|IE…	IPR002110:Ankyrin, IPR002153:Transient receptor potential protein, IPR002706:DNA-repair protein Xrcc1, N-terminal, IPR005458:Transient receptor potential channel 2, IPR005821:Ion transport, IPR013555:Transient receptor potential II,		1	0	0	0.2	0	0	1.2	245	early transient down	0.46101	-2.16917	2.50804e-29	219.08	100.778	0.70322	-1.42203	8.09619e-08	230.691	162.445	0.52283	-1.91268	2.32508e-29	192.646	100.732
A_52_P366443	GAGGAGTGTGGGAAGGAATTCATCTGGAGCTCAGGGCTTAGTGCTCACCGGAAGGTTCAT	NM_019940	Zfp111	Zinc finger protein 111	molecular function|DNA binding|IEA|GO:0003677|MGI|na//cellular component|intracellular|ISS|GO:0005622|MGI|12466851//molecular function|nucleic acid binding|ISS|GO:0003676|MGI|12466851//cellular component|nucleus|IEA|GO:0005634|MGI|na//biological process|regulation of transcription, DNA-dependent|ISS|GO:0006355|MGI|12466851//biological process|transcription|IEA|GO:0006350|MGI|na	IPR001909:KRAB box,		1	0	0	0.2	0	0	1.2	245	early transient down	0.46277	-2.16089	4.81824e-40	680.239	314.903	0.65319	-1.53094	1.68346e-06	771.411	499.406	0.73168	-1.36671	0.00134	520.051	378.901
A_52_P372092	AGTGGAGAGAAGCCCTATAAATGTTTTGAATGTGGTAAACATTTTTCATGTAACAGTCAC	NM_144546	Zfp119	Zinc finger protein 119	molecular function|DNA binding|IEA|GO:0003677|MGI|na//cellular component|nucleus|IEA|GO:0005634|MGI|na//molecular function|protein binding|IPI|GO:0005515|MGI|15322135//biological process|regulation of transcription, DNA-dependent|IEA|GO:0006355|MGI|na//biological process|transcription|IEA|GO:0006350|MGI|na	IPR001909:KRAB box, IPR007086:Zinc finger, C2H2-subtype, IPR007087:Zinc finger, C2H2-type, IPR013087:Zinc finger, C2H2-type/integrase, DNA-binding, IPR015880:Zinc finger, C2H2-like,		1	0	0	0.2	0	0	1.2	245	early transient down	0.49579	-2.01697	8.85961e-06	1229.92	610.525	0.64365	-1.55363	1.74143e-09	1863.46	1201.29	0.53595	-1.86583	2.23102e-10	1667.93	894.041
A_51_P369796	GCATTCTGTGGGGTAAAAGCAATTAAGTTGGAAAGAAATGATCTACCATCTGATCATTGG	NM_145483	Zfp160	Zinc finger protein 160	molecular function|DNA binding|IEA|GO:0003677|MGI|na//cellular component|intracellular|ISS|GO:0005622|MGI|12466851//molecular function|nucleic acid binding|IEA|GO:0003676|MGI|12466851//molecular function|nucleic acid binding|ISS|GO:0003676|MGI|12466851//cellular component|nucleus|IEA|GO:0005634|MGI|na//biological process|regulation of transcription, DNA-dependent|ISS|GO:0006355|MGI|12466851//biol…	IPR001909:KRAB box, IPR007086:Zinc finger, C2H2-subtype, IPR007087:Zinc finger, C2H2-type, IPR013087:Zinc finger, C2H2-type/integrase, DNA-binding, IPR015880:Zinc finger, C2H2-like,		1	0	0	0.2	0	0	1.2	245	early transient down	0.47401	-2.10965	2.80528e-12	3792.56	1797.47	0.50429	-1.98299	4.04153e-14	4366.49	2209.67	0.56826	-1.75974	1.29029e-09	3685.07	2094.71
A_52_P59931	TTTCATTGGCAACACATATCAGACCCCTTTAACCAATATTAAAGACTATCAGACCAAATG	NM_009547	Zfp161	Zinc finger protein 161	molecular function|DNA binding|ISS|GO:0003677|MGI|12466851//molecular function|nucleic acid binding|IEA|GO:0003676|MGI|na//cellular component|nucleus|ISS|GO:0005634|MGI|12466851//molecular function|protein binding|ISS|GO:0005515|MGI|12466851//biological process|regulation of transcription, DNA-dependent|ISS|GO:0006355|MGI|12466851//biological process|transcription|IEA|GO:0006350|MGI|na//molecular…	IPR000210:BTB/POZ-like, IPR011333:BTB/POZ fold, IPR013069:BTB/POZ,		1	0	0	0.2	0	0	1.2	245	early transient down	0.46333	-2.1583	2.47903e-15	5371.01	2489.39	0.65948	-1.51636	1.35844e-06	6556.39	4329.35	0.87852	-1.13828	0.03433	4252.66	3735.77
A_52_P290221	GGATACAGTAGTTTCCTTTTACAAAGCCTAAGTTTTCTTTTAGTTGTCAACTCTGTTCTG	NM_001013387	Zfp182	Zinc finger protein 182	molecular function|DNA binding|ISS|GO:0003677|MGI|12466851//cellular component|nucleus|ISS|GO:0005634|MGI|12466851//biological process|regulation of transcription, DNA-dependent|ISS|GO:0006355|MGI|12466851//biological process|transcription|IEA|GO:0006350|MGI|na	IPR001909:KRAB box, IPR007086:Zinc finger, C2H2-subtype, IPR007087:Zinc finger, C2H2-type,		1	0	0	0.2	0	0	1.2	245	early transient down	0.48911	-2.04452	2.89413e-07	366.589	179.956	0.60783	-1.64521	2.11291e-11	628.033	380.213	0.65312	-1.53111	2e-05	604.909	396.053
A_52_P490770	CTGTGGGGAAACTTTCGTTAATCAGCTAGAACTTCAGACACATAGTTCTTCTCATCGTGA	NM_011753	Zfp26	Zinc finger protein 26	molecular function|DNA binding|IEA|GO:0003677|MGI|na//molecular function|nucleic acid binding|IEA|GO:0003676|MGI|na//cellular component|nucleus|IEA|GO:0005634|MGI|na//molecular function|zinc ion binding|IEA|GO:0008270|MGI|na	IPR001909:KRAB box, IPR007086:Zinc finger, C2H2-subtype, IPR007087:Zinc finger, C2H2-type, IPR013087:Zinc finger, C2H2-type/integrase, DNA-binding, IPR015880:Zinc finger, C2H2-like,		1	0	4	0.2	0	0.002	5.202	20	early transient down	0.46744	-2.13929	2.57935e-22	238.421	111.358	0.56145	-1.78109	5.94895e-14	237.914	133.924	0.44216	-2.26161	1.01261e-25	158.991	70.2668
A_51_P398647	CATGGTGGCCTACTAACTCTGCCTGTAAACTAGGTAGAGCAAAACAGATTTACTTACTAA	NM_175558	Zfp446	Zinc finger protein 446	molecular function|DNA binding|IEA|GO:0003677|MGI|na//cellular component|intracellular|ISS|GO:0005622|MGI|12466851//molecular function|nucleic acid binding|ISS|GO:0003676|MGI|12466851//cellular component|nucleus|ISS|GO:0005634|MGI|12466851//biological process|regulation of transcription, DNA-dependent|ISS|GO:0006355|MGI|12466851//molecular function|transcription factor activity|ISS|GO:0003700|MGI…	IPR001909:KRAB box, IPR003309:Transcriptional regulator SCAN,		1	0	0	0.2	0	0	1.2	245	early transient down	0.48091	-2.07938	9e-05	237.999	113.461	0.5194	-1.92528	8.94176e-20	365.188	189.198	0.90136	-1.10943	0.20362	270.851	244.968
A_51_P398141	CGTCCGCGAGTTCACCTGTGAGACCTGCGGCAAGTCTTTCAAGAGGAAGAACCATCTGGA	NM_177318	Zfp653	Zinc finger protein 653	molecular function|DNA binding|IEA|GO:0003677|MGI|na//cellular component|nucleus|IEA|GO:0005634|MGI|na	IPR000637:HMG-I and HMG-Y, DNA-binding, IPR007087:Zinc finger, C2H2-type,		1	0	0	0.2	0	0	1.2	245	early transient down	0.35316	-2.8316	0	211.665	74.8057	0.55383	-1.80561	1.77044e-06	269.374	146.239	0.6408	-1.56054	7.97077e-12	190.891	122.271
A_52_P248483	GTTGAACATGTGGTTCATGATAGTGTAGTAGAAGCAGAAATCGTCACAGATCCTCTGGCC	NM_001044386	Zfx	Zinc finger protein X-linked	molecular function|DNA binding|IEA|GO:0003677|MGI|na//molecular function|metal ion binding|IEA|GO:0046872|MGI|na//molecular function|nucleic acid binding|IEA|GO:0003676|MGI|na//cellular component|nucleus|IEA|GO:0005634|MGI|na//biological process|regulation of transcription|IEA|GO:0045449|MGI|na//biological process|regulation of transcription, DNA-dependent|IEA|GO:0006355|MGI|na//biological proces…	IPR006794:Zfx / Zfy transcription activation region, IPR007087:Zinc finger, C2H2-type, IPR013087:Zinc finger, C2H2-type/integrase, DNA-binding, IPR015880:Zinc finger, C2H2-like,		1	0	0	0.2	0	0	1.2	245	early transient down	0.48211	-2.07422	2.0497e-11	192.043	90.489	0.61295	-1.63145	5e-05	236.898	144.159	0.76304	-1.31054	0.00063	226.836	173.598
A_52_P228652	ATTCCGGAGACCCTCGGAAAAGAATCAACACATAATGCGACATCATAAAGAAGTTGGCCT	NM_009571	Zfy2	Zinc finger protein 2, Y linked	molecular function|DNA binding|IEA|GO:0003677|MGI|na//molecular function|metal ion binding|IEA|GO:0046872|MGI|na//molecular function|nucleic acid binding|IEA|GO:0003676|MGI|na//cellular component|nucleus|IEA|GO:0005634|MGI|na//biological process|regulation of transcription|IEA|GO:0045449|MGI|na//biological process|regulation of transcription, DNA-dependent|IEA|GO:0006355|MGI|na//biological proces…	IPR006794:Zfx / Zfy transcription activation region, IPR013087:Zinc finger, C2H2-type/integrase, DNA-binding,		1	0	0	0.2	0	0	1.2	245	early transient down	0.48115	-2.07836	3.16536e-13	172.814	83.0877	0.74794	-1.33701	0.00411	246.902	184.61	0.79926	-1.25115	0.03171	209.783	165.043
A_51_P442206	GTTTGTGAGAAGGTACTAATCAGTGCAGTAAGGTTAAATACATCCTGATTTTCCTTCACT	NM_028665	Ankrd42	Ankyrin repeat domain 42	molecular function|DNA binding|ISS|GO:0003677|MGI|12466851//biological process|regulation of transcription, DNA-dependent|ISS|GO:0006355|MGI|12466851//molecular function|transcription factor activity|ISS|GO:0003700|MGI|12466851	IPR002110:Ankyrin,		1	2	0	0.1	0.01	0	3.11	149	early sustained up	2.14316	2.14316	2.41156e-06	31.8609	70.9295	3.68076	3.68076	0	150.16	550.744	0.66333	-1.50753	3.13193e-14	166.93	110.733
A_52_P267651	AACCCCCACATAGGCATCGATATGATAGATAACGACCAAGGATCAAGTAGTCCCAGTAAC	NM_007489	Arntl	Aryl hydrocarbon receptor nuclear translocator-like	molecular function|DNA binding|IPI|GO:0003677|MGI|9704006,12466851//molecular function|DNA binding|ISS|GO:0003677|MGI|9704006,12466851//biological process|circadian rhythm|IDA|GO:0007623|MGI|11163178,12024206,12150932,12466851,12843397,12897057//biological process|circadian rhythm|IMP|GO:0007623|MGI|11163178,12024206,12150932,12466851,12843397,12897057//biological process|circadian rhythm|ISS|GO:…	IPR000014:PAS, IPR001067:Nuclear translocator, IPR001092:Basic helix-loop-helix dimerisation region bHLH, IPR001610:PAC motif, IPR011598:Helix-loop-helix DNA-binding, IPR013655:PAS fold-3, IPR013767:PAS fold,		1	2	0	0.1	0.01	0	3.11	149	early sustained up	2.02605	2.02605	7.43035e-22	1268.09	2578	2.66374	2.66374	4.97026e-37	1497.91	3983.13	1.34311	1.34311	8.71809e-09	1727.73	2320.62
A_51_P456870	GGAGAGACTAATATAGTGAATGTAGTTATAGCTAAGACTTAACTGGGGAAAGGATGCCCG	NM_008240	Foxj1	Forkhead box J1	molecular function|DNA binding|IEA|GO:0003677|MGI|na//biological process|cilium biogenesis|IMP|GO:0042384|MGI|14996907//biological process|establishment of apical/basal cell polarity|IMP|GO:0035089|MGI|14996907//cellular component|nucleus|IDA|GO:0005634|MGI|14625387//biological process|pattern specification|IMP|GO:0007389|MGI|10873152//biological process|regulation of transcription, DNA-dependent…	IPR001766:Fork head transcription factor, IPR011991:Winged helix repressor DNA-binding,		1	2	0	0.1	0.01	0	3.11	149	early sustained up	3.31455	3.31455	2.08702e-27	11.5023	38.2079	4.25216	4.25216	1.04121e-12	27.9025	118.028	0.84663	-1.18115	0.41831	12.9323	10.9526
A_52_P442234	AGGCCTCCAAACCCAAGAAGGCCAAAACCGTGAAGCCCAAAGCCAAGTCGAGTGCCAAGA	NM_008197	H1f0	H1 histone family, member 0	molecular function|DNA binding|IEA|GO:0003677|MGI|na//cellular component|chromosome|IEA|GO:0005694|MGI|na//biological process|chromosome organization and biogenesis (sensu Eukaryota)|IEA|GO:0007001|MGI|na//cellular component|nucleosome|IEA|GO:0000786|MGI|na//biological process|nucleosome assembly|IEA|GO:0006334|MGI|na//cellular component|nucleus|IDA|GO:0005634|MGI|12606334	IPR003216:Linker histone, N-terminal, IPR005818:Histone H1/H5, IPR005819:Histone H5,		1	2	0	0.1	0.01	0	3.11	149	early sustained up	2.18533	2.18533	1.0624e-22	13871.5	30572.1	2.95224	2.95224	0	16877.9	49855.3	1.67882	1.67882	4.45052e-11	11842	19831
A_52_P623413	ACTGAAGACCTCTTGTTACCTGTAGTCTTACAGACCCGCCTAGGGATATCCTCTCAAAAA	AK087330	Hivep3	Human immunodeficiency virus type I enhancer binding protein 3	molecular function|DNA binding|IDA|GO:0003677|MGI|12001065//cellular component|nucleus|IDA|GO:0005634|MGI|12001065	IPR007087:Zinc finger, C2H2-type, IPR013087:Zinc finger, C2H2-type/integrase, DNA-binding, IPR015880:Zinc finger, C2H2-like,		1	2	0	0.1	0.01	0	3.11	149	early sustained up	10.9865	10.9865	7.83293e-30	3.54806	39.6991	2.05268	2.05268	1e-05	18.2577	37.2984	1.90453	1.90453	1.8888e-13	15.9174	30.3063
A_51_P306183	CTTCTGAAAGTAAGCTTTAACTTTTTCAAAAGGTGACAGGGACACATGCTGACCACGCAG	NM_010757	Mafk	V-maf musculoaponeurotic fibrosarcoma oncogene family, protein K (avian)	molecular function|DNA binding|IDA|GO:0003677|MGI|8622968,8887638//biological process|cellular physiological process|IEA|GO:0050875|MGI|na//cellular component|intracellular|IEA|GO:0005622|MGI|na//cellular component|nucleus|IDA|GO:0005634|MGI|8887638//molecular function|protein binding|IPI|GO:0005515|MGI|8887638//biological process|regulation of cell cycle|IEA|GO:0000074|MGI|na//biological process…	IPR004826:Maf transcription factor, IPR004827:Basic-leucine zipper (bZIP) transcription factor,		1	2	0	0.1	0.01	0	3.11	149	early sustained up	2.25014	2.25014	2.50543e-23	931.853	2085.56	2.10923	2.10923	1.65784e-24	1055.12	2222.22	1.50136	1.50136	1.28587e-09	1358.1	2036.53
A_52_P589622	TTGGAAATACATGACAATAGGTGCAACTTGACTCCTGAAAAACAAGATATAAATTCAGCC	NM_008651	Mybl1	Myeloblastosis oncogene-like 1	molecular function|DNA binding|IEA|GO:0003677|MGI|na//biological process|cellular physiological process|IEA|GO:0050875|MGI|na//cellular component|intracellular|IEA|GO:0005622|MGI|na//cellular component|nucleus|IEA|GO:0005634|MGI|na//biological process|regulation of cell cycle|IEA|GO:0000074|MGI|na//biological process|regulation of transcription, DNA-dependent|IEA|GO:0006355|MGI|na//biological pro…	IPR001005:SANT, DNA-binding, IPR012287:Homeodomain-related, IPR012642:Mitotic Wos2, IPR014778:Myb, DNA-binding, IPR015395:C-myb, C-terminal, IPR015495:Myb transcription factor,		1	2	0	0.1	0.01	0	3.11	149	early sustained up	2.05945	2.05945	0.00029	28.2112	58.3356	2.05144	2.05144	0.00178	45.6495	96.1023	1.37399	1.37399	0.02194	20.6412	28.2108
A_51_P508510	GGCACTAGGGGAAAAACATATCTGTTCCAAGAAAATAAACTAGTTCTCAGAGCCTTGATT	NM_008714	Notch1	Notch gene homolog 1 (Drosophila)	molecular function|DNA binding|ISS|GO:0003677|MGI|12466851//biological process|Notch signaling pathway|IMP|GO:0007219|MGI|14701881//biological process|axonogenesis|IMP|GO:0007409|MGI|15598981//biological process|branching morphogenesis|IMP|GO:0001763|MGI|15064243//molecular function|calcium ion binding|IEA|GO:0005509|MGI|na//biological process|cell differentiation|IMP|GO:0030154|MGI|12186854,1465…	IPR000152:Aspartic acid and asparagine hydroxylation site, IPR000742:EGF-like, type 3, IPR000800:Notch region, IPR001438:EGF-like, type 2, IPR001881:EGF-like calcium-binding, IPR002110:Ankyrin, IPR006209:EGF-like, IPR006210:EGF, IPR008297:Notch, IPR010660:Notch, NOD region, IPR011656:Notch, NODP region, IPR013032:EGF-like region, IPR013091:EGF calcium-binding,		1	2	0	0.1	0.01	0	3.11	149	early sustained up	3.50538	3.50538	0	152.613	537.54	2.1423	2.1423	6.32537e-18	377.099	811.927	1.92762	1.92762	9.58484e-12	275.956	530.394
A_51_P239654	CTCTTCCGCTCTCCTTCCATGTGTACATAACTGTCACTCAAGAAGGTGATTGACAGATTC	NM_010444	Nr4a1	Nuclear receptor subfamily 4, group A, member 1	molecular function|DNA binding|IEA|GO:0003677|MGI|na//biological process|induction of apoptosis|IDA|GO:0006917|MGI|14657025//biological process|inhibition of caspase activation|IDA|GO:0001719|MGI|12815108//molecular function|ligand-dependent nuclear receptor activity|IEA|GO:0004879|MGI|na//cellular component|nucleus|IDA|GO:0005634|MGI|12815108//molecular function|receptor activity|IEA|GO:0004872|…	IPR001723:Steroid hormone receptor, IPR003070:Orphan nuclear receptor, IPR003071:Orphan nuclear receptor, HMR type, IPR008946:Nuclear hormone receptor, ligand-binding,		1	2	0	0.1	0.01	0	3.11	149	early sustained up	3.76304	3.76304	1.56041e-34	1222.61	4585.42	2.08761	2.08761	1.60429e-23	1603.52	3339.93	1.68239	1.68239	2.8072e-18	1919.59	3231.45
A_51_P105991	GCAAGCCATGCCAATTTGTTCTCAGGATCAGAGTATTTTTGTTAATAAAACTCCAAAGAC	NM_011538	Tbx6	T-box 6	molecular function|DNA binding|IEA|GO:0003677|MGI|na//biological process|cell fate specification|IMP|GO:0001708|MGI|9490412//biological process|development|IEA|GO:0007275|MGI|na//biological process|mesoderm formation|IMP|GO:0001707|MGI|9490412//cellular component|nucleus|IEA|GO:0005634|MGI|na//biological process|regulation of transcription, DNA-dependent|IEA|GO:0006355|MGI|na//biological process|…	IPR001699:Transcription factor, T-box, IPR002070:Transcription factor, Brachyury,		1	2	0	0.1	0.01	0	3.11	149	early sustained up	2.20878	2.20878	4.4181e-09	105.417	236.845	2.02669	2.02669	4.16331e-19	193.347	390.364	1.05819	1.05819	0.55268	300.252	318.65
A_51_P276452	AGGCAGCCTTTTCTGCTAGGTTCTACCTTGGATTCATAAACAGACTGTCTGGAGAAAGCA	NM_178646	Tigd5	Tigger transposable element derived 5	molecular function|DNA binding|IEA|GO:0003677|MGI|na//cellular component|chromosome|IEA|GO:0005694|MGI|na//cellular component|chromosome, pericentric region|IEA|GO:0000775|MGI|na//cellular component|nucleus|IEA|GO:0005634|MGI|na	IPR004875:CENP-B protein, IPR006600:Centromere protein B, helix-turn-helix, IPR006695:CENP-B, N-terminal DNA-binding, IPR011526:Helix-turn-helix, Psq-like, IPR015175:Centromere protein B, DNA-binding region sub-type,		1	2	0	0.1	0.01	0	3.11	149	early sustained up	2.86207	2.86207	3.20115e-08	17.3859	49.249	2.23255	2.23255	3.76754e-13	24.427	54.8085	1.08234	1.08234	0.34487	40.4064	43.8042
A_51_P168720	GTCCAGACCCCAAAATCTGTTATGTGTGCAAGAAGAGCTTCAAAAGCTCCTACAGTGTGA	NM_172870	Bnc2	Basonuclin 2	molecular function|DNA binding|IDA|GO:0003677|MGI|15081112//biological process|biological process unknown|ND|GO:0000004|MGI|na//cellular component|nucleus|IDA|GO:0005634|MGI|15081112	IPR007087:Zinc finger, C2H2-type,		1	2	0	0.2	0.02	0	3.22	198	early sustained down	0.47351	-2.11187	9.97399e-08	165.974	76.5167	0.44399	-2.25229	4.11323e-08	251.469	113.026	0.65579	-1.52488	1.00862e-11	293.876	192.613
A_52_P464831	GTTGTCAAAAACGTTTGGACAAGAACACCTGGCCAAGAAGAAAAATCATACTTTGGGCAG	NM_010053	Dlx1	Distal-less homeobox 1	molecular function|DNA binding|IDA|GO:0003677|MGI|9415433,14769946//biological process|cell differentiation|IMP|GO:0030154|MGI|12397111//molecular function|chromatin binding|IDA|GO:0003682|MGI|14769946//biological process|development|IEA|GO:0007275|MGI|na//cellular component|nucleus|IDA|GO:0005634|MGI|12397111,12724837//biological process|regulation of transcription|IEA|GO:0045449|MGI|na//biologi…	IPR000047:Helix-turn-helix motif, lambda-like repressor, IPR001356:Homeobox, IPR012287:Homeodomain-related,		1	2	0	0.2	0.02	0	3.22	198	early sustained down	0.43577	-2.29481	1.28599e-07	1592.45	688.388	0.29327	-3.40988	3.08692e-41	2814.27	827.142	0.51225	-1.95216	4.12341e-11	2226.31	1140.18
A_51_P216605	AGACTGCTATGTGTCTATTCCTGTGGTTTAGATGGCAGATATGTCAGCTATTTTATGCTA	NM_177993	Hbp1	High mobility group box transcription factor 1	molecular function|DNA binding|IEA|GO:0003677|MGI|na//cellular component|nucleus|IEA|GO:0005634|MGI|na	IPR000910:High mobility group box, HMG1/HMG2, IPR003652:Ataxin, AXH region, IPR009071:High mobility group box, HMG, IPR013723:Ataxin-1 and HBP1 module (AXH),		1	2	0	0.2	0.02	0	3.22	198	early sustained down	0.35749	-2.79727	2.82052e-20	782.193	279.46	0.37171	-2.69024	0	642.79	238.695	0.51415	-1.94494	1.4564e-12	449.03	230.855
A_51_P405167	TGGGTATGTGTAGTTCTTGCTATACCATGGACTGTATTGAAAACCAAAGTATTAAAAGGG	NM_001025577	Maf	Avian musculoaponeurotic fibrosarcoma (v-maf) AS42 oncogene homolog	molecular function|DNA binding|IDA|GO:0003677|MGI|12381733//biological process|cellular physiological process|IEA|GO:0050875|MGI|na//cellular component|cytoplasm|IDA|GO:0005737|MGI|15249232//cellular component|nucleus|IDA|GO:0005634|MGI|15249232//biological process|positive regulation of transcription from RNA polymerase II promoter|IDA|GO:0045944|MGI|12381733//molecular function|protein binding|…	IPR004826:Maf transcription factor, IPR004827:Basic-leucine zipper (bZIP) transcription factor, IPR013592:Maf transcription factor, N-terminal,		1	2	0	0.2	0.02	0	3.22	198	early sustained down	0.35237	-2.8379	0	11951.5	4211.34	0.42075	-2.37668	5.38584e-07	21762.3	8876.18	0.64057	-1.56112	0.00019	25379	16016.6
A_51_P120615	AATTACGTCCCAGAGTAACGAACTCATATACATTATGAGCCCGTGTTTGAGGTTTCATCA	NM_001042499	Rabl3	RAB, member of RAS oncogene family-like 3	molecular function|DNA binding|ISS|GO:0003677|MGI|12466851//biological process|regulation of transcription, DNA-dependent|ISS|GO:0006355|MGI|12466851//biological process|two-component signal transduction system (phosphorelay)|ISS|GO:0000160|MGI|12466851	IPR001806:Ras GTPase, IPR013684:Miro-like,		1	2	0	0.2	0.02	0	3.22	198	early sustained down	0.44784	-2.23296	5.19655e-27	1928.36	860.509	0.42304	-2.36384	1.66157e-19	3080.27	1301.36	0.6229	-1.60538	4.40141e-18	2280.27	1420.44
A_52_P612137	CCTAGTTGGTGAGAAACCTGTATCTTTCTATGCTGCTTTTATATCTGTATGTATTAGTGA	NM_009822	Runx1t1	Runt-related transcription factor 1; translocated to, 1 (cyclin D-related)	molecular function|DNA binding|IEA|GO:0003677|MGI|na//cellular component|nucleus|IEA|GO:0005634|MGI|na//biological process|regulation of transcription, DNA-dependent|IEA|GO:0006355|MGI|na//biological process|transcription|IEA|GO:0006350|MGI|na//molecular function|transcription factor activity|IEA|GO:0003700|MGI|na	IPR002893:Zinc finger, MYND-type, IPR003894:TAFH/NHR1, IPR013289:Eight-Twenty-One, IPR013290:Myeloid transforming gene on chromosome 8 (MTG8), IPR014896:NHR2-like,		1	2	0	0.2	0.02	0	3.22	198	early sustained down	0.42293	-2.36447	0	4685.72	1981.63	0.41726	-2.39658	6.53504e-37	6716.19	2805.82	0.60338	-1.65734	6.68405e-11	4107.5	2474.44
A_52_P571868	GAATATGTGGAGCAAAGTTTAATTTGAGGAAGGATATGAGATCGCATTATAATGCCAAGC	NM_178744	Zbtb1	Zinc finger and BTB domain containing 1	molecular function|DNA binding|IEA|GO:0003677|MGI|na//molecular function|nucleic acid binding|IEA|GO:0003676|MGI|na//cellular component|nucleus|IEA|GO:0005634|MGI|na//molecular function|protein binding|ISS|GO:0005515|MGI|12466851//biological process|regulation of transcription, DNA-dependent|IEA|GO:0006355|MGI|na//biological process|transcription|IEA|GO:0006350|MGI|na//molecular function|zinc ion…	IPR000210:BTB/POZ-like, IPR007087:Zinc finger, C2H2-type, IPR011333:BTB/POZ fold, IPR013069:BTB/POZ, IPR013087:Zinc finger, C2H2-type/integrase, DNA-binding, IPR015880:Zinc finger, C2H2-like,		1	2	0	0.2	0.02	0	3.22	198	early sustained down	0.49038	-2.03923	2.85804e-16	1462.91	718.943	0.47406	-2.10944	3.14784e-15	2155.86	1024.98	0.74094	-1.34964	0.00162	1943.23	1438.08
A_52_P369613	AGCCAGGTCACAACTGTAGCAAAGCAAGTCGAGTGTCTCTAAAGTATGAAAGGACAGGAA	NM_153541	Zbtb8	Zinc finger and BTB domain containing 8	molecular function|DNA binding|IEA|GO:0003677|MGI|na//molecular function|nucleic acid binding|IEA|GO:0003676|MGI|na//cellular component|nucleus|IEA|GO:0005634|MGI|na//molecular function|protein binding|IEA|GO:0005515|MGI|na//biological process|regulation of transcription, DNA-dependent|IEA|GO:0006355|MGI|na//biological process|transcription|IEA|GO:0006350|MGI|na//molecular function|zinc ion bindi…	IPR000210:BTB/POZ-like, IPR007087:Zinc finger, C2H2-type, IPR011333:BTB/POZ fold, IPR013069:BTB/POZ, IPR013089:Kelch related, IPR015880:Zinc finger, C2H2-like,		1	2	0	0.2	0.02	0	3.22	198	early sustained down	0.33911	-2.94893	5.92539e-41	1234.56	419.813	0.28673	-3.4876	0	1177.92	337.082	0.59788	-1.67259	9.48674e-21	972.158	581.463
A_51_P372186	ATTGTCCTTTCTTTAATGTTAGTTGAGAAGTCCAGAAAAACTTAGCTCTTGACAGTTGTG	NM_001085415	Zfp467	Zinc finger protein 467	molecular function|DNA binding|IDA|GO:0003677|MGI|12426389//cellular component|nucleus|IDA|GO:0005634|MGI|12426389//molecular function|protein binding|IPI|GO:0005515|MGI|12426389//biological process|regulation of transcription|IDA|GO:0045449|MGI|12426389	IPR007086:Zinc finger, C2H2-subtype, IPR007087:Zinc finger, C2H2-type,		1	2	0	0.2	0.02	0	3.22	198	early sustained down	0.27078	-3.69309	0	2912.38	789.879	0.29315	-3.41124	4.66074e-33	3278.45	954.906	0.74007	-1.35123	1.67612e-06	2296.88	1701.64
A_51_P185757	CAAGAAAGTTGTACAGTATTTTTCCTGTAAAGGTTATTATTCTACATAGAACAAAAAGAG	BC035954	Casz1	Castor homolog 1, zinc finger (Drosophila)	molecular function|DNA binding|IEA|GO:0003677|MGI|na//molecular function|nucleic acid binding|IEA|GO:0003676|MGI|na//cellular component|nucleus|IEA|GO:0005634|MGI|na//biological process|regulation of transcription, DNA-dependent|IEA|GO:0006355|MGI|na//biological process|transcription|IEA|GO:0006350|MGI|na//molecular function|zinc ion binding|IEA|GO:0008270|MGI|na	IPR007087:Zinc finger, C2H2-type, IPR015880:Zinc finger, C2H2-like,		1	2	4	0.1	0.01	0.001	7.111	223	early persistent up	4.36882	4.36882	3.78639e-15	98.9192	459.154	3.25329	3.25329	7.83675e-07	173.401	608.075	3.1573	3.1573	2.33909e-18	242.323	774.331
A_52_P5982	CCAAATGGGAACAAATTGTGGAAAGTAAATTCTGATGTGCAATTGTGCATTTAGAAAACC	AK032421	Clpb	ClpB caseinolytic peptidase B homolog (E. coli)	molecular function|ATP binding|IEA|GO:0005524|MGI|na//molecular function|DNA binding|ISS|GO:0003677|MGI|12466851//molecular function|nucleoside-triphosphatase activity|IEA|GO:0017111|MGI|na//molecular function|nucleotide binding|IEA|GO:0000166|MGI|na//biological process|regulation of transcription, DNA-dependent|ISS|GO:0006355|MGI|12466851//molecular function|transcription factor activity|ISS|GO:…	IPR001270:Chaperonin clpA/B, IPR013093:ATPase AAA-2,		1	2	4	0.1	0.01	0.001	7.111	223	early persistent up	2.28824	2.28824	4.84086e-06	67.9317	164.33	4.15408	4.15408	0	120.77	501.957	3.43392	3.43392	9.07217e-29	146.201	507.625
A_51_P183561	CAAATCTCCAGCAAGCCTGTAACCCAGAACTGTGTTAATAAAGACACAGGCGGATCCTTT	NM_145473	Csdc2	Cold shock domain containing C2, RNA binding	molecular function|DNA binding|ISS|GO:0003677|MGI|12466851//molecular function|RNA binding|IEA|GO:0003723|MGI|na//biological process|mRNA processing|IEA|GO:0006397|MGI|na//molecular function|nucleic acid binding|IEA|GO:0003676|MGI|na//cellular component|nucleus|IEA|GO:0005634|MGI|na//biological process|regulation of transcription, DNA-dependent|ISS|GO:0006355|MGI|12466851	IPR002059:Cold-shock protein, DNA-binding, IPR011129:Cold shock protein, IPR012340:Nucleic acid-binding, OB-fold,		1	2	4	0.1	0.01	0.001	7.111	223	early persistent up	4.2451	4.2451	6.2602e-31	352.562	1522.25	4.09866	4.09866	0	785.116	3205.3	3.08938	3.08938	3.67343e-40	804.609	2495.36
A_52_P204393	TCACTGAGTAACATTTGAGTCATGAAATACAACATTCAGAAAAAGTATGGAAGATACCAC	AK043908	Dedd2	Death effector domain-containing DNA binding protein 2	molecular function|DNA binding|IEA|GO:0003677|MGI|na//biological process|apoptosis|ISS|GO:0006915|MGI|12466851,12819136//biological process|apoptosis|TAS|GO:0006915|MGI|12466851,12819136//cellular component|nucleus|ISS|GO:0005634|MGI|12527898//molecular function|protein binding|IEA|GO:0005515|MGI|na//biological process|regulation of apoptosis|ISS|GO:0042981|MGI|12466851,12819136//biological proce…	IPR001875:Death effector,		1	2	4	0.1	0.01	0.001	7.111	223	early persistent up	4.31427	4.31427	1.6977e-22	190.243	843.291	4.03106	4.03106	1.94066e-38	214.53	872.53	2.64833	2.64833	2.63808e-16	183.613	491.202
A_51_P173043	GTAGCCAAATTTCAGGTGAGAATGTGCTTCAATGTCACTGCCGCTGATTTGTTTGGTTAT	NM_010118	Egr2	Early growth response 2	molecular function|DNA binding|IEA|GO:0003677|MGI|na//biological process|myelination|IMP|GO:0042552|MGI|10704452//molecular function|nucleic acid binding|IEA|GO:0003676|MGI|na//cellular component|nucleus|IC|GO:0005634|MGI|10704452,15282162//cellular component|nucleus|IDA|GO:0005634|MGI|10704452,15282162//biological process|regulation of transcription, DNA-dependent|IMP|GO:0006355|MGI|10704452//bi…	IPR007087:Zinc finger, C2H2-type, IPR013087:Zinc finger, C2H2-type/integrase, DNA-binding, IPR015880:Zinc finger, C2H2-like,		1	2	4	0.1	0.01	0.001	7.111	223	early persistent up	3.23732	3.23732	2.86151e-29	65.6714	216.216	3.08854	3.08854	0	105.191	324.268	3.22008	3.22008	0	345.96	1114.44
A_51_P139184	TAGGTTGTAGACAAAAAGGGGTTAAGACACCAAGACTGTCAGTTAAGAGCCCAAAGATAG	NM_025850	Fank1	Fibronectin type 3 and ankyrin repeat domains 1	molecular function|DNA binding|ISS|GO:0003677|MGI|12466851//biological process|regulation of transcription, DNA-dependent|ISS|GO:0006355|MGI|12466851//molecular function|transcription factor activity|ISS|GO:0003700|MGI|12466851	IPR002110:Ankyrin, IPR003961:Fibronectin, type III, IPR008957:Fibronectin, type III-like fold,		1	2	4	0.1	0.01	0.001	7.111	223	early persistent up	2.51082	2.51082	7.36252e-10	14.4804	36.9693	5.17507	5.17507	4.93809e-35	58.4917	300.076	6.82933	6.82933	0	39.52	269.859
A_52_P262219	GGACTTTATTTTCCAGTAGATAGAAATCAATAGCTATATCCATGTACTGTAGTCCTTCAG	NM_010234	Fos	FBJ osteosarcoma oncogene	molecular function|DNA binding|IDA|GO:0003677|MGI|12486129//biological process|cellular physiological process|IEA|GO:0050875|MGI|na//biological process|neurogenesis|IMP|GO:0007399|MGI|11925568//cellular component|nucleus|IC|GO:0005634|MGI|11747369,11925568//cellular component|nucleus|IDA|GO:0005634|MGI|11747369,11925568//biological process|regulation of cell cycle|IEA|GO:0000074|MGI|na//biologica…	IPR000837:Fos transforming protein, IPR004827:Basic-leucine zipper (bZIP) transcription factor, IPR011700:Basic leucine zipper,		1	2	4	0.1	0.01	0.001	7.111	223	early persistent up	3.59012	3.59012	0	165.31	595.192	3.40603	3.40603	0	235.851	805.022	2.11028	2.11028	1.26765e-18	882.142	1856.72
A_51_P258409	GATTTGGGCTCTAAAAGTATTGTTTTACAGGCTTACCCCTTTAGAAGGTATAATTTGAAC	NM_010423	Hey1	Hairy/enhancer-of-split related with YRPW motif 1	molecular function|DNA binding|IEA|GO:0003677|MGI|na//cellular component|nucleus|IDA|GO:0005634|MGI|11486044//biological process|regulation of transcription, DNA-dependent|IEA|GO:0006355|MGI|na//biological process|transcription|IEA|GO:0006350|MGI|na//molecular function|transcription factor activity|ISS|GO:0003700|MGI|10860664//biological process|vasculogenesis|IGI|GO:0001570|MGI|15107403	IPR001092:Basic helix-loop-helix dimerisation region bHLH, IPR003650:Orange, IPR011598:Helix-loop-helix DNA-binding,		1	2	4	0.1	0.01	0.001	7.111	223	early persistent up	3.52526	3.52526	2.95581e-19	1095.9	3949.14	2.58887	2.58887	6.98106e-20	1231.15	3217.24	2.32135	2.32135	1.21685e-13	1457.74	3423.56
A_51_P501260	TGTGTAATCAGATGTTTGTAGAATACTCTGCAGTTATTGTGTCTCTGAATGAAGTTCATG	NM_145713	Hist1h1d	Histone cluster 1, H1d	molecular function|DNA binding|IEA|GO:0003677|MGI|na//cellular component|chromosome|IEA|GO:0005694|MGI|na//cellular component|nucleosome|IEA|GO:0000786|MGI|na//biological process|nucleosome assembly|IEA|GO:0006334|MGI|na//biological process|nucleosome spacing|IMP|GO:0016584|MGI|12808097//cellular component|nucleus|IEA|GO:0005634|MGI|na//molecular function|protein binding|IPI|GO:0005515|MGI|108934…	IPR005818:Histone H1/H5, IPR005819:Histone H5, IPR011991:Winged helix repressor DNA-binding,		1	2	4	0.1	0.01	0.001	7.111	223	early persistent up	3.77553	3.77553	3.82303e-09	40.2469	164.707	5.41011	5.41011	4.08673e-36	40.8282	223.425	5.86131	5.86131	0	30.8789	181.694
A_52_P269704	GTTGGCATTTTTGTGTTTCCCTTTTGTAATAAGGAATATAAAATGTTTTATCTTAAACCA	BC096767	Hist1h4k	Histone cluster 1, H4k	molecular function|DNA binding|IEA|GO:0003677|MGI|na//cellular component|chromosome|IEA|GO:0005694|MGI|na//biological process|chromosome organization and biogenesis (sensu Eukaryota)|IEA|GO:0007001|MGI|na//cellular component|nucleosome|IEA|GO:0000786|MGI|na//biological process|nucleosome assembly|IEA|GO:0006334|MGI|na//cellular component|nucleus|IEA|GO:0005634|MGI|na			1	2	4	0.1	0.01	0.001	7.111	223	early persistent up	2.04402	2.04402	5e-05	23.0683	48.355	2.10921	2.10921	1.42187e-16	50.2055	105.612	2.88341	2.88341	1.88177e-30	28.9124	83.46
A_52_P2236	GAAATGTATTCTACCTATTGTTTGGATAAAGGAAAATCAGAACATTTCATAGCAGCTGGG	NM_183174	Homez	Homeodomain leucine zipper-encoding gene	molecular function|DNA binding|IDA|GO:0003677|MGI|12925734//cellular component|nucleus|IDA|GO:0005634|MGI|12925734//biological process|regulation of transcription, DNA-dependent|IEA|GO:0006355|MGI|na//biological process|transcription|IEA|GO:0006350|MGI|na//molecular function|transcription factor activity|IEA|GO:0003700|MGI|na	IPR012287:Homeodomain-related,		1	2	4	0.1	0.01	0.001	7.111	223	early persistent up	4.20981	4.20981	2.1347e-06	3.21321	13.6687	3.82669	3.82669	5.37433e-08	7.76654	29.1319	2.15296	2.15296	0.00015	7.04554	15.1299
A_51_P314517	CTTGTTAGGATGCTGAGGGGAAAGAGTGAGGCAAAGCCTGGGTAATGCCATATCCCTCAA	NM_030697	Kank3	KN motif and ankyrin repeat domains 3	molecular function|DNA binding|IEA|GO:0003677|MGI|na			1	2	4	0.1	0.01	0.001	7.111	223	early persistent up	5.63452	5.63452	0	404.516	2290.97	5.32576	5.32576	0	1630.68	8688.92	4.66151	4.66151	0	845.304	3944.67
A_51_P504354	TTTTTTGAATCTTGGTTATGAACCCAATTTTAAAGGGCGTTGTATCCAGCGTTGTGAAGG	NM_025980	Nrarp	Notch-regulated ankyrin repeat protein	molecular function|DNA binding|ISS|GO:0003677|MGI|12466851//cellular component|cellular component unknown|ND|GO:0008372|MGI|na//biological process|regulation of transcription, DNA-dependent|ISS|GO:0006355|MGI|12466851//molecular function|transcription factor activity|ISS|GO:0003700|MGI|12466851	IPR002110:Ankyrin,		1	2	4	0.1	0.01	0.001	7.111	223	early persistent up	4.64358	4.64358	0	22.444	104.347	4.11008	4.11008	1.68156e-44	22.0949	90.8301	3.65143	3.65143	5.19943e-20	18.4375	67.704
A_51_P428773	GGATGCTGCATCTAATTAAGTTTCTGGCACCTGGCTGAGTGCCATAGGTGACTGGCCCTG	NM_001024954	Pbx4	Pre-B-cell leukemia homeobox 4	molecular function|DNA binding|IEA|GO:0003677|MGI|na//cellular component|nucleus|IDA|GO:0005634|MGI|11335119//biological process|regulation of transcription|IEA|GO:0045449|MGI|na//biological process|regulation of transcription, DNA-dependent|IEA|GO:0006355|MGI|na//biological process|transcription|IEA|GO:0006350|MGI|na//molecular function|transcription factor activity|IEA|GO:0003700|MGI|na	IPR001356:Homeobox, IPR005542:PBX, IPR012287:Homeodomain-related,		1	2	4	0.1	0.01	0.001	7.111	223	early persistent up	2.14758	2.14758	8.31342e-09	65.7706	140.031	2.19513	2.19513	1.42572e-11	124.028	270.118	2.09668	2.09668	4.89129e-11	99.8353	209.701
A_52_P430099	TAAGCTATTATATCTTTATAAGAATAGAAACTTTTTATGGACAGTTTTAAAAAACCCATT	AK082502	Pias3	Protein inhibitor of activated STAT 3	molecular function|DNA binding|IEA|GO:0003677|MGI|na//cellular component|nucleus|IDA|GO:0005634|MGI|14596924//biological process|regulation of transcription, DNA-dependent|IEA|GO:0006355|MGI|na//biological process|transcription|IEA|GO:0006350|MGI|na//biological process|ubiquitin cycle|IEA|GO:0006512|MGI|na//molecular function|zinc ion binding|IEA|GO:0008270|MGI|na	IPR003034:DNA-binding SAP, IPR004181:Zinc finger, MIZ-type,		1	2	4	0.1	0.01	0.001	7.111	223	early persistent up	4.42278	4.42278	1.28862e-06	6.3704	29.9446	3.34866	3.34866	4.10621e-12	11.8224	39.2897	2.8195	2.8195	4.30052e-08	10.6026	29.3794
A_51_P283516	GTGTGCTTAAAGTGTGCTTTGCAAATACATGTTATGAATGACTACGGTCACTGCGCAAAT	NM_009234	Sox11	SRY-box containing gene 11	molecular function|DNA binding|IEA|GO:0003677|MGI|na//cellular component|nucleus|IEA|GO:0005634|MGI|na//biological process|regulation of transcription, DNA-dependent|IEA|GO:0006355|MGI|na//biological process|transcription|IEA|GO:0006350|MGI|na//molecular function|transcription factor activity|IEA|GO:0003700|MGI|na//cellular component|transcription factor complex|IEA|GO:0005667|MGI|na	IPR000910:High mobility group box, HMG1/HMG2, IPR009071:High mobility group box, HMG,		1	2	4	0.1	0.01	0.001	7.111	223	early persistent up	2.24313	2.24313	1.34618e-12	478.929	1061.8	2.18672	2.18672	4.97183e-06	930.354	2109.21	2.15458	2.15458	1.079e-42	683.121	1471.85
A_51_P503297	TTCAAAATGGGGAACTATGAAGAATTTTCTCTTTTGGAATACCGCCAATTATATCCTCTC	NM_177882	Zfp786	Zinc finger protein 786	molecular function|DNA binding|IEA|GO:0003677|MGI|na//biological process|carbohydrate metabolism|IEA|GO:0005975|MGI|na//molecular function|hydrolase activity|IEA|GO:0016787|MGI|na//molecular function|hydrolase activity, acting on glycosyl bonds|IEA|GO:0016798|MGI|na//cellular component|nucleus|IEA|GO:0005634|MGI|na	IPR001909:KRAB box,		1	2	4	0.1	0.01	0.001	7.111	223	early persistent up	3.65779	3.65779	1.5055e-13	39.7515	150.438	3.87621	3.87621	0	66.5165	257.188	2.6982	2.6982	2.15022e-18	42.4321	114.756
A_51_P444447	GACATTTCCGACAGACTTTTGTAGATAAGAGGAAGAGACTGCGCATGCTTTTTATATTCA	NM_007679	Cebpd	CCAAT/enhancer binding protein (C/EBP), delta	molecular function|DNA binding|IDA|GO:0003677|MGI|12821655//cellular component|nucleus|IDA|GO:0005634|MGI|11940593,12821655//molecular function|protein homodimerization activity|IDA|GO:0042803|MGI|12821655//biological process|regulation of transcription, DNA-dependent|IEA|GO:0006355|MGI|na//biological process|transcription|IEA|GO:0006350|MGI|na	IPR004827:Basic-leucine zipper (bZIP) transcription factor, IPR011700:Basic leucine zipper,		1	2	4	0.2	0.02	0.002	7.222	154	early persistent down	0.3035	-3.29491	1.01459e-17	7280.55	2190.6	0.1559	-6.41435	0	30020.4	4680.27	0.33092	-3.02187	1.725e-23	71298	23315.6
A_52_P226127	AGGAAACCACTCCTCCACATGCAGGTGATTCGATTTCACAAACAGTTGTTCCCCTGATTT	NM_011805	Dido1	Death inducer-obliterator 1	molecular function|DNA binding|ISS|GO:0003677|MGI|12466851//biological process|apoptosis|IDA|GO:0006915|MGI|10393935//cellular component|cytoplasm|TAS|GO:0005737|MGI|10393935//cellular component|nucleus|IDA|GO:0005634|MGI|10393935//biological process|regulation of transcription, DNA-dependent|ISS|GO:0006355|MGI|12466851	IPR001965:Zinc finger, PHD-type, IPR003618:Transcription elongation factor S-II, central region, IPR012921:Spen paralogue and orthologue C-terminal,		1	2	4	0.2	0.02	0.002	7.222	154	early persistent down	0.26956	-3.70973	2.32873e-26	3866.5	1028.27	0.30896	-3.23671	0	2894.03	893.338	0.4072	-2.45578	9.08615e-29	1972.35	802.214
A_51_P260265	TCATATGGCAGGAGCTACTGAGAACATAAACCCTTGGCGAGTCATTAAACTCCTGAAAAT	NM_010469	Hoxd4	Homeo box D4	molecular function|DNA binding|IEA|GO:0003677|MGI|na//biological process|development|IEA|GO:0007275|MGI|na//cellular component|nucleus|IEA|GO:0005634|MGI|na//biological process|organogenesis|IEA|GO:0009887|MGI|na//biological process|pattern specification|IEA|GO:0007389|MGI|na//biological process|regulation of transcription, DNA-dependent|IEA|GO:0006355|MGI|na//biological process|transcription|IEA…	IPR001356:Homeobox, IPR001827:Homeobox protein, antennapedia type, IPR012287:Homeodomain-related,		1	2	4	0.2	0.02	0.002	7.222	154	early persistent down	0.33651	-2.97172	0	1140.43	383.397	0.3412	-2.93083	5.05869e-43	1116.11	379.847	0.39917	-2.50519	8.34557e-30	2264.01	900.759
A_51_P165027	TACTAACAATGCTTCATTTTATTGTTTTTTGTTGGTTGTCTTGAAATGAGATTAATGGGG	NM_028116	Pygo1	Pygopus 1	molecular function|DNA binding|IEA|GO:0003677|MGI|na//biological process|Wnt receptor signaling pathway|IEA|GO:0016055|MGI|na//cellular component|nucleus|IEA|GO:0005634|MGI|na//biological process|regulation of transcription, DNA-dependent|IEA|GO:0006355|MGI|na//molecular function|transcription factor activity|IEA|GO:0003700|MGI|na			1	2	4	0.2	0.02	0.002	7.222	154	early persistent down	0.37303	-2.68075	7.10369e-10	498.133	184.686	0.40688	-2.4577	3.81838e-15	822.855	334.048	0.43466	-2.30063	1.62266e-10	1020.09	440.926
A_51_P219385	CCCACTGATACCCATTTCCCAAAATTTCCTGAGAGACCAGGGTGGCCTAGGGACAGCCCT	NM_011383	Six5	Sine oculis-related homeobox 5 homolog (Drosophila)	molecular function|DNA binding|IEA|GO:0003677|MGI|na//biological process|development|IEA|GO:0007275|MGI|na//cellular component|nucleus|IEA|GO:0005634|MGI|na//biological process|regulation of transcription|IEA|GO:0045449|MGI|na//biological process|regulation of transcription, DNA-dependent|IEA|GO:0006355|MGI|na//biological process|transcription|IEA|GO:0006350|MGI|na//molecular function|transcripti…	IPR001356:Homeobox, IPR012287:Homeodomain-related,		1	2	4	0.2	0.02	0.002	7.222	154	early persistent down	0.30459	-3.28311	5.77062e-25	1443.11	439.417	0.33353	-2.99827	1.87476e-24	1929.52	636.543	0.40958	-2.44153	3.34943e-39	1808.02	739.588
