# Supplementary material for: Impact of methoxyacetic acid on mouse Leydig cell gene expression
Source: Reprod Biol Endocrinol. 2010 Jun 18;8:65. doi: 10.1186/1477-7827-8-65 (PMC2909983; doi:10.1186/1477-7827-8-65)
Supplement: Additional file 6 — Enriched motif analysis of MAA response genes. [file 1477-7827-8-65-S6.XLS]

## Sheet: File 6 _Motif Analysis
Additional file 6 - Motif enrichment analysis of SP1 and KROX in MAA regulated genes. Enrichment score (ES) and p-values based on Fisher’s exact test were calculated using TM3 cell non-expressed genes as control (A) or TM3 cell-expressed genes that were unresponsive to MAA at all time points as control (B). M00196_SP1 and M00982_KROX correspond to Transfac matrices.
A. MAA Response Gene Class	M00196_SP1		M00982_KROX
	ES	p-value	ES	p-value
Early induced	2.07	1.96e-42	2.02	2.2e-31
Early repressed	1.52	1.53e-10	1.56	6.28e-10
Mid induced	2.06	2.41e-44	1.78	3.57e-21
Mid repressed	1.62	5.81e-13	1.44	1.55e-06
Late induced	1.56	4.39e-14	1.51	7.17e-10
Late repressed	1.49	1.47e-06	1.41	0.000191
B. MAA Response Gene Class	M00196_SP1		M00982_KROX
	ES	p-value	ES	p-value
Early induced	0.91	0.00718	0.89	0.00464
Early repressed	0.67	3.81e-17	0.69	4.66e-12
Mid induced	0.9	0.0037	0.78	8.27e-08
Mid repressed	0.71	1.05e-12	0.63	6.83e-15
Late induced	0.68	4.2e-18	0.66	4.38e-16
Late repressed	0.65	3.61e-12	0.62	3.21e-11
