# Supplementary material for: Impact of methoxyacetic acid on mouse Leydig cell gene expression
Source: Reprod Biol Endocrinol. 2010 Jun 18;8:65. doi: 10.1186/1477-7827-8-65 (PMC2909983; doi:10.1186/1477-7827-8-65)
Supplement: Additional file 7 — Impact of MAA on testis expressed genes. [file 1477-7827-8-65-S7.XLS]

## Sheet: File 7 Testis-related genes
Additional file 7 - Genes selected based on key words "testis,testicular,androgen,hox and spermatogenesis" + Cyp11a1, Hsd17b11, Shbg and Insl3 - other hox genes except Hoxb13. Hidden columns H-J indicate the whole number portion of the TFS; 1, 2 or 4 represent genes meeting both criteria. Hidden columns K-M indicate the digital portion of TFS, 0.1,0.01 and 0.001 represent up regulation while 0.2,…																3 hr: 5 mM MAA vs UT (Array 1)					8 hr: 5 mM MAA vs UT (Array 2)					24 hr: 5 mM MAA vs UT (Array 3)
Agilent Mouse Microarray Platform Reporter Name	Agilent mouse probe sequence	Mouse accession	Mouse gene name	UG name	UG GO		3 hr: 5 mM MAA vs UT (Array 1)	8 hr: 5 mM MAA vs UT (Array 2)	24 hr: 5 mM MAA vs UT (Array 3)	3 hr: 5 mM MAA vs UT (Array 1)	8 hr: 5 mM MAA vs UT (Array 2)	24 hr: 5 mM MAA vs UT (Array 3)	TFS	TFS Gene Count	sub-group	Ratio	Fold Change	P-value	Intensity 1	Intensity 2	Ratio	Fold Change	P-value	Intensity 1	Intensity 2	Ratio	Fold Change	P-Value	Intensity 1	Intensity 2
A_51_P414328	GACAGTTACTTCAGAAAAAAGATAGGACAATTTTTCCAGTGGCGTTTATTCCAGCAAAGA	AK077007	1700014D04Rik	Transcribed locus, weakly similar to XP_573977.2 PREDICTED: similar to vitamin A-deficient testicular protein 11-like [Rattus norvegicus]			1	0	0	0.1	0	0	1.1	351	early transient up	2.87	2.87	0.00438	3	9	1.57	1.57	0.504	4	7	1	1	1	3	3
A_51_P259603	CAAGCTCTGAAAACAACACCGCTGTGTGCTCATTCTTAGAGTGAAGACCCTGAAAGGTAT	NM_001025372	Adcyap1r1	Adenylate cyclase activating polypeptide 1 receptor 1	molecular function|G-protein coupled receptor activity|TAS|GO:0004930|MGI|9729410//biological process|G-protein coupled receptor protein signaling pathway|TAS|GO:0007186|MGI|9729410//biological process|cell differentiation|IEA|GO:0030154|MGI|na//biological process|development|IEA|GO:0007275|MGI|na//cellular component|extracellular space|TAS|GO:0005615|MGI|12466851//cellular component|integral to …		0	0	4	0	0	0.001	4.001	775	late up	1.39	1.39	2.74e-09	736	1025	1.54	1.54	6.74e-06	760	1167	2.39	2.39	8.53e-33	800	1906
A_52_P70787	CTGTGGGAATGTGTCAGACATTTCTTAAAATGTGTAGGTGATAGCAATGAATATTTGCCT	NM_054054	Brdt	Bromodomain, testis-specific	biological process|chromatin remodeling|IDA|GO:0006338|MGI|12861021//molecular function|histone binding|IDA|GO:0042393|MGI|12861021//cellular component|nucleus|IDA|GO:0005634|MGI|12861021		1	2	4	0.1	0.01	0.001	7.111	223	early persistent up	2.05	2.05	3.96e-11	218	454	2.08	2.08	1.2e-12	524	1103	2.15	2.15	1.43e-21	396	854
A_51_P299357	TGAGCGACGAAGTGATGCAGCCACCATCGTGGCTCTGAGAACTGATGCGGTGAATGTCGA	NM_026495	Btbd14a	BTB (POZ) domain containing 14A	cellular component|nucleus|IEA|GO:0005634|MGI|na//molecular function|protein binding|ISS|GO:0005515|MGI|12466851//biological process|spermatogenesis|IEA|GO:0007283|MGI|na		1	0	4	0.2	0	0.002	5.202	20	early transient down	0.41	-2.44	4.83e-40	364	149	0.52	-1.92	1.49e-10	521	269	0.5	-2.02	3.23e-11	304	150
A_51_P334072	GTATTTAAAACAGGCCACATCCTCATGAAGTGAAGTAGTATTTCAGCTTCAAAATATTCG	NM_009989	Cyct	Cytochrome c, testis	biological process|electron transport|IEA|GO:0006118|MGI|na//molecular function|electron transporter activity|IEA|GO:0005489|MGI|na//molecular function|heme binding|IEA|GO:0020037|MGI|na//cellular component|mitochondrial electron transport chain|IEA|GO:0005746|MGI|na//cellular component|mitochondrion|IEA|GO:0005739|MGI|na//biological process|transport|IEA|GO:0006810|MGI|na		1	2	4	0.1	0.01	0.001	7.111	223	early persistent up	2.67	2.67	2e-05	9	24	6.71	6.71	2.26e-34	19	127	3.12	3.12	1.06e-06	9	29
A_51_P496720	ATGAAAGTCTTTCCTAGAACCAGGGCAGATTTCTTCCTAAGGTCTCTTCCCTCCACAGTT	NM_001081695	Dnmt3l	DNA (cytosine-5-)-methyltransferase 3-like	cellular component|cytoplasm|IDA|GO:0005737|MGI|11934864//biological process|embryonic development (sensu Mammalia)|IMP|GO:0001701|MGI|11934864//biological process|imprinting|IMP|GO:0006349|MGI|11934864//cellular component|nuclear heterochromatin|IDA|GO:0005720|MGI|11934864//cellular component|nucleus|IEA|GO:0005634|MGI|na//molecular function|protein binding|IPI|GO:0005515|MGI|11934864//biologica…		1	2	0	0.2	0.02	0	3.22	198	early sustained down	0.28	-3.56	7.43e-44	48	14	0.43	-2.3	1e-05	75	32	0.71	-1.4	0.0057	38	27
A_51_P450248	AAACACTATCACGCATTACCTGTCAAGAAGCTGTTAAACGAAATGTACAAAGTTAATGCC	NM_007957	Esx1	Extraembryonic, spermatogenesis, homeobox 1	molecular function|DNA binding|IEA|GO:0003677|MGI|na//cellular component|nucleus|IEA|GO:0005634|MGI|na//biological process|regulation of transcription, DNA-dependent|IEA|GO:0006355|MGI|na//biological process|transcription|IEA|GO:0006350|MGI|na//molecular function|transcription factor activity|IEA|GO:0003700|MGI|na//cellular component|transcription factor complex|IEA|GO:0005667|MGI|na		0	0	4	0	0	0.001	4.001	775	late up	1	1	1	3	3	1.45	1.45	0.522	5	7	7.38	7.38	2.8e-09	3	19
A_51_P468073	AAAGACATTGATCAGGTGGTGACTGCAGGCCTGAAGATTCGGCACCACCATACAGAAGTC	NM_008116	Ggt1	Gamma-glutamyltransferase 1	molecular function|acyltransferase activity|IEA|GO:0008415|MGI|na//molecular function|gamma-glutamyltransferase activity|TAS|GO:0003840|MGI|8566783//biological process|glutathione biosynthesis|IEA|GO:0006750|MGI|na//biological process|glutathione metabolism|TAS|GO:0006749|MGI|8566783//cellular component|integral to membrane|TAS|GO:0016021|MGI|12466851//cellular component|integral to plasma membra…		0	2	4	0	0.01	0.001	6.011	466	mid sustained up	1	1	1	3	3	3.09	3.09	0.00011	6	20	5.1	5.1	8.38e-28	6	29
A_51_P518548	CCGGGTGCTGCCTATAGCCAGTGTCCTCGACTTGAGCATTATGGACAAGTGCAGGTAAAA	NM_010296	Gli1	GLI-Kruppel family member GLI1	molecular function|DNA binding|IDA|GO:0003677|MGI|15614767//cellular component|cytoplasm|IDA|GO:0005737|MGI|11717126//molecular function|microtubule binding|IDA|GO:0008017|MGI|11717126//molecular function|nucleic acid binding|IEA|GO:0003676|MGI|na//cellular component|nucleus|IDA|GO:0005634|MGI|11717126//biological process|positive regulation of transcription|IDA|GO:0045941|MGI|15614767//biologica…		0	0	4	0	0	0.001	4.001	775	late up	1.31	1.31	3e-05	35	46	1.65	1.65	1.66e-11	70	115	3.6	3.6	1.66e-37	30	108
A_51_P168992	CCATCCTGGAGTATCTAGCACCTGGAGTTTCTACAGCAGTCTTGGGAAGAGAATCAGAGA	NM_018792	Hils1	Histone H1-like protein in spermatids 1	molecular function|DNA binding|IEA|GO:0003677|MGI|na//biological process|cell differentiation|IEA|GO:0030154|MGI|na//biological process|chromatin modification|IEA|GO:0016568|MGI|na//cellular component|chromosome|IEA|GO:0005694|MGI|na//biological process|development|IEA|GO:0007275|MGI|na//cellular component|nucleus|IEA|GO:0005634|MGI|na//biological process|regulation of transcription, DNA-dependen…		0	0	4	0	0	0.002	4.002	363	late down	0.84	-1.19	0.688	7	6	0.94	-1.07	0.824	13	13	0.45	-2.23	0.00113	14	6
A_51_P290202	AGTTGCGGGAGTTGGAGCGGGAGTATGCAGCCAACAAGTTTATCACTAAGGACAAGAGGC	NM_008267	Hoxb13	Homeo box B13	molecular function|DNA binding|IEA|GO:0003677|MGI|na//biological process|development|IEA|GO:0007275|MGI|na//cellular component|nucleus|IEA|GO:0005634|MGI|na//biological process|organogenesis|IEA|GO:0009887|MGI|na//biological process|pattern specification|IEA|GO:0007389|MGI|na//biological process|regulation of growth|IMP|GO:0040008|MGI|12679105//biological process|regulation of transcription, DNA-…		0	0	4	0	0	0.001	4.001	775	late up	1.06	1.06	0.835	16	18	1.71	1.71	8.9e-07	32	55	2.95	2.95	1.71e-24	32	96
A_52_P168023	CACTAATGATAAATGGGAATTTGTAGATCCTTATCCAGTTAACAAATATGGACATGAGGG	NM_001039061	Klhl15	Kelch-like 15 (Drosophila)	cellular component|nucleus|IEA|GO:0005634|MGI|na//biological process|spermatogenesis|IEA|GO:0007283|MGI|na		1	2	0	0.1	0.01	0	3.11	149	early sustained up	4.57	4.57	0.00037	3	12	2.18	2.18	0.00373	8	17	0.74	-1.35	0.273	9	6
A_52_P633300	AACGAAAAGCTAAAAACGTGTTTCAACCAGATCCAGAATATCTACATGGCTCAGTATGAG	NM_010816	Morc1	Microrchidia 1	molecular function|molecular function unknown|ND|GO:0005554|MGI|na//cellular component|nucleus|IDA|GO:0005634|MGI|10369865//biological process|spermatogenesis|IMP|GO:0007283|MGI|9826705		0	0	4	0	0	0.001	4.001	775	late up	1	1	1	3	3	1.4	1.4	0.468	6	8	3.07	3.07	1.23e-08	18	56
A_51_P362423	GTTGTTATGTGTTTGCTTTCAAATTGCTTAGTAGTACCTCCATTCAAGTTATTATGAGCC	NM_001039657	Mtl5	Metallothionein-like 5, testis-specific (tesmin)	biological process|cell differentiation|IEA|GO:0030154|MGI|na//cellular component|cytoplasm|IDA|GO:0005737|MGI|12606435//biological process|development|IEA|GO:0007275|MGI|na//cellular component|nucleus|IDA|GO:0005634|MGI|12606435//cellular component|soluble fraction|IDA|GO:0005625|MGI|12606435//biological process|spermatogenesis|IEA|GO:0007283|MGI|na		1	0	0	0.1	0	0	1.1	351	early transient up	2.74	2.74	6.5e-06	5	13	1.73	1.73	0.00274	24	43	1.02	1.02	0.94	15	16
A_52_P624495	TTGGTACTGACTATGAGACCATCCATCTATCTTCACCTTTTTTCAGCATCTGCAGACTCA	NM_194064	Nanos2	Nanos homolog 2 (Drosophila)	molecular function|RNA binding|IEA|GO:0003723|MGI|na//biological process|cell differentiation|IEA|GO:0030154|MGI|na//cellular component|cellular component unknown|ND|GO:0008372|MGI|na//biological process|development|IEA|GO:0007275|MGI|na//biological process|regulation of protein biosynthesis|IEA|GO:0006417|MGI|na//biological process|regulation of translation|IEA|GO:0006445|MGI|na//biological proc…		0	2	0	0	0.01	0	2.01	344	mid transient up	1.05	1.05	0.861	6	7	2.98	2.98	0.00121	5	14	1.11	1.11	0.688	9	10
A_51_P449777	TGCATGACTTTGCCTACTGCGCGAAAGAAGTCTGTTGTTTTAGCAAAAAGTTAAAATGTG	NM_022995	Pmepa1	Prostate transmembrane protein, androgen induced 1	biological process|biological process unknown|ND|GO:0000004|MGI|na//cellular component|integral to membrane|TAS|GO:0016021|MGI|11042109,12466851//molecular function|protein binding|IPI|GO:0005515|MGI|11042109		1	2	4	0.1	0.01	0.001	7.111	223	early persistent up	2.02	2.02	1.31e-18	111	225	2.3	2.3	2.12e-11	195	448	2.51	2.51	0	180	451
A_52_P533287	AAATACTAGATGCACAGAATAGCAAGTCCATCAAAACTCCTGCGTGAGAATTTTACCAGA	NM_013637	Prm1	Protamine 1	molecular function|DNA binding|TAS|GO:0003677|MGI|3676400//cellular component|NOT cytoplasm|IDA|GO:0005737|MGI|8185929//biological process|cell differentiation|IEA|GO:0030154|MGI|na//cellular component|chromosome|ISS|GO:0005694|MGI|12466851//biological process|chromosome condensation|TAS|GO:0030261|MGI|3676400//biological process|chromosome organization and biogenesis (sensu Eukaryota)|ISS|GO:000…		0	0	4	0	0	0.001	4.001	775	late up	1	1	1	3	2	1.03	1.03	0.959	4	4	2.64	2.64	0.00279	3	7
A_51_P376445	TGGAGTGAGATGGGGAGAAAGATGCCCTTTTGCGACACCGAGATTTTGATTTGATCACAT	NM_008818	Rhox5	Reproductive homeobox 5	GO:0005634:cellular_component|nucleus//GO:0005634:cellular_component|nucleus//GO:0005634:cellular_component|nucleus//GO:0005634:cellular_component|nucleus//GO:0005737:cellular_component|cytoplasm//GO:0000122:biological_process|negative regulation of transcription from RNA polymerase II promoter//GO:0005515:molecular_function|protein binding//GO:0006355:biological_process|regulation of transcripti…		0	0	4	0	0	0.001	4.001	775	late up	0.87	-1.15	0.0839	153	133	0.98	-1.02	0.831	232	227	2.42	2.42	6.87e-38	345	835
A_51_P141152	AAACTAGGGATCAATTTTCTCAACTGCAGAAACTTTTAGCCTTTCAAACAGTTCACACCT	NM_019812	Sirt1	Sirtuin 1 (silent mating type information regulation 2, homolog) 1 (S. cerevisiae)	molecular function|DNA binding|ISS|GO:0003677|MGI|12466851//molecular function|NAD-dependent histone deacetylase activity|IDA|GO:0017136|MGI|10693811//biological process|apoptosis|IEA|GO:0006915|MGI|na//biological process|cell differentiation|IEA|GO:0030154|MGI|na//biological process|chromatin silencing|ISS|GO:0006342|MGI|12466851//cellular component|chromatin silencing complex|ISS|GO:0005677|MGI…		1	0	4	0.2	0	0.002	5.202	20	early transient down	0.47	-2.12	4.95e-28	4086	1921	0.69	-1.44	1.64e-06	5042	3496	0.43	-2.32	1.53e-31	3699	1593
A_51_P218742	ATTTGAGAACCAAGCCTGCTCCATGCCTATCACGGATCCCTGTGAGTTACGAAAGCTGCT	NM_144827	Spata20	Spermatogenesis associated 20	biological process|carbohydrate metabolism|IEA|GO:0005975|MGI|na//molecular function|hydrolase activity|IEA|GO:0016787|MGI|na//molecular function|hydrolase activity, acting on glycosyl bonds|IEA|GO:0016798|MGI|na		0	2	4	0	0.01	0.001	6.011	466	mid sustained up	1.2	1.2	0.261	18	22	4.11	4.11	2.47e-18	31	126	5.4	5.4	0	44	238
A_51_P212980	AATACCACTTTAGAGTGCTCAATAGTTATCTATCCACAGGTAAATTTCATCAGACATACC	NM_029343	Spata9	Spermatogenesis associated 9			0	0	4	0	0	0.002	4.002	363	late down	0.76	-1.32	0.0755	54	41	0.53	-1.89	1.81e-18	82	43	0.19	-5.38	5.12e-20	64	12
A_51_P277075	ATGCAGTGAAAGGGTGCTGATGGACAATAATTTTCTGTTAATGTTTGGTTAAAGTTTTGC	NM_027650	Speer3	Spermatogenesis associated glutamate (E)-rich protein 3			0	0	4	0	0	0.001	4.001	775	late up	0.84	-1.19	0.00819	514	431	1.43	1.43	2e-06	254	364	2.6	2.6	9.82e-40	175	455
A_51_P420415	AGAGGAATCTTGTCTTAACACTATACTCTACTTCATTCCCTGAAACTCGTTATTTACTTG	NM_175283	Srd5a1	Steroid 5 alpha-reductase 1	molecular function|3-oxo-5-alpha-steroid 4-dehydrogenase activity|IMP|GO:0003865|MGI|15249131//biological process|androgen biosynthesis|IMP|GO:0006702|MGI|15249131		0	2	0	0	0.01	0	2.01	344	mid transient up	1.63	1.63	1.14e-18	1718	2799	2.31	2.31	4.02e-43	2280	5259	1.92	1.92	1.1e-16	1163	2244
A_52_P293391	CTCCAGAGCTGTCATGAAATGTCTACTGAGATATTAGCTGTGGCAAAATAAAATAGGCTT	NM_029467	Tcam1	Testicular cell adhesion molecule 1	biological process|cell-cell adhesion|ISS|GO:0016337|MGI|11195349,12466851//cellular component|extracellular space|TAS|GO:0005615|MGI|12466851//cellular component|integral to plasma membrane|ISS|GO:0005887|MGI|11195349//cellular component|membrane|ISS|GO:0016020|MGI|12466851		0	0	4	0	0	0.001	4.001	775	late up	0.8	-1.25	0.281	9	8	1.98	1.98	7.07e-08	28	55	4.15	4.15	3.94e-22	9	38
A_52_P348287	GAGTCATATGCACAGATCTTAAGAGAAAGACTGAGAGAGTCTTTTCATGATGTTCAGTAC	NM_011560	Tcte3	T-complex-associated testis expressed 3	cellular component|cytoplasmic dynein complex|IDA|GO:0005868|MGI|11278908//cellular component|flagellum (sensu Eukaryota)|IDA|GO:0009434|MGI|7601308//cellular component|membrane|IDA|GO:0016020|MGI|7601308//biological process|microtubule-based movement|IDA|GO:0007018|MGI|11278908//molecular function|protein binding|IPI|GO:0005515|MGI|12849985		0	2	4	0	0.01	0.001	6.011	466	mid sustained up	1.27	1.27	0.00867	38	48	2.23	2.23	6.18e-25	52	116	2.76	2.76	7.7e-34	50	138
A_51_P502535	CTACTATGGGCACAATAATGTGTCCCTATCATGTGTAGCATGCTTAATCATTTGTTTTAA	NM_031386	Tex14	Testis expressed gene 14	molecular function|ATP binding|IEA|GO:0005524|MGI|na//molecular function|kinase activity|IEA|GO:0016301|MGI|na//biological process|protein amino acid phosphorylation|ISS|GO:0006468|MGI|12466851//molecular function|protein kinase activity|ISS|GO:0004672|MGI|12466851//molecular function|protein serine/threonine kinase activity|ISS|GO:0004674|MGI|12466851//molecular function|protein-tyrosine kinase …		0	2	0	0	0.01	0	2.01	344	mid transient up	1.27	1.27	0.377	13	15	3.06	3.06	3.23e-38	31	95	1.03	1.03	0.753	179	185
A_51_P245533	TGACCTCACTGTCATAGGGGTCATATGCTTACTGTCTTAGGGTCAAGATACCTGATTTTA	NM_028602	Tex19.1	Testis expressed gene 19.1			0	2	0	0	0.01	0	2.01	344	mid transient up	0.73	-1.37	9.75e-07	66	48	3.97	3.97	3.36e-18	46	181	1.18	1.18	0.709	7	9
A_51_P503736	TTGGGGCCTCAGGGAAGCTGGGTTCATCGTCCCTAGTTGACAGTTCAGTGTTCGGAAGGT	NM_027622	Tex19.2	Testis expressed gene 19.2			1	0	0	0.2	0	0	1.2	245	early transient down	0.48	-2.1	1.65e-20	94	45	1.24	1.24	0.0351	98	123	1.14	1.14	0.0663	36	41
A_51_P164788	CTGAGGCAGGAGGCCAAGGAAAAAAGCAAGAAAGACTGGGGGGAAATCTTTTCTATAAAA	NM_027673	Tssk4	Testis-specific serine kinase 4	molecular function|ATP binding|IEA|GO:0005524|MGI|na//biological process|cell differentiation|IEA|GO:0030154|MGI|na//biological process|development|IEA|GO:0007275|MGI|na//molecular function|kinase activity|IEA|GO:0016301|MGI|na//biological process|protein amino acid phosphorylation|IEA|GO:0006468|MGI|na//molecular function|protein kinase activity|IEA|GO:0004672|MGI|na//molecular function|protein …		0	0	4	0	0	0.002	4.002	363	late down	1.08	1.08	0.634	66	73	0.8	-1.26	0.00105	183	145	0.41	-2.46	2.13e-13	126	51
A_51_P262453	TAAACCCTCAATTGTCAAAAGAATGAATGAATCGCGCGTTCTATCCCGGAGGTTCTAATG	AK021406	Ubr2	Ubiquitin protein ligase E3 component n-recognin 2	molecular function|ligase activity|IEA|GO:0016874|MGI|na//biological process|male meiosis I|IMP|GO:0007141|MGI|14585983//molecular function|protein binding|IGI|GO:0005515|MGI|11689692,14585983//molecular function|protein binding|IPI|GO:0005515|MGI|11689692,14585983//biological process|spermatogenesis|IMP|GO:0007283|MGI|14585983//molecular function|ubiquitin conjugating enzyme activity|IGI|GO:0004…		1	2	4	0.2	0.02	0.002	7.222	154	early persistent down	0.13	-7.42	2.35e-11	31	4	0.18	-5.45	8.24e-14	53	9	0.25	-4.06	2.46e-32	66	16
A_51_P313779	TTTTGTTGCTGTGGAAACCTTGGGGCACTGAGGACTTATACTAAAACTCAGAAACTCAAA	NM_198248	Zbtb40	Zinc finger and BTB domain containing 40	cellular component|nucleus|IEA|GO:0005634|MGI|na//biological process|spermatogenesis|IEA|GO:0007283|MGI|na		1	0	0	0.2	0	0	1.2	245	early transient down	0.45	-2.2	4.04e-25	1040	473	0.77	-1.29	0.00079	1355	1044	1.04	1.04	0.61	1042	1082
A_51_P309733	CATCCTCCTTATCAATCTGCTGGAGAACTTCAGAATTGAAGTTCAAAATCTCCGTGATGT	NM_019779	Cyp11a1	Cytochrome P450, family 11, subfamily a, polypeptide 1	biological process|C21-steroid hormone biosynthesis|IEA|GO:0006700|MGI|na//biological process|cholesterol metabolism|IEA|GO:0008203|MGI|na//molecular function|cholesterol monooxygenase (side-chain-cleaving) activity|IEA|GO:0008386|MGI|na//biological process|electron transport|IEA|GO:0006118|MGI|na//biological process|lipid metabolism|IEA|GO:0006629|MGI|na//cellular component|membrane|IEA|GO:00160…		0	0	4	0	0	0.001	4.001	775	late up	0.89801	-1.11357	0.84808	3.30991	2.91026	1.10493	1.10493	0.80497	8.55326	9.60826	5.88607	5.88607	9.38197e-09	3.78009	22.2483
A_52_P132165	ATCACCAGGTTTTCAGAGCTTGTACTGTCGGTTTTCATTTACAGTGTCTGTAACTGCACT	NM_053262	Hsd17b11	Hydroxysteroid (17-beta) dehydrogenase 11	cellular component|extracellular space|TAS|GO:0005615|MGI|12466851//biological process|metabolism|ISS|GO:0008152|MGI|12466851//molecular function|oxidoreductase activity|IEA|GO:0016491|MGI|na		0	2	0	0	0.02	0	2.02	395	mid transient down	0.55782	-1.7927	7.39342e-07	739.731	415.695	0.47082	-2.12395	6.30577e-25	1199.05	563.725	0.61711	-1.62045	1.25152e-12	1214.25	747.84
A_51_P423549	GCCTGAGTGACTTTTGGGTACAAGGACAGAGACTGGACATAGACCAGGCCCTGAGCAGAA	NM_011367	Shbg	Sex hormone binding globulin	cellular component|extracellular space|TAS|GO:0005615|MGI|12466851//molecular function|protein binding|IPI|GO:0005515|MGI|12485990//molecular function|steroid binding|IEA|GO:0005496|MGI|na		1	2	4	0.1	0.01	0.001	7.111	223	early persistent up	3.2656	3.2656	0.00118	3.55521	11.191	3.62342	3.62342	2.072e-12	31.4327	115.234	4.68389	4.68389	6.01545e-30	40.3861	189.79
A_51_P288406	CTCCTGGCTATGTCATTGCAACAACCCAGTTTGCCTTGGAGGATCCCTAGTTTATTCATA	NM_013564	Insl3	Insulin-like 3	biological process|embryonic development (sensu Mammalia)|IMP|GO:0001701|MGI|10319319//cellular component|extracellular region|IEA|GO:0005576|MGI|na//molecular function|hormone activity|IEA|GO:0005179|MGI|na//biological process|male gonad development|IMP|GO:0008584|MGI|10319319//biological process|physiological process|IEA|GO:0007582|MGI|na		0	0	4	0	0	0.002	4.002	363	late down	0.7266	-1.37627	0.00783	226.515	166.783	0.61329	-1.63054	3.87395e-06	560.767	339.031	0.46494	-2.15082	2.70154e-15	803.12	371.055
