# Supplementary material for: Impact of methoxyacetic acid on mouse Leydig cell gene expression
Source: Reprod Biol Endocrinol. 2010 Jun 18;8:65. doi: 10.1186/1477-7827-8-65 (PMC2909983; doi:10.1186/1477-7827-8-65)
Supplement: Additional file 8 — Expression ratio and TFS of response transcripts common to both 1 mM and 5 mM MAA treatment in each sub-group. [file 1477-7827-8-65-S8.XLS]

## Sheet: File 8A_summary
Additional file 8A - This sheet presents the transcripts in each sub-group that respond in common to 1 mM and 5 mM MAA treatment, together with corresponding TFS number and expression pattern. Detailed information for each subgroup of genes is listed on the other sheets in this file.
							Early	Mid	Late
						Up	294	265	231
						Down	188	98	92

## Sheet: File 8B_482 early common genes
Additional file 8B - 482 common early response genes that respond to both 1 mMM and 5 mM MAA. Hidden columns G-L indicate the whole number portion of the TFS; 1, 2,4,8,16 and 32 represent genes meeting the criteria of ratio >2 standard deviation above mean and -pvalue<0.005. Hidden columns M-R indicate the digital portion of TFS, 0.1,0.01, 0.001,0.0001,0.00001 and 0.000001 represent up regulation…																					3 hr: 5 mM MAA vs UT (Array 1)					8 hr: 5 mM MAA vs UT (Array 2)					24 hr: 5 mM MAA vs UT (Array 3)					3 hr: 1 mM MAA vs UT (Array 4)					8 hr: 1 mM MAA vs UT (Array 5)					24 hr: 1 mM MAA vs UT (Array 6)
Agilent Mouse Microarray Platform Reporter Name	Agilent mouse probe sequence	Mouse accession	Mouse gene name	UG name	UG GO	3 hr: 5 mM MAA vs UT (Array 1)	8 hr: 5 mM MAA vs UT (Array 2)	24 hr: 5 mM MAA vs UT (Array 3)	3 hr: 1 mM MAA vs UT (Array 4)	8 hr: 1 mM MAA vs UT (Array 5)	24 hr: 1 mM MAA vs UT (Array 6)	3 hr: 5 mM MAA vs UT (Array 1)	8 hr: 5 mM MAA vs UT (Array 2)	24 hr: 5 mM MAA vs UT (Array 3)	3 hr: 1 mM MAA vs UT (Array 4)	8 hr: 1 mM MAA vs UT (Array 5)	24 hr: 1 mM MAA vs UT (Array 6)	TFS (all 6 conditions)	TFS Gene Count	Group	Ratio (3 hr MAA/Untreated)	Fold Change	P-value	Intensity 1 (UT)	Intensity 2 (3 hr, 5 mM MAA)	Ratio (8 hr MAA/Untreated)	Fold Change	P-value	Intensity 1 (UT)	Intensity 2 (8 hr, 5 mM MAA)	Ratio (24 hr MAA/Untreated)	Fold Change	P-Value	Intensity 1 (UT)	Intensity 2 (24 hr, 5 mM MAA)	Ratio (3 hr MAA/Untreated)	Fold Change	P-value	Intensity 1 (UT)	Intensity 2 (3 hr, 1 mM MAA)	Ratio (8 hr MAA/Untreated)	Fold Change	P-value	Intensity 1 (UT)	Intensity 2 (8 hr, 1 mM MAA)	Ratio (24 hr MAA/Untreated)	Fold Change	P-Value	Intensity 1 (UT)
A_51_P407709	CCAGATCTGCATCTTAAAAGAATTCTTTGGTGTACAATACTTCATCACCTAATTATAGGC	AK036584	Zbtb40	Zinc finger and BTB domain containing 40	cellular component|nucleus|IEA|GO:0005634|MGI|na//biological process|spermatogenesis|IEA|GO:0007283|MGI|na	1	0	0	8	0	0	0.2	0	0	0.0002	0	0	9.2002	46	early down	0.40327	-2.47973	1.40073e-13	276.883	111.98	0.80059	-1.24908	0.05737	265.524	215.327	1.10988	1.10988	0.20973	238.457	265.474	0.61276	-1.63197	2.87645e-06	212.663	130.352	1.01811	1.01811	0.86875	179.201	183.683	0.90466	-1.10539	0.35644	180.043
A_52_P370731	ACTCAGGCTTTGATAAATTACTTGCTTTCCCTATTTCTGGGTAGCATCGAATAAGGGCAT	AK039242		Transcribed locus		1	0	0	8	0	0	0.2	0	0	0.0002	0	0	9.2002	46	early down	0.47393	-2.11	9.43001e-16	52.158	24.8119	0.83999	-1.19048	0.14628	63.7193	53.5233	1.0059	1.0059	0.95442	51.3457	51.8646	0.64381	-1.55326	0.00012	44.7838	28.9615	0.99391	-1.00612	0.94665	40.5879	40.3542	1.09894	1.09894	0.33482	41.9243
A_51_P411874	TTTCAAATATTTATGCATGAATGTTAATATATATCATCTAGAACACATTTGTAATGATCA	AK042243	Ankhd1	Eukaryotic translation initiation factor 4E binding protein 3	molecular function|DNA binding|ISS|GO:0003677|MGI|12466851//molecular function|receptor activity|IEA|GO:0004872|MGI|na//biological process|regulation of transcription, DNA-dependent|ISS|GO:0006355|MGI|12466851//molecular function|transcription factor activity|ISS|GO:0003700|MGI|12466851	1	0	0	8	0	0	0.2	0	0	0.0002	0	0	9.2002	46	early down	0.4898	-2.04167	1.68612e-16	42.9726	21.1116	0.66299	-1.50831	0.01003	36.4933	24.4668	1.00409	1.00409	0.96621	25.1514	25.2089	0.61061	-1.63772	0.00086	33.2315	20.4635	0.9047	-1.10534	0.33969	21.3756	19.203	0.84057	-1.18966	0.1544	22.5386
A_51_P463846	GGAGAAGAATAGCTCATTGGGTGCAAAAATCCTTGATGGGTTTGGAGATGTATTAATTTC	NM_001083312	Gbp6	Guanylate binding protein 6	molecular function|GTP binding|ISS|GO:0005525|MGI|12466851//molecular function|GTPase activity|ISS|GO:0003924|MGI|12466851//biological process|immune response|ISS|GO:0006955|MGI|12466851	1	0	0	8	0	0	0.2	0	0	0.0002	0	0	9.2002	46	early down	0.29459	-3.39451	0.00019	13.9168	3.87928	0.49216	-2.03186	0.09391	34.0252	13.5244	1.27732	1.27732	0.05265	30.5172	38.6934	0.53916	-1.85475	0.00123	22.5233	11.852	0.58598	-1.70653	0.02013	25.4187	13.9654	1.17103	1.17103	0.1837	25.9776
A_51_P383530	TCCCTACTTAACGTTAAAAGTTAAGCATGTGAGCCTGTCTAATGCACCCTGGGAAGTTTA	NM_176993	Mpzl3	Myelin protein zero-like 3		1	0	0	8	0	0	0.2	0	0	0.0002	0	0	9.2002	46	early down	0.4496	-2.22418	1.85681e-08	37.7292	17.1818	0.77385	-1.29223	0.22285	41.8695	32.9469	0.86905	-1.15068	0.33207	22.242	19.4914	0.54775	-1.82564	0.00107	32.1971	17.0021	0.87958	-1.1369	0.44327	22.3854	19.2639	1.08268	1.08268	0.55979	14.8962
A_51_P476900	GAGGGTGTTTCATGTCACATCTGTTTGTATGGTGATAAATAAAGGTGCTGTGACCTGTGT	AK053449	Prdm15	PR domain containing 15		1	0	0	8	0	0	0.2	0	0	0.0002	0	0	9.2002	46	early down	0.45143	-2.21519	2.5946e-10	1473.87	668.163	0.71112	-1.40623	1.44455e-08	2188.72	1553.4	0.88435	-1.13077	0.06605	2194.23	1943.63	0.65851	-1.51858	1e-05	1149.44	758.128	0.9748	-1.02585	0.67287	1499.43	1463.57	0.93207	-1.07288	0.21263	1813.54
A_51_P289249	CACCTTCTGAGTTTTACGCGGTGGACTCTTAAAACTATTACAAAATGTGAATTTATAACG	AK160276		Transcribed locus		1	0	0	8	0	0	0.2	0	0	0.0002	0	0	9.2002	46	early down	0.45274	-2.20878	1.44165e-15	436.05	197.744	0.59003	-1.69483	1.26251e-14	518.338	305.514	0.87229	-1.14641	0.01473	267.514	233.271	0.62663	-1.59583	1.23812e-11	338.557	212.235	0.90109	-1.10976	0.08436	338.789	305.378	1.1438	1.1438	0.08259	215.456
A_52_P262118	TGATCGCCAGCTACAGCTAGATAACTCCATCCTGACTGTGACCTTTGATACTGTCAGTGG	BC072597	Prdm15	PR domain containing 15		1	0	0	8	0	0	0.2	0	0	0.0002	0	0	9.2002	46	early down	0.47435	-2.10814	4e-05	35.3164	17.0716	0.76371	-1.3094	0.13315	83.9579	66.9768	0.67976	-1.4711	0.00088	45.2636	30.5961	0.5646	-1.77118	9.00849e-07	30.4962	17.3743	0.78169	-1.27929	0.02603	37.2127	29.0377	0.8679	-1.1522	0.21039	37.2925
A_52_P516394	CCATGCCCAAGACACCATGGACCACGAACCTAATGCGCTTGTTTCAACCCTACATGAGGA	DV650867	Ahdc1	AT hook, DNA binding motif, containing 1		1	0	0	8	0	0	0.2	0	0	0.0002	0	0	9.2002	46	early down	0.42107	-2.37491	6.55397e-21	912.278	382.16	0.64311	-1.55494	0.00109	493.952	311.507	1.07063	1.07063	0.33999	193.407	206.75	0.65419	-1.5286	4.52656e-07	756.266	493.587	0.98002	-1.02039	0.8454	353.029	344.179	0.9254	-1.08061	0.28588	143.898
A_51_P105810	GGGCGATGGCCATTCCTGCCATAGGTTGGACAGACTAGAAGGACTTCCTGAAGTCTAGCC	NM_148928	Gtf3c5	General transcription factor IIIC, polypeptide 5	molecular function|DNA binding|IEA|GO:0003677|MGI|na//cellular component|nucleus|IEA|GO:0005634|MGI|na//biological process|transcription|IEA|GO:0006350|MGI|na	1	0	0	8	0	0	0.2	0	0	0.0002	0	0	9.2002	46	early down	0.46944	-2.13019	5.68125e-17	3444.22	1597.45	0.7304	-1.36911	6.38327e-06	3769.61	2745.79	0.82486	-1.21233	0.01082	2343.28	1926.88	0.64001	-1.56246	4.05474e-07	2735.29	1738.21	0.87358	-1.14472	0.00833	2542.28	2221.1	0.89496	-1.11737	0.08538	1910.42
A_51_P452227	TCGTGTTAACGTTGTACTGTTTTGTCTGTTCCATGTATAGAAGAACATCACTCCCTCTGC	NM_181402	Parp11	Poly (ADP-ribose) polymerase family, member 11		1	0	0	8	0	0	0.2	0	0	0.0002	0	0	9.2002	46	early down	0.3419	-2.9248	2.54757e-12	1045.95	353.263	0.57192	-1.74851	1.09034e-20	1866.31	1068.38	0.90918	-1.0999	0.23872	1880.78	1713.56	0.61174	-1.63469	0.0002	806.716	491.352	0.93326	-1.07152	0.33184	1245.6	1165.12	1.0122	1.0122	0.86653	1551.43
A_51_P313779	TTTTGTTGCTGTGGAAACCTTGGGGCACTGAGGACTTATACTAAAACTCAGAAACTCAAA	NM_198248	Zbtb40	Zinc finger and BTB domain containing 40	cellular component|nucleus|IEA|GO:0005634|MGI|na//biological process|spermatogenesis|IEA|GO:0007283|MGI|na	1	0	0	8	0	0	0.2	0	0	0.0002	0	0	9.2002	46	early down	0.45486	-2.19847	4.03532e-25	1039.55	473.294	0.77478	-1.29069	0.00079	1354.75	1043.97	1.043	1.043	0.61022	1041.79	1082.2	0.62461	-1.60101	4.17258e-17	805.916	503.223	0.98441	-1.01584	0.83615	911.754	896.06	0.95385	-1.04839	0.44031	845.433
A_52_P521583	TGCTGAGTGGTATCAGCTTATATGACCCAAGGACTCCCAATGCAGGTGGCAAAACTGCAG	NM_198631	Zc3h4	Zinc finger CCCH-type containing 4		1	0	0	8	0	0	0.2	0	0	0.0002	0	0	9.2002	46	early down	0.37577	-2.66117	2.31802e-09	36.834	13.5081	0.55501	-1.80177	2.86729e-07	48.8797	27.231	0.72958	-1.37064	0.09031	17.2036	12.6602	0.53816	-1.85818	7.57407e-14	29.379	15.795	0.64032	-1.56171	0.01996	27.2507	17.7944	0.75665	-1.32161	0.02609	13.86
A_51_P242918	CATAAGCATCAGTGTTTCGTGTTTGTTTCTATAAACTTGGACTTATTAGTTATGCTTGCC	NM_198675	D630004A14Rik	RIKEN cDNA D630004A14 gene		1	0	0	8	0	0	0.2	0	0	0.0002	0	0	9.2002	46	early down	0.38818	-2.57613	3.27094e-22	1681.27	654.128	0.80546	-1.24152	0.00538	1952.63	1577.22	1.28968	1.28968	0.00057	1178.67	1520.69	0.65426	-1.52845	2.61841e-08	1304.53	853.806	0.89761	-1.11407	0.14223	1349.68	1211.76	0.9495	-1.05318	0.38832	979.108
A_52_P568200	TTACTTTTATTTTCTGAGTGCTTCTCTTAGATGTCGGATGTTTGATGCAATTAATGCTGG					1	0	0	8	0	0	0.2	0	0	0.0002	0	0	9.2002	46	early down	0.46679	-2.14229	5.76628e-14	551.341	255.084	0.58132	-1.72023	6.51805e-09	739.347	432.426	0.82402	-1.21356	0.02447	684.262	564.07	0.66359	-1.50695	2.09349e-11	445.483	296.107	0.84055	-1.1897	0.06062	510.527	426.354	1.12291	1.12291	0.10289	568.346
A_51_P380587	TTATGTGTTCTGAATTGATGCAGTCGACCCTGGGGTTCGCATGTTTGAGAAGCTTGGTTA	AK017134	Cep72	Centrosomal protein 72		1	0	0	8	0	0	0.2	0	0	0.0002	0	0	9.2002	46	early down	0.43399	-2.30419	3.37114e-28	638.459	278.252	0.60775	-1.6454	5.59715e-11	962.569	583.59	0.74811	-1.33671	2.34688e-07	465.627	348.24	0.64028	-1.56181	1.40898e-09	511.038	325.89	0.91916	-1.08795	0.16003	667.497	613.442	0.92927	-1.07611	0.21794	379.325
A_52_P762611	TAGGACTGAGAACTTGTTATCATTGTGTAGGAGGTTTGGTGATTTATTTGAAATTCTTGG	AK019646	4930477O03Rik	Transcribed locus		1	0	0	8	0	0	0.2	0	0	0.0002	0	0	9.2002	46	early down	0.47533	-2.10381	1.95883e-16	97.5058	45.8551	1.07045	1.07045	0.57075	140.314	151.55	1.79548	1.79548	6.4532e-25	81.4126	146.181	0.63574	-1.57298	3.31036e-14	76.6956	48.6762	1.24548	1.24548	0.05555	95.3888	119.184	0.74004	-1.35128	9.59418e-06	66.6379
A_52_P185579	ATGTGTCGGGCAGTAAATCTCAAACAGAATTGGAGGTATGAAGAGATGACTGTCTCAATT	AK034510	Pde8b			1	0	0	8	0	0	0.2	0	0	0.0002	0	0	9.2002	46	early down	0.4155	-2.40674	7.42129e-18	30.584	12.7414	0.5798	-1.72473	4.7441e-08	40.7187	23.5792	1.14624	1.14624	0.07579	32.7739	37.5591	0.58756	-1.70195	1.57142e-11	23.6743	13.9208	0.72406	-1.3811	0.00046	27.3803	19.9256	1.15569	1.15569	0.13061	28.5245
A_51_P309968	AGTCAGGAAGGAAGATGTGTAGCTCCTTCCACTCAGATGACTTCTTCTGATGATGTCAGA	ENSMUST00000116329	ENSMUSG00000080164			1	0	0	8	0	0	0.2	0	0	0.0002	0	0	9.2002	46	early down	0.3655	-2.736	2.8026e-45	65.1444	23.8098	0.5058	-1.97706	2.65243e-17	98.1085	49.5899	0.75178	-1.33018	9.18262e-07	151.463	113.876	0.63984	-1.5629	7.42988e-08	50.4078	32.3166	1.03256	1.03256	0.73519	65.0562	67.3026	1.10469	1.10469	0.15193	120.819
A_52_P640484	CTACCTGGAGATATATGTTACATAGTTAATAAACCCCTTATTCTCCACTGAATGGAATTG	NM_001082552	Trim21	Tripartite motif-containing 21	molecular function|DNA binding|IEA|GO:0003677|MGI|na//molecular function|RNA binding|IEA|GO:0003723|MGI|na//cellular component|cytoplasm|IDA|GO:0005737|MGI|11331580//cellular component|intracellular|IEA|GO:0005622|MGI|na//biological process|protein ubiquitination|IEA|GO:0016567|MGI|na//cellular component|ribonucleoprotein complex|IEA|GO:0030529|MGI|na//cellular component|ubiquitin ligase complex|…	1	0	0	8	0	0	0.2	0	0	0.0002	0	0	9.2002	46	early down	0.45341	-2.20552	2.10307e-09	815.925	366.777	0.69876	-1.43111	0.00027	1352.22	946.469	0.89837	-1.11313	0.22507	1242.34	1111.99	0.60319	-1.65784	0.00169	657.711	394.222	0.75574	-1.32321	7.93676e-06	906.286	684.086	0.95528	-1.04681	0.51727	987.936
A_52_P18706	GAAGAACTTATCGAGGTCTTCCTTTACGGCTCTCAAAACAACAAGGTTCTGGCTAAATGG	NM_025274	Dppa5a	Developmental pluripotency associated 5A		1	0	0	8	0	0	0.2	0	0	0.0002	0	0	9.2002	46	early down	0.4888	-2.04584	9.74023e-12	166.261	80.5222	0.63013	-1.58698	1.1076e-07	122.032	76.8595	1.3802	1.3802	0.00023	37.4058	51.712	0.66653	-1.5003	0.00011	125.647	83.7688	0.86076	-1.16176	0.0126	79.3971	68.2816	0.85009	-1.17635	0.15219	30.9759
A_51_P332392	TCCAGCTTGTCACCTGCTGGGAGTGGCTAGAGTGTTTTAGTAAATGATCCTTTGTGTGTA	NM_027250	2010305A19Rik	RIKEN cDNA 2010305A19 gene		1	0	0	8	0	0	0.2	0	0	0.0002	0	0	9.2002	46	early down	0.49066	-2.03806	4.13003e-22	1490.68	733.503	0.735	-1.36054	3.48136e-08	1403.1	1030.81	0.9488	-1.05396	0.34686	801.219	760.714	0.66529	-1.50309	5.51445e-15	1153.71	767.578	0.88257	-1.13305	0.0208	953.034	841.145	0.82801	-1.20771	0.00038	631.94
A_51_P323148	GATCCTGATCTGTGATACATATGAATGAAGTATACAAGTCGCTTGTCTTTAGAGGCTACC	NM_028140	Mfsd8	Major facilitator superfamily domain containing 8	cellular component|integral to membrane|IEA|GO:0016021|MGI|na	1	0	0	8	0	0	0.2	0	0	0.0002	0	0	9.2002	46	early down	0.4598	-2.17485	3.53392e-08	435.541	197.524	0.57586	-1.73654	7.4284e-14	767.939	441.071	0.8621	-1.15996	0.0227	724.511	625.037	0.63043	-1.58621	0.00048	334.575	210.279	0.7418	-1.34807	6.75782e-08	500.326	371.054	0.96206	-1.03944	0.59072	573.996
A_52_P498128	CTTAGTTGTACCAAAGAAGGTAAAGACAGAAGCCAACGGCGCCTCAGAGCAGGTCGGGGT	NM_028381	Ccdc94	Coiled-coil domain containing 94		1	0	0	8	0	0	0.2	0	0	0.0002	0	0	9.2002	46	early down	0.40493	-2.46954	1.81129e-35	393.514	158.747	0.59983	-1.66713	1.61951e-12	475.623	284.579	0.84385	-1.18505	0.0104	334.043	282.103	0.62812	-1.59206	9.45145e-14	309.996	194.733	0.77781	-1.28567	0.00015	324.873	252.535	0.98258	-1.01773	0.78286	259.998
A_52_P545003	TGTTGTGACACTTGACTTTTAAATAAGAGTTCATTATCTGGGTAAGAAGATAGCTTCTGG	NM_028959	Cep72	Centrosomal protein 72		1	0	0	8	0	0	0.2	0	0	0.0002	0	0	9.2002	46	early down	0.38728	-2.58214	4.85107e-14	292.802	113.782	0.60658	-1.6486	1.98213e-17	425.827	258.3	0.72453	-1.38021	0.00099	179.633	130.354	0.65946	-1.5164	0.00087	229.604	152.245	0.89038	-1.12311	0.04721	269.588	240.018	0.85574	-1.16858	0.02647	151.443
A_51_P371408	TGTGGGGAATACAGAGAAGAGCGAGGTCTTCCCAGAATATATAGGAGCGGCCTTTTACAA	NM_029842	Jmjd5	Jumonji domain containing 5		1	0	0	8	0	0	0.2	0	0	0.0002	0	0	9.2002	46	early down	0.45355	-2.20482	1.13242e-23	377.43	171.781	1.05792	1.05792	0.60231	509.004	534.758	0.75489	-1.32469	1.0845e-07	329.139	248.425	0.54567	-1.83261	2.31493e-18	290.872	158.344	0.91536	-1.09246	0.24745	340.966	312.007	0.78974	-1.26625	0.0029	266.527
A_52_P45797	GAGAACTACCAGTTGTTTGCTGGGCTCTACAATTCATTCCTTTTGGACAATGGAGTCTAT	NM_175389	Rg9mtd2	RNA (guanine-9-) methyltransferase domain containing 2	molecular function|methyltransferase activity|IEA|GO:0008168|MGI|na//molecular function|transferase activity|IEA|GO:0016740|MGI|na	1	0	0	8	0	0	0.2	0	0	0.0002	0	0	9.2002	46	early down	0.47501	-2.10524	9.68042e-25	2053.04	978.08	0.7467	-1.33923	7e-05	2139.57	1590.63	1.4476	1.4476	1.22377e-10	1505.73	2178.63	0.63329	-1.57907	2.13711e-13	1661.04	1052.66	0.94775	-1.05513	0.33273	1488.95	1410.23	1.0953	1.0953	0.07993	1225.19
A_51_P398141	CGTCCGCGAGTTCACCTGTGAGACCTGCGGCAAGTCTTTCAAGAGGAAGAACCATCTGGA	NM_177318	Zfp653	Zinc finger protein 653	molecular function|DNA binding|IEA|GO:0003677|MGI|na//cellular component|nucleus|IEA|GO:0005634|MGI|na	1	0	0	8	0	0	0.2	0	0	0.0002	0	0	9.2002	46	early down	0.35316	-2.8316	0	211.665	74.8057	0.55383	-1.80561	1.77044e-06	269.374	146.239	0.6408	-1.56054	7.97077e-12	190.891	122.271	0.58655	-1.70487	1.68832e-08	171.604	100.098	0.81886	-1.22121	0.05462	175.771	142.813	0.93228	-1.07264	0.22949	154.375
A_51_P480020	GAGTAGATTCTTGCTTCTGGAGAACTCTAGAACCTCCTGAGTCAGTCTCAGCATCTTCAA	AK016444	4931408D14Rik	Transcribed locus		1	0	0	8	0	0	0.2	0	0	0.0002	0	0	9.2002	46	early down	0.43288	-2.31009	2.76981e-24	737.648	320.283	0.80527	-1.24182	0.00026	767.198	616.923	1.34891	1.34891	0.00034	224.119	301.937	0.65927	-1.51683	1.20302e-10	588.441	388.528	1.03181	1.03181	0.63116	517.778	534.436	0.80242	-1.24623	0.00185	170.785
A_52_P673917	CCTCATACAGTTTTTACAACCATTTGAAGATATAGTTCTAGCTCTAGTAGGCTCTACAGG	AK029359	A230072C01Rik	RIKEN cDNA A230072C01 gene		1	0	0	8	0	0	0.2	0	0	0.0002	0	0	9.2002	46	early down	0.41148	-2.43023	3.14079e-07	90.033	37.4031	0.61335	-1.6304	0.00029	116.318	70.0915	0.50788	-1.96897	2.23967e-26	104.492	53.0502	0.64231	-1.55689	3e-05	73.6765	47.4134	0.91574	-1.09202	0.20358	107.941	99.5778	0.74175	-1.34817	1.88071e-06	77.8126
A_51_P201132	TTCACTAATTGTAGCGTATTGACTTGAGTGATTACCCATCAGTACATTCTCTGGGATGAA	AK083626				1	0	0	8	0	0	0.2	0	0	0.0002	0	0	9.2002	46	early down	0.44404	-2.25206	1.22681e-36	165.598	73.4882	0.55691	-1.79562	1.20593e-10	230.733	128.546	0.79613	-1.25608	4e-05	244.191	194.427	0.62333	-1.60428	3.33108e-10	125.549	78.3377	0.80401	-1.24377	0.00032	157.031	126.393	0.93913	-1.06482	0.47426	195.134
A_52_P419632	CCAAACATGAAGCTGAAATTGAAACTCGGATTGCTGAACTTCGGAAGGAGGGATTCTGGT	AK142089	Srcap	Similar to Snf2-related CBP activator protein		1	0	0	8	0	0	0.2	0	0	0.0002	0	0	9.2002	46	early down	0.4342	-2.30309	1.58657e-07	107.924	47.0584	0.59221	-1.6886	1.30789e-10	103.075	61.0517	0.77004	-1.29864	8e-05	76.4522	58.9065	0.63458	-1.57585	7e-05	83.1435	53.1657	0.77491	-1.29048	0.00429	65.567	51.0272	0.86207	-1.16	0.04696	46.3987
A_52_P624701	TGAAGGAACATGAGGGGGAGATCGTCAGCATCATCCTGAACAAGGACCACAGCACAGCCC	BC050041	zfp507	Zinc finger protein 507		1	0	0	8	0	0	0.2	0	0	0.0002	0	0	9.2002	46	early down	0.44377	-2.2534	1.28108e-11	83.0493	37.2773	0.57843	-1.72882	2.31898e-15	110.32	63.8356	0.60532	-1.65201	1.14642e-12	77.6904	46.9547	0.59231	-1.6883	6.48819e-13	66.3521	39.2962	0.78079	-1.28076	0.00739	69.9679	54.9513	0.74329	-1.34537	0.00015	62.4212
A_52_P82660	TATGTACTGAATGCGGTGTTTATTAACATTTGGAATGACTTGCCGAAATCATGTGGTTTT	BC062185	Mcm9	Minichromosome maintenance complex component 9		1	0	0	8	0	0	0.2	0	0	0.0002	0	0	9.2002	46	early down	0.35454	-2.82058	5.06286e-16	1602.88	566.106	0.557	-1.79534	9.12282e-27	1863.18	1037.58	0.66409	-1.50582	1.54888e-06	1524.58	1016.38	0.62141	-1.60925	1e-05	1222.54	760.776	0.79909	-1.25142	8e-05	1245.38	995.851	0.86817	-1.15184	0.13389	1226.94
A_51_P372895	GAAACAGTAAAGCTTTGGCACATCAGTGTAATCTTCAGATGCATCAAAAAACTTATACTG	BC064812	Zfp433	RIKEN cDNA 1700123A16 gene		1	0	0	8	0	0	0.2	0	0	0.0002	0	0	9.2002	46	early down	0.29625	-3.37548	1.72844e-22	3116.83	925.608	0.53309	-1.87585	2.95055e-12	4942.02	2638.99	0.70759	-1.41326	0.00028	4224.72	2986.09	0.64335	-1.55435	0.0001	2469.39	1584.71	0.79547	-1.25712	0.00136	3313.32	2635.25	0.86952	-1.15006	0.09876	3475.52
A_51_P220806	ACAGATTTGTTAGCATAAGTCTCGAGTAGAATGTAGCTGTGAACATGTCAGAGTGCTGTG	NM_008110	Gdf9	Growth differentiation factor 9	molecular function|cytokine activity|IEA|GO:0005125|MGI|na//cellular component|extracellular region|IEA|GO:0005576|MGI|na//cellular component|extracellular space|TAS|GO:0005615|MGI|12466851//molecular function|growth factor activity|IEA|GO:0008083|MGI|na	1	0	0	8	0	0	0.2	0	0	0.0002	0	0	9.2002	46	early down	0.46779	-2.13773	7e-05	110.911	51.8238	0.65744	-1.52105	1.00303e-12	177.176	116.37	0.57656	-1.73442	1e-05	181.316	104.029	0.6234	-1.6041	5e-05	83.8026	52.0805	0.90124	-1.10958	0.05415	103.622	93.381	0.76802	-1.30206	9.63821e-07	204.559
A_52_P280360	AGTTGGATGGTTTTCTAGCTGTGTGTGTATATGTATGTGTATAGCAGCAACAAAGAACAA	NM_016809	Rbm3	RNA binding motif protein 3	molecular function|RNA binding|IEA|GO:0003723|MGI|na//biological process|mRNA processing|IEA|GO:0006397|MGI|na//biological process|miRNA-mediated gene silencing, production of miRNAs|IDA|GO:0035196|MGI|15684048//biological process|nuclear mRNA splicing, via spliceosome|IEA|GO:0000398|MGI|na//molecular function|nucleic acid binding|IEA|GO:0003676|MGI|na//biological process|response to cold|IDA|GO:…	1	0	0	8	0	0	0.2	0	0	0.0002	0	0	9.2002	46	early down	0.39205	-2.55069	8.38786e-17	91.9078	35.5955	0.63892	-1.56513	1.30115e-13	205.011	131.05	0.5477	-1.82583	2.20368e-20	180.535	98.7054	0.6369	-1.57011	4.96727e-06	72.4932	45.8359	0.94125	-1.06242	0.35483	143.056	134.411	0.69887	-1.43089	3e-05	146.006
A_51_P304170	CTTTCCTGGACATGCTCTGAAAATAGCCTAAACCATGGCCCACACATAATGGACCCAATA	NM_023386	Rtp4	Receptor transporter protein 4	cellular component|integral to membrane|TAS|GO:0016021|MGI|12466851	1	0	0	8	0	0	0.2	0	0	0.0002	0	0	9.2002	46	early down	0.26046	-3.8394	5.05825e-19	1306.53	337.689	0.52905	-1.89018	3.74886e-09	1068.14	565.908	1.90596	1.90596	7.85053e-08	1714.12	3314.81	0.5669	-1.76399	8.42656e-06	992.865	562.025	0.90736	-1.1021	0.31364	714.52	650.67	1.27331	1.27331	0.00024	1447.72
A_52_P507479	TCAACGTACTTAACCTTGCCTGAAATGTATTCTTAACCTTAGGTACTGCTTCTTTAATAG	NM_174868	C030011O14Rik	RIKEN cDNA C030011O14 gene		1	0	0	8	0	0	0.2	0	0	0.0002	0	0	9.2002	46	early down	0.42485	-2.35379	2.11093e-06	25.6087	11.1184	0.64867	-1.54162	0.00116	95.7607	62.1357	0.5784	-1.7289	3e-05	100.901	57.4483	0.66598	-1.50154	0.00388	23.4256	15.8059	0.72739	-1.37478	6.55838e-06	66.5278	48.2471	0.78653	-1.27141	0.00862	81.2683
A_52_P576150	GGAAAAACTTCAAGCCCACCAAGTACAGCAGCATCTGCTCGGAGCACTTCACCCCGGACT	NM_199042	Thap1	THAP domain containing, apoptosis associated protein 1	molecular function|DNA binding|IEA|GO:0003677|MGI|na//molecular function|nucleic acid binding|IEA|GO:0003676|MGI|na	1	0	0	8	0	0	0.2	0	0	0.0002	0	0	9.2002	46	early down	0.45181	-2.2133	4.81558e-33	661.545	299.161	0.75864	-1.31815	1.4876e-07	837.857	635.726	0.69677	-1.4352	1.95322e-06	592.66	412.72	0.6438	-1.55329	1.59115e-12	519.748	334.114	0.88199	-1.1338	0.10459	557.307	492.089	0.78409	-1.27536	8e-05	486.305
A_52_P450965	ACACACCATCAAGGGCATACACAAGAGTCTCCAGTTTATATGTAAGTCCTCACCAGTTAC	AK006558	Mrps18b	Transcribed locus, strongly similar to XP_001474626.1 PREDICTED: hypothetical protein [Mus musculus]		1	0	0	8	0	0	0.2	0	0	0.0002	0	0	9.2002	46	early down	0.46317	-2.15904	3.09403e-08	56.3716	26.483	0.65333	-1.53063	0.00425	76.9533	51.4536	0.54322	-1.84086	4e-05	32.0971	17.2347	0.63289	-1.58006	1.86747e-12	44.2174	27.9797	0.75645	-1.32197	0.00442	40.3806	30.4705	0.75196	-1.32986	0.00328	24.4564
A_51_P213592	ACAGTTACTAGGTCTGCCAAACATTTGGAGCCTTGGCTATTTGCAATCGAAGCTGAGAAG	BC002230	BC002230	CDNA sequence BC002230	molecular function|binding|IEA|GO:0005488|MGI|na	1	0	0	8	0	0	0.2	0	0	0.0002	0	0	9.2002	46	early down	0.33482	-2.98664	5.5906e-37	1312.5	440.6	0.50217	-1.99135	1.33706e-19	1459.29	729.937	0.76515	-1.30693	1.265e-06	822.509	629.107	0.61086	-1.63703	4.32731e-14	1049.93	641.548	0.77351	-1.29282	1.70901e-06	969.284	749.597	0.81497	-1.22703	0.00352	666.928
A_51_P339380	AGAATGTCCATCAATACACTCTCTCCCAGAATACTTGTCTTTGTAGCTAAGTGTGGGTAA	BC045208	Setmar	SET domain and mariner transposase fusion gene	biological process|chromatin modification|IEA|GO:0016568|MGI|na//molecular function|methyltransferase activity|IEA|GO:0008168|MGI|na//cellular component|nucleus|IEA|GO:0005634|MGI|na//molecular function|transferase activity|IEA|GO:0016740|MGI|na	1	0	0	8	0	0	0.2	0	0	0.0002	0	0	9.2002	46	early down	0.26215	-3.81461	1.4013e-45	1070.54	280.83	0.50643	-1.9746	1.38749e-17	1668.39	841.723	0.72519	-1.37896	1.18687e-06	1502.59	1088.37	0.5347	-1.8702	7.53707e-20	856.84	458.487	0.80381	-1.24407	0.00016	1161	932.529	0.79193	-1.26274	5e-05	1231.09
A_51_P488789	GGCTGGCTCAAATGTTTCCTTCCTCTCTACCATCTCATATTTTTGCTTCAGTGATCACTC	NM_001109626	Crkrs	Cdc2-related kinase, arginine/serine-rich	molecular function|ATP binding|ISS|GO:0005524|MGI|12466851//biological process|cytokinesis|IEA|GO:0000910|MGI|na//molecular function|kinase activity|IEA|GO:0016301|MGI|na//cellular component|nucleus|ISS|GO:0005634|MGI|12466851//biological process|protein amino acid phosphorylation|ISS|GO:0006468|MGI|12466851//molecular function|protein kinase activity|ISS|GO:0004672|MGI|12466851//molecular functi…	1	0	0	8	0	0	0.2	0	0	0.0002	0	0	9.2002	46	early down	0.47128	-2.12187	5.04519e-24	1319.12	619.772	0.58903	-1.6977	7.45568e-13	1295.08	760.133	0.70262	-1.42324	2.23842e-10	717.066	504.466	0.58627	-1.70571	1.42949e-11	989.632	577.617	0.80057	-1.24911	0.00485	871.264	697.332	0.7344	-1.36165	3.25885e-06	512.279
A_51_P484959	TAGGCACCTGAAACAGGCCCCAAGATATAAGGAAGCAAGGCCAGACTTTTCTGTCATTTA	NM_030566	Rabep2	Rabaptin, RAB GTPase binding effector protein 2	molecular function|GTPase activator activity|ISS|GO:0005096|MGI|12466851//biological process|endocytosis|IEA|GO:0006897|MGI|na//molecular function|growth factor activity|ISS|GO:0008083|MGI|12466851//biological process|protein transport|IEA|GO:0015031|MGI|na//biological process|transport|IEA|GO:0006810|MGI|na	1	0	0	8	0	0	0.2	0	0	0.0002	0	0	9.2002	46	early down	0.47212	-2.1181	6.51488e-16	4907.34	2325.54	0.58624	-1.7058	2.9958e-12	7526.55	4421.93	0.72695	-1.37561	0.00057	6248.53	4539.75	0.6353	-1.57406	8.31731e-08	3861.64	2456.23	0.79513	-1.25766	0.00402	5062.65	4031.32	0.76782	-1.30239	0.00018	5112.77
A_52_P608460	AGCTTCTGAACAAGATTTGAGACAGTCCATATGCCAGGTCTACAGGCCTATGTTGACATA	NM_173785	A230051G13Rik	RIKEN cDNA A230051G13 gene	cellular component|mitochondrion|IEA|GO:0005739|MGI|na	1	0	0	8	0	0	0.2	0	0	0.0002	0	0	9.2002	46	early down	0.30011	-3.33216	0	120.613	36.1203	0.52958	-1.88827	1.43776e-08	140.737	73.745	0.70153	-1.42546	0.00026	86.8274	61.3096	0.56942	-1.75617	1.76693e-13	91.6159	52.0989	0.7299	-1.37005	0.00225	103.259	75.9612	0.74574	-1.34096	9.61047e-06	60.6585
A_52_P107674	AGCAATATTAATTAAAGTTGAATGCTATTTGCAACCACGATTGCTTCTACTCTGGTTAGG	AK032852	Rbm4b	RNA binding motif protein 4B	molecular function|RNA binding|IEA|GO:0003723|MGI|na//biological process|mRNA processing|IEA|GO:0006397|MGI|na//biological process|nuclear mRNA splicing, via spliceosome|IEA|GO:0000398|MGI|na//molecular function|nucleic acid binding|IEA|GO:0003676|MGI|na//cellular component|nucleus|IEA|GO:0005634|MGI|na	1	0	0	8	0	32	0.2	0	0	0.0002	0	2e-06	41.2002	3	early down	0.46991	-2.12806	8.79624e-06	877.477	409.368	0.55131	-1.81388	2.72421e-13	1490.73	823.993	0.57034	-1.75333	2.22429e-18	1351.44	770.122	0.66614	-1.5012	0.00166	703.017	463.899	0.89323	-1.11953	0.11342	1055.44	942.724	0.62909	-1.58959	2.31827e-06	1108.08
A_52_P68942	GTCCTAGAGAACCTGACTTTAAAATAAACAGCAAATTATTCTTCATATCTAGTGGAGTGG	NM_026952	Crkrs	Cdc2-related kinase, arginine/serine-rich	molecular function|ATP binding|ISS|GO:0005524|MGI|12466851//biological process|cytokinesis|IEA|GO:0000910|MGI|na//molecular function|kinase activity|IEA|GO:0016301|MGI|na//cellular component|nucleus|ISS|GO:0005634|MGI|12466851//biological process|protein amino acid phosphorylation|ISS|GO:0006468|MGI|12466851//molecular function|protein kinase activity|ISS|GO:0004672|MGI|12466851//molecular functi…	1	0	0	8	0	32	0.2	0	0	0.0002	0	2e-06	41.2002	3	early down	0.47105	-2.12293	3.25171e-30	313.782	148.027	0.51114	-1.95642	2.07778e-06	281.466	143.619	0.58241	-1.71699	1.05105e-14	216.358	126.043	0.52529	-1.90371	8.55043e-08	237.38	124.991	0.75802	-1.31922	0.05934	189.877	142.888	0.66197	-1.51064	5.2146e-12	167.794
A_52_P663040	GTGCTCTATTCTCACAAACCTCAAAGTTCTTAGCATAATGTATTTAAAACACCATGCTCT	AK031407	625175	Region containing RIKEN cDNA 1700028E10 gene; hypothetical protein A630054D14		1	0	0	8	0	32	0.2	0	0	0.0002	0	2e-06	41.2002	3	early down	0.33043	-3.02631	2.87297e-17	99.5398	33.1015	0.60621	-1.64958	9.80321e-10	211.186	128.249	0.77036	-1.29809	0.00483	94.627	72.7394	0.6319	-1.58253	0.00015	80.2881	50.7859	0.81334	-1.22949	0.00278	147.542	120.116	0.6195	-1.61422	9.31288e-11	67.4166
A_52_P118771	TTCAAATCTCACATACTTTCTCATATTTCTCTTGTCTACTGTACAGTATCCAGTAGGTTG	AK032290	A230072C01Rik	RIKEN cDNA A230072C01 gene		1	0	4	8	0	32	0.2	0	0.002	0.0002	0	2e-06	45.2022	1	early down	0.38407	-2.6037	6.56667e-18	55.4478	21.4296	0.57065	-1.75238	1.76281e-10	67.5387	38.5997	0.49038	-2.03922	5.87801e-13	52.6578	25.7663	0.62672	-1.59562	5.58502e-08	38.2471	24.0687	0.7617	-1.31284	0.00712	48.5226	37.0141	0.6592	-1.51699	8.17925e-12	46.9233
A_52_P819065	ACTGAAAGTCATCATTTGGTTTTAATGCAATTACTATGCAAGGAGAAACTTTAAGCCAGG	AK043793				1	2	0	8	0	0	0.2	0.02	0	0.0002	0	0	11.2202	42	early down	0.08628	-11.5898	2.05901e-29	46.3189	4.06108	0.22179	-4.50878	4e-05	76.6562	14.9114	1.11527	1.11527	0.32224	49.6037	54.9739	0.57001	-1.75436	6.31572e-08	34.556	19.4297	0.86294	-1.15883	0.60958	51.2527	42.84	1.14055	1.14055	0.05246	41.2629
A_51_P136411	CTGTACCTCACGATTCTACTGTAACCACCCATCGATTTAGAAACTATGCTTTCGTCTCTT	NM_001081206	Dgki	Diacylglycerol kinase, iota	cellular component|cytoplasm|ISS|GO:0005737|MGI|12466851//molecular function|diacylglycerol kinase activity|ISS|GO:0004143|MGI|12466851//biological process|intracellular signaling cascade|ISS|GO:0007242|MGI|12466851//molecular function|kinase activity|ISS|GO:0016301|MGI|12466851//cellular component|nucleus|ISS|GO:0005634|MGI|12466851//biological process|protein kinase C activation|ISS|GO:0007205|…	1	2	0	8	0	0	0.2	0.02	0	0.0002	0	0	11.2202	42	early down	0.26217	-3.8143	0	134.148	35.1684	0.27183	-3.67881	2.68517e-41	369.445	100.109	0.86535	-1.1556	0.013	434.342	375.707	0.65436	-1.52821	3.69992e-14	111.424	72.9245	0.89807	-1.1135	0.09034	257.128	230.731	1.30558	1.30558	0.00544	366.817
A_51_P487331	GATCTCAGAACATACACCATCACTATTCTAAGATCAGGTATTTTATGAATTTATCCCGAG	AK016544	4932433N03Rik	Transcribed locus		1	2	0	8	0	0	0.2	0.02	0	0.0002	0	0	11.2202	42	early down	0.32026	-3.12243	0	890.875	284.989	0.49667	-2.0134	2.46863e-20	1263.45	628.323	0.64294	-1.55535	2.3889e-07	767.543	494.12	0.52081	-1.92007	7.94862e-27	705.588	367.593	0.8138	-1.2288	0.01573	847.858	691.135	0.85103	-1.17505	0.00922	599.475
A_52_P65351	TGCTCACATCATTCTAGACGGGTGGTTGGGTTAGTAATGTAACCCTTATTAACTTGGCAG	AK078589	Sema3c	Sema domain, immunoglobulin domain (Ig), short basic domain, secreted, (semaphorin) 3C	biological process|cell differentiation|IEA|GO:0030154|MGI|na//biological process|development|IEA|GO:0007275|MGI|na//cellular component|extracellular space|IDA|GO:0005615|MGI|15239958//biological process|neurogenesis|IEA|GO:0007399|MGI|na//molecular function|semaphorin receptor binding|IPI|GO:0030215|MGI|15239958	1	2	0	8	0	0	0.2	0.02	0	0.0002	0	0	11.2202	42	early down	0.48982	-2.04158	2.97743e-11	185.863	91.806	0.40338	-2.47903	1.21834e-12	515.925	203.681	1.45941	1.45941	1.12659e-06	553.885	804.18	0.58288	-1.71562	1.58869e-18	141.895	82.7903	0.98635	-1.01384	0.89708	357.308	360.191	0.83702	-1.19471	0.03519	480.73
A_51_P361328	TATGTGTGCACTGTGAGTTAGGATACTTAATTGAGTTACCCTTCCCATATGTGATTACAC	BC037517	Mus musculus, clone IMAGE:1532178, mRNA	Mus musculus, clone IMAGE:1532178, mRNA		1	2	0	8	0	0	0.2	0.02	0	0.0002	0	0	11.2202	42	early down	0.36803	-2.71718	2.35501e-17	615.806	225.575	0.40114	-2.49292	3.47757e-40	737.695	296.129	0.85445	-1.17034	0.20744	604.493	517.536	0.63619	-1.57187	0.0023	490.326	311.405	0.82108	-1.21791	0.00382	494.892	407.042	0.86113	-1.16127	0.15584	489.969
A_52_P362403	TTTGTTACATCCTAGCAAGATATTCCTGGATCCCTGCTGCGCATTCTGATGTGAATCCCA	NM_025274	Dppa5a	Developmental pluripotency associated 5A		1	2	0	8	0	0	0.2	0.02	0	0.0002	0	0	11.2202	42	early down	0.49901	-2.00398	1.10883e-13	1090.48	544.066	0.47484	-2.10599	1.99935e-24	652.783	310.253	1.18822	1.18822	0.01063	130.55	155.432	0.62957	-1.58838	0.00096	847.359	530.538	0.73892	-1.35333	5e-05	443.986	327.57	0.98291	-1.01739	0.8338	101.558
A_51_P202596	GACCCTTTAGTGCCTGTGGAAGAACCCATTGTTTCTTTTTCGCTTTCTTCAAAACCAAAA	NM_172628	Sh3tc2	SH3 domain and tetratricopeptide repeats 2	molecular function|binding|IEA|GO:0005488|MGI|na	1	2	0	8	0	0	0.2	0.02	0	0.0002	0	0	11.2202	42	early down	0.29142	-3.43144	0	4566.3	1327.22	0.36558	-2.73535	2.19842e-18	5737.1	2067.44	0.63201	-1.58224	1e-05	4960.55	3112.62	0.56698	-1.76372	5.519e-16	3623.67	2050.44	0.86951	-1.15007	0.04346	4059.24	3523.15	0.87708	-1.14015	0.10336	4375.63
A_52_P498383	CCCCCTTTTAAACTCTCTGGAGTTCATTTTAGTACCTTGATCATGTAGAGAACTCTTAAG	NM_183217	Dennd1b	DENN/MADD domain containing 1B		1	2	0	8	0	0	0.2	0.02	0	0.0002	0	0	11.2202	42	early down	0.37984	-2.63267	8.90757e-14	46.3613	17.7404	0.40547	-2.4663	3e-05	43.9145	18.2792	0.74091	-1.34969	0.01939	42.6243	31.7033	0.65337	-1.53053	0.00448	34.2358	21.895	0.77808	-1.28521	0.00149	29.3318	22.7881	0.81095	-1.23311	0.01248	34.8736
A_52_P7195	CTTTTCTGGAGTATGTCAGAATGTCTCTAAAGAAGCTTGGATTAGATGAGTCCAAGGTCT	NM_207522	BC067068	CDNA sequence BC067068		1	2	0	8	0	0	0.2	0.02	0	0.0002	0	0	11.2202	42	early down	0.31728	-3.15179	1.99281e-28	2089.78	662.961	0.4596	-2.17579	2.39422e-32	2297.67	1057.13	0.94151	-1.06212	0.48512	2156.69	2036.48	0.51603	-1.93787	1.68082e-11	1583.97	816.967	0.77892	-1.28383	0.00059	1551.89	1208.77	1.06122	1.06122	0.36824	1814.32
A_51_P193316	GTTTTGTCTCATTTTCTTCATTACATTGGCTTTACATAAGCAAATAATCGGTTTCCTGCC	AK038374		Transcribed locus		1	2	0	8	0	0	0.2	0.02	0	0.0002	0	0	11.2202	42	early down	0.24259	-4.12222	0	181.022	43.1803	0.41212	-2.4265	1.81138e-11	237.866	98.2972	0.75906	-1.31742	1e-05	248.198	188.605	0.53159	-1.88114	2e-05	138.715	70.2843	0.66759	-1.49793	0.00824	156.856	105.535	0.78113	-1.28019	6e-05	198.029
A_51_P192569	TTATGTATTCCTGTAATTTTGTTGCTATGTTATATGAATACAGTAAAATTTGTTCATTAT	AK081131	Srcap	Transcribed locus		1	2	0	8	0	0	0.2	0.02	0	0.0002	0	0	11.2202	42	early down	0.36779	-2.71897	8.2985e-30	45.2653	16.6582	0.39089	-2.55828	3.55742e-12	60.2741	23.6633	0.59658	-1.67623	0.0012	61.5259	36.21	0.58813	-1.70031	1.30583e-06	37.0623	21.925	0.77117	-1.29673	0.00208	65.2696	51.2608	0.83337	-1.19994	0.07546	48.1075
A_52_P707884	CTGTTTTCTATGGTCAGAATATAAAGACTGGAACTGTACATTTTCTGAATTCTTCACCTG	AK086563	Ptgfr	Transcribed locus		1	2	0	8	0	0	0.2	0.02	0	0.0002	0	0	11.2202	42	early down	0.11873	-8.4222	7.56112e-14	25.0387	3.05989	0.07529	-13.2824	2.37815e-27	115.713	8.71946	0.51574	-1.93895	2.10691e-07	162.499	83.3737	0.37506	-2.66623	5.81539e-06	19.871	7.69714	0.70632	-1.41579	0.00175	74.9432	52.9508	1.06444	1.06444	0.42703	128.54
A_52_P612813	TCTTCATCCTATTCTCACAATGCCGCATGCTTAAATCGTAATAGAAGTCATCTTCTATGC	AK213976	Map2k7	Mitogen-activated protein kinase kinase 7	molecular function|ATP binding|IEA|GO:0005524|MGI|na//molecular function|kinase activity|IEA|GO:0016301|MGI|na//molecular function|protein binding|IPI|GO:0005515|MGI|11959861,11959862//molecular function|protein serine/threonine kinase activity|IEA|GO:0004674|MGI|na//molecular function|transferase activity|IEA|GO:0016740|MGI|na	1	2	0	8	0	0	0.2	0.02	0	0.0002	0	0	11.2202	42	early down	0.32777	-3.0509	0	1006.03	329.424	0.48627	-2.05647	2.60773e-15	1201.11	580.224	0.64182	-1.55807	2.55277e-14	1082.21	693.895	0.58289	-1.71559	1.36491e-13	777.342	451.712	0.80642	-1.24004	0.00012	818.002	659.396	0.83236	-1.2014	0.00913	901.255
A_51_P328202	ATTGACAGGAACATCTCTCTGCTTCATTACCTGATCATGATCCTGGAGAAGCACTTCCCA	NM_001008231	Daam2	Dishevelled associated activator of morphogenesis 2	biological process|biological process unknown|ND|GO:0000004|MGI|na//cellular component|cellular component unknown|ND|GO:0008372|MGI|na//molecular function|molecular function unknown|ND|GO:0005554|MGI|na	1	2	0	8	0	0	0.2	0.02	0	0.0002	0	0	11.2202	42	early down	0.38252	-2.61427	2.51023e-27	218.237	83.845	0.34785	-2.87478	3.51222e-18	575.842	197.259	0.80844	-1.23695	4e-05	177.937	143.852	0.61279	-1.63189	7.25219e-17	175.635	107.649	0.88277	-1.13279	0.09633	410.47	362.089	1.38832	1.38832	1.16765e-09	145.9
A_52_P342303	TAGTCTTCGCTAGCCAGACTGTGCTCAAAATGATGTTTTTATTGTAGTAGGAGGGAGAAG	NM_001033452	Gm1967	Gene model 1967, (NCBI)		1	2	0	8	0	0	0.2	0.02	0	0.0002	0	0	11.2202	42	early down	0.22532	-4.4381	5.30584e-14	26.7919	5.92622	0.31565	-3.16809	1.51766e-34	96.8106	30.5317	1.70612	1.70612	4.75369e-08	37.5997	64.1173	0.51594	-1.93823	1.36892e-08	23.3868	11.9746	0.67167	-1.48882	7.4913e-11	67.947	45.637	1.05633	1.05633	0.64096	32.5978
A_51_P372186	ATTGTCCTTTCTTTAATGTTAGTTGAGAAGTCCAGAAAAACTTAGCTCTTGACAGTTGTG	NM_001085415	Zfp467	Zinc finger protein 467	molecular function|DNA binding|IDA|GO:0003677|MGI|12426389//cellular component|nucleus|IDA|GO:0005634|MGI|12426389//molecular function|protein binding|IPI|GO:0005515|MGI|12426389//biological process|regulation of transcription|IDA|GO:0045449|MGI|12426389	1	2	0	8	0	0	0.2	0.02	0	0.0002	0	0	11.2202	42	early down	0.27078	-3.69309	0	2912.38	789.879	0.29315	-3.41124	4.66074e-33	3278.45	954.906	0.74007	-1.35123	1.67612e-06	2296.88	1701.64	0.65011	-1.5382	3.37006e-08	2204.95	1435.47	0.85571	-1.16862	0.00425	2292.05	1960.49	0.94975	-1.05291	0.31378	1995.25
A_52_P126782	TTTCCTAGTATACTAATTGGGTTCTAAGAGGAACTTAATGATTCTGCTATGACCACATAC	NM_011820	Ggt5	Gamma-glutamyltransferase 5	molecular function|acyltransferase activity|IEA|GO:0008415|MGI|na//molecular function|gamma-glutamyltransferase activity|IDA|GO:0003840|MGI|9774450,12163373//molecular function|gamma-glutamyltransferase activity|IMP|GO:0003840|MGI|9774450,12163373//biological process|glutathione biosynthesis|IEA|GO:0006750|MGI|na//biological process|inflammatory response|IMP|GO:0006954|MGI|12163373//cellular comp…	1	2	0	8	0	0	0.2	0.02	0	0.0002	0	0	11.2202	42	early down	0.15213	-6.57321	3.84279e-11	172.913	25.143	0.12626	-7.92047	0	302.001	38.1525	0.53744	-1.86066	4.11119e-14	580.673	311.542	0.64173	-1.55829	5e-05	135.702	86.8953	0.69766	-1.43337	9e-05	204.368	143.251	1.09305	1.09305	0.12982	466.84
A_52_P474775	CAGGAACATAAGGTTGAAGCTAGATGTTGAGGTCAACCAATTTCCTGTGGGTCATCATGG	NM_020286	Tspan32	Tetraspanin 32	biological process|biological process unknown|ND|GO:0000004|MGI|na//cellular component|integral to membrane|IEA|GO:0016021|MGI|na//cellular component|intracellular|IDA|GO:0005622|MGI|11745345//molecular function|molecular function unknown|ND|GO:0005554|MGI|na	1	2	0	8	0	0	0.2	0.02	0	0.0002	0	0	11.2202	42	early down	0.42555	-2.34991	3.17326e-24	98.116	41.754	0.30069	-3.32565	0	201.033	60.4751	0.56174	-1.78018	8.39e-13	224.216	126.029	0.59791	-1.67249	3.76407e-09	69.0883	41.3351	0.74036	-1.35069	1e-05	139.137	102.895	0.88947	-1.12426	0.05499	184.613
A_51_P201873	CTCCCAAATGAAACCAATGGTCAGGGTGATAAAATTCAGATTGGCTCCATCAAGTTACCT	NM_022427	Gpr88	G-protein coupled receptor 88	molecular function|G-protein coupled receptor activity|ISS|GO:0004930|MGI|11056049//biological process|G-protein coupled receptor protein signaling pathway|ISS|GO:0007186|MGI|12466851//cellular component|integral to membrane|TAS|GO:0016021|MGI|12466851//molecular function|receptor activity|IEA|GO:0004872|MGI|na//molecular function|rhodopsin-like receptor activity|ISS|GO:0001584|MGI|12466851//mole…	1	2	0	8	0	0	0.2	0.02	0	0.0002	0	0	11.2202	42	early down	0.19157	-5.22	1.44634e-21	583.065	109.973	0.28363	-3.52577	0	878.247	248.832	0.51314	-1.94878	1.11783e-18	2187.53	1122.87	0.47659	-2.09824	2.91378e-07	434.625	205.091	0.84917	-1.17762	0.00119	589.736	500.783	0.99209	-1.00797	0.90612	1786.43
A_51_P415809	AACCCACCTTTTAAGTGTGTTTTGTAAATTGCTGACTTGGATAGCCCATGAAGTACTACC	NM_026954	Tusc1	Tumor suppressor candidate 1		1	2	0	8	0	0	0.2	0.02	0	0.0002	0	0	11.2202	42	early down	0.32718	-3.05638	1.34385e-42	1165.08	382.252	0.29201	-3.42458	6.05859e-19	4414.63	1279.05	0.52969	-1.88791	1.71199e-10	3672.33	1928.07	0.66645	-1.50048	0.00031	938.463	627.66	0.68	-1.47059	3.03999e-06	3010.95	2036.95	0.80435	-1.24324	0.00523	2956.96
A_51_P105068	TGGTTGGGGATAGGGTGCAAACCTTTGAGTTAGACAGTGTAATGCATGCTGCATGTTTCT	NM_027990	2310010M24Rik	RIKEN cDNA 2310010M24 gene		1	2	0	8	0	0	0.2	0.02	0	0.0002	0	0	11.2202	42	early down	0.29925	-3.34167	5.05282e-20	654.64	194.97	0.46088	-2.16978	6.16428e-28	1500.16	689.174	0.89688	-1.11497	0.12899	977.793	875.502	0.60219	-1.6606	3.61145e-11	513.992	309.882	0.83716	-1.19452	0.00418	1038.3	868.604	0.68485	-1.46017	2.44579e-07	782.603
A_52_P152631	ATGTATGGCACTTCAGACGAAATTGCTTTGTTCAGTGGAATCTCACCAAGTGTGACAACA	NM_153596	Tmem17	Transmembrane protein 17		1	2	0	8	0	0	0.2	0.02	0	0.0002	0	0	11.2202	42	early down	0.23955	-4.17441	2.61351e-40	1142.72	273.534	0.37871	-2.64055	1.09572e-32	1705.17	643.145	0.55934	-1.78783	1.84702e-19	1321.64	739.618	0.57708	-1.73286	7.02933e-11	887.315	512.875	0.83677	-1.19508	0.004	1192.94	998.421	1.07045	1.07045	0.19854	1101.94
A_51_P168720	GTCCAGACCCCAAAATCTGTTATGTGTGCAAGAAGAGCTTCAAAAGCTCCTACAGTGTGA	NM_172870	Bnc2	Basonuclin 2	molecular function|DNA binding|IDA|GO:0003677|MGI|15081112//biological process|biological process unknown|ND|GO:0000004|MGI|na//cellular component|nucleus|IDA|GO:0005634|MGI|15081112	1	2	0	8	0	0	0.2	0.02	0	0.0002	0	0	11.2202	42	early down	0.47351	-2.11187	9.97399e-08	165.974	76.5167	0.44399	-2.25229	4.11323e-08	251.469	113.026	0.65579	-1.52488	1.00862e-11	293.876	192.613	0.65755	-1.5208	0.00052	132.037	85.3412	0.74676	-1.33912	1.46627e-07	150.087	112.135	0.96966	-1.03129	0.70828	237.775
A_51_P168894	CTTTCTGTAGCTGAAGGTGGAAGGAGTTTATTTCATTAGTTAACCAAATACTGAGAGGAA	NM_178642	Tmem16a	Transmembrane protein 16A	cellular component|integral to membrane|TAS|GO:0016021|MGI|12466851	1	2	0	8	0	0	0.2	0.02	0	0.0002	0	0	11.2202	42	early down	0.3683	-2.71515	5.85652e-34	73.3246	26.9476	0.297	-3.36697	0	142.927	42.4697	1.56353	1.56353	1.45705e-08	27.3321	42.7604	0.55332	-1.80728	3.15422e-16	54.101	29.8752	0.76894	-1.30049	9.38513e-06	97.9309	75.3553	0.84237	-1.18712	0.09158	19.4938
A_52_P255724	GACGCCGCGTGTGATTTTTTAATTATGCGAAAAAAGTGCCATAAAAATGACTTCATCGGA		1810009N02Rik			1	2	0	8	0	0	0.2	0.02	0	0.0002	0	0	11.2202	42	early down	0.31487	-3.17588	5.72331e-22	124.968	39.4397	0.36488	-2.74059	9.71198e-21	415.985	151.933	0.76646	-1.30469	0.01752	591.119	450.261	0.47118	-2.12234	1.03168e-06	98.8355	46.5403	0.74694	-1.33879	0.00038	282.241	209.766	0.78519	-1.27358	0.00305	461.382
A_52_P308723	TTAAGTAAGAAATATAGCGGGGGACATTTAACTGCTTGTCACTTAGGTGAAACAGGCGAG	AB159607	Dnm3os	Dynamin 3, opposite strand		1	2	0	8	0	0	0.2	0.02	0	0.0002	0	0	11.2202	42	early down	0.2334	-4.28456	7.41252e-30	108.557	25.4158	0.19129	-5.22771	1.55142e-40	246.191	47.1308	0.52563	-1.90248	1.02976e-08	295.535	153.701	0.61139	-1.63562	8.64204e-15	90.5582	55.4316	0.72332	-1.38252	6.75028e-06	163.128	117.941	0.73567	-1.35931	0.00032	256.407
A_51_P249471	TAGGGTGCATGAGATTTGTGGGTGTAGCTACCAGTCCTAGTTTAGACACGTCACCAAAAA	AK035387	Samd9l	Sterile alpha motif domain containing 9-like		1	2	0	8	0	0	0.2	0.02	0	0.0002	0	0	11.2202	42	early down	0.31363	-3.1885	9.5367e-17	27481	8556.72	0.32693	-3.05879	1.10638e-38	41570.7	13540.6	0.73753	-1.35587	0.00087	35100.7	25941	0.6353	-1.57406	0.00015	21202.2	13353.8	0.73738	-1.35615	4.10586e-06	27062.2	19976	0.74711	-1.33849	5e-05	28968.5
A_52_P113100	AGTTTATAGCCATCCATACTCTTTAATATTTTACCCAATTTAGAATTGGGAATGGGGTCG	AK048418	Usp52	Ubiquitin specific peptidase 52	molecular function|3'-5'-exoribonuclease activity|ISS|GO:0000175|MGI|na//molecular function|cysteine-type peptidase activity|IEA|GO:0008234|MGI|na//cellular component|cytoplasm|ISS|GO:0005737|MGI|na//molecular function|exonuclease activity|IEA|GO:0004527|MGI|na//molecular function|hydrolase activity|IEA|GO:0016787|MGI|na//biological process|mRNA catabolism, exonucleolytic|ISS|GO:0000291|MGI|na//c…	1	2	0	8	0	0	0.2	0.02	0	0.0002	0	0	11.2202	42	early down	0.30825	-3.24412	0	573.823	176.778	0.37678	-2.65406	3.8584e-29	552.511	207.622	0.51541	-1.94021	2.40485e-18	252.828	130.364	0.56747	-1.76222	1.71192e-13	443.91	252.382	0.76782	-1.30238	3e-05	376.798	289.41	0.68741	-1.45473	8.52951e-12	204.728
A_52_P168921	AAGATCATGGGTGTTGCTACCAGTCCTAGTTTAGACACATCACCAAAAGTATTTAAGCCA	AV319773	EG434179	Transcribed locus, strongly similar to XP_001474702.1 PREDICTED: hypothetical protein [Mus musculus]		1	2	0	8	0	0	0.2	0.02	0	0.0002	0	0	11.2202	42	early down	0.31357	-3.18907	2.95268e-17	38378.7	11867.3	0.31938	-3.13111	1.47785e-18	54386.1	17234.8	0.71555	-1.39753	5.99806e-07	44991.2	32173.3	0.62122	-1.60973	1.37733e-06	27111.8	16760.3	0.7474	-1.33797	1.96514e-06	33592.7	25074.7	0.75272	-1.32852	1.84342e-06	36028.1
A_52_P175735	ATAGGACCTCCACATCTGTAAAGTTGTCATAGTTAAGTGGGACCTTTCCTATAGGACCTC	BB659021	Fastkd2	FAST kinase domains 2		1	2	0	8	0	0	0.2	0.02	0	0.0002	0	0	11.2202	42	early down	0.41179	-2.42841	5.90092e-22	621.029	252.889	0.4589	-2.17911	1.92053e-34	756.379	346.837	0.51749	-1.93242	2.02877e-13	916.82	473.949	0.59726	-1.67432	1.34314e-09	505.657	300.318	0.69866	-1.43132	4e-05	504.807	353.234	0.77315	-1.29342	2.23792e-06	765.899
A_51_P152532	GTTTACCACTCGTTTATGTATATGTAGGTGACGTTACTTGAGCTTAAATGTACTTTACTG	BC108401	Mex3b	Mex3 homolog B (C. elegans)		1	2	0	8	0	0	0.2	0.02	0	0.0002	0	0	11.2202	42	early down	0.37499	-2.66676	1.4512e-38	4635.59	1736.36	0.36899	-2.71011	3.75467e-12	8169.41	2966.71	0.5302	-1.88609	6.64476e-12	5473.41	2877.31	0.62086	-1.61066	7.73477e-06	3647.97	2265.54	0.68784	-1.45382	2.56243e-07	5386.24	3686.58	0.81097	-1.2331	9e-05	4493.83
A_52_P449199	TTGTTTTCTATTTATTGTACCAAAGACAGTGGTGGTCCGGTAGAGGGGAGATTCCCCCTT	NM_001037957	Dyrk1b	Dual-specificity tyrosine-(Y)-phosphorylation regulated kinase 1b	molecular function|ATP binding|IEA|GO:0005524|MGI|na//molecular function|kinase activity|IEA|GO:0016301|MGI|na//cellular component|nucleus|IEA|GO:0005634|MGI|na//biological process|protein amino acid phosphorylation|IEA|GO:0006468|MGI|na//molecular function|protein kinase activity|IEA|GO:0004672|MGI|na//molecular function|protein serine/threonine kinase activity|IEA|GO:0004674|MGI|na//molecular f…	1	2	0	8	0	0	0.2	0.02	0	0.0002	0	0	11.2202	42	early down	0.33318	-3.00142	8.40779e-45	190.884	63.4816	0.47843	-2.09016	2.24957e-18	299.401	142.418	0.74703	-1.33863	0.00093	185.753	139.211	0.58301	-1.71522	3.4109e-09	139.324	81.3842	0.75086	-1.33181	5.53381e-06	190.923	143.251	0.81266	-1.23053	0.0015	129.785
A_52_P143757	GTGACCACATTTGGCTTTAAATACTGTGTCTACTCTGGAAATGTGGGTAGAGGTCTGTGC	NM_001048143	Mon1b	MON1 homolog b (yeast)		1	2	0	8	0	0	0.2	0.02	0	0.0002	0	0	11.2202	42	early down	0.43983	-2.2736	1.82544e-18	137.253	60.524	0.46728	-2.14004	4.04227e-19	174.904	81.343	0.57892	-1.72737	5.12266e-12	90.1879	52.1296	0.5976	-1.67336	1.06395e-11	107.173	64.0463	0.67793	-1.47509	8.06571e-06	117.246	79.4586	0.77075	-1.29744	0.0011	79.0406
A_51_P146802	ACAAGCCCTGCCACCAATGAGCAGGGACATAAAAGGAAAGCTGACTGACTCTGAAGTCCT	NM_001081347	Rhobtb1	Rho-related BTB domain containing 1	molecular function|GTP binding|IEA|GO:0005525|MGI|na//molecular function|protein binding|IEA|GO:0005515|MGI|na//biological process|small GTPase mediated signal transduction|IEA|GO:0007264|MGI|na	1	2	0	8	0	0	0.2	0.02	0	0.0002	0	0	11.2202	42	early down	0.35694	-2.8016	0	498.096	178.367	0.30915	-3.2347	4.37205e-43	641.661	199.097	0.56213	-1.77895	1.9259e-12	559.196	313.412	0.54123	-1.84763	2.55777e-09	400.792	213.712	0.69163	-1.44586	6.87294e-06	426.892	295.929	0.71206	-1.40438	0.0001	446.616
A_51_P380986	ATATAGGGGAGAAGAATGCGGTAATTGCTGTCCGTGTATCGTCATTCCAGTTTGTAAAAC	NM_007935	Epc1	Enhancer of polycomb homolog 1 (Drosophila)	biological process|chromatin modification|IEA|GO:0016568|MGI|na//cellular component|nucleus|IEA|GO:0005634|MGI|na//biological process|regulation of cell growth|IEA|GO:0001558|MGI|na//biological process|regulation of transcription, DNA-dependent|IEA|GO:0006355|MGI|na//biological process|transcription|IEA|GO:0006350|MGI|na	1	2	0	8	0	0	0.2	0.02	0	0.0002	0	0	11.2202	42	early down	0.40493	-2.46955	0	4347.07	1759.71	0.38127	-2.62284	3.29034e-35	5020.67	1906.67	0.50345	-1.9863	2.62193e-21	4415.85	2219.56	0.6033	-1.65756	4.19637e-15	3275.21	1972.91	0.68661	-1.45643	4.44459e-11	3399.21	2334.4	0.75741	-1.3203	4.90786e-06	3724.12
A_51_P371255	TGAAGGTAATTTTGATGGTTCGACTTGCTAGGGATTTCCCACACTCTTCTGCCTTCACTA	NM_016924	Rwdd2b	RWD domain containing 2B		1	2	0	8	0	0	0.2	0.02	0	0.0002	0	0	11.2202	42	early down	0.39656	-2.5217	6.72126e-40	1533.6	606.806	0.47444	-2.10776	3.38037e-19	2477.99	1172.16	0.69401	-1.4409	1.56571e-06	1550.74	1075.72	0.61108	-1.63644	1.75038e-15	1225.87	748.517	0.72433	-1.38058	3.57213e-06	1771.19	1281.05	0.76967	-1.29925	2.74756e-06	1282.57
A_51_P224630	TGTGAAGTAAGTGACACAGAGGGCAGTTTATGTCATTAAGTAGTGTAAGGGAATAGGGAG	NM_026854	Dtwd2	DTW domain containing 2		1	2	0	8	0	0	0.2	0.02	0	0.0002	0	0	11.2202	42	early down	0.24677	-4.05238	1.4013e-45	768.974	189.481	0.28752	-3.47799	2.56193e-39	1054.43	303.034	0.51242	-1.95152	8.14726e-26	705.262	361.476	0.54929	-1.82053	9.99122e-17	571.833	314.265	0.73204	-1.36604	0.00024	697.626	509.907	0.77762	-1.28597	0.00025	566.814
A_51_P422893	TCTATTCTCAGCACATCAGCATCCTGACACAATGCACTCAGTGTTGAAATAAAATGCATC	NM_029398	Tmem14a	Transmembrane protein 14A	cellular component|integral to membrane|TAS|GO:0016021|MGI|12466851//cellular component|membrane|IEA|GO:0016020|MGI|na	1	2	0	8	0	0	0.2	0.02	0	0.0002	0	0	11.2202	42	early down	0.38174	-2.61959	1.26349e-32	1072.06	410.02	0.30862	-3.24019	0	2976.42	918.798	0.56158	-1.7807	1.61856e-14	2680.68	1504.39	0.63857	-1.56601	1.21515e-06	856.672	547.963	0.75195	-1.32987	4e-05	2125.78	1599.42	0.79879	-1.2519	7e-05	2220.32
A_51_P268529	TCACAGTATCTGAGTTAGGCTAAAAATCACATAGGAAAAGGCTGTCGGTGGAACTGTGCC	NM_144942	Csad	Cysteine sulfinic acid decarboxylase	biological process|L-cysteine catabolism to taurine|TAS|GO:0019452|MGI|11997111//biological process|amino acid metabolism|IEA|GO:0006520|MGI|na//molecular function|carboxy-lyase activity|TAS|GO:0016831|MGI|11997111//cellular component|cellular component unknown|TAS|GO:0008372|MGI|11997111//molecular function|lyase activity|IEA|GO:0016829|MGI|na//molecular function|nucleic acid binding|ISS|GO:0003…	1	2	0	8	0	0	0.2	0.02	0	0.0002	0	0	11.2202	42	early down	0.45056	-2.21944	1.79244e-08	6381.12	2847.89	0.40279	-2.48265	5.23087e-33	12956.1	5197.46	0.56877	-1.75819	2.53465e-06	11814.3	6732.96	0.64873	-1.54147	0.00254	4766.73	3076.45	0.69422	-1.44047	2.21475e-07	8624.44	5999.48	0.7596	-1.31648	0.00078	9779.09
A_51_P272206	AGATCACAGGACTTGACCCATCATCAAATAGGACCAGGTGACCTACAGAGACATCACAAT	NM_172625	D030070L09Rik	RIKEN cDNA D030070L09 gene		1	2	0	8	0	0	0.2	0.02	0	0.0002	0	0	11.2202	42	early down	0.37026	-2.70083	7.28381e-41	1103.45	409.063	0.37285	-2.68202	2.36097e-32	1636.4	607.798	0.71108	-1.40631	2.8545e-11	1173.52	834.47	0.62175	-1.60836	5.56862e-16	862.079	536.113	0.70661	-1.4152	4.33335e-07	1116.01	787.863	0.83643	-1.19556	0.00499	978.123
A_52_P502267	TAATGGGATCATGAGCATGAAATGGGATCCTGCATCACTTGTTTTAACTATTTATTTTGC	NM_172663	Epc2	Enhancer of polycomb homolog 2 (Drosophila)		1	2	0	8	0	0	0.2	0.02	0	0.0002	0	0	11.2202	42	early down	0.24716	-4.04603	2.8026e-45	7523.72	1861.6	0.42392	-2.35893	1.09305e-30	8174.24	3469.66	0.56702	-1.76361	3.05763e-11	7805.11	4423.42	0.51177	-1.95402	2.79836e-12	5604.17	2871.02	0.70028	-1.428	1.21199e-07	5584.72	3909.88	0.78353	-1.27628	0.00073	6421.87
A_51_P483269	CCTGACTCCCGGGAGTGAAACATACAATGAAAGACCAACCGCCCAAATGTTAATGTACTA	NM_175563	Prr11	Proline rich 11		1	2	0	8	0	0	0.2	0.02	0	0.0002	0	0	11.2202	42	early down	0.44064	-2.26941	2.40068e-32	1263.71	555.296	0.41643	-2.40135	8.76792e-42	1458.14	607.486	0.50122	-1.99514	1.34509e-24	454.826	227.977	0.62069	-1.6111	6.67946e-16	988.719	613.109	0.74548	-1.34141	5e-05	1018.76	759.313	0.70718	-1.41407	1.06773e-08	365.055
A_52_P3544	TTCTGGTTATGTGAATAGGTTTTCATCGTTGGCTAAAATGGTTGATTTCTAAGAACATGG	AK039947	3110068A07Rik	Transcribed locus		1	2	4	8	0	0	0.2	0.02	0.002	0.0002	0	0	15.2222	18	early down	0.25761	-3.88183	0.00064	11.0257	2.97119	0.19531	-5.11999	4.52741e-07	21.3448	4.29568	0.2057	-4.86146	4e-05	16.4269	3.5932	0.40019	-2.49881	0.00078	10.1364	4.20496	0.62349	-1.60389	0.14654	15.4091	8.55892	0.61124	-1.63601	0.00546	12.6529
A_52_P1180253	GACTGTGAAAAAGCAATCAAATTTGTTTCTGTTTTATCTCACAGTAGTACTTGAATGGGC	AK054054				1	2	4	8	0	0	0.2	0.02	0.002	0.0002	0	0	15.2222	18	early down	0.27634	-3.61878	0	1335.65	369.09	0.39299	-2.54461	5.9622e-21	1565.48	609.265	0.47037	-2.12599	4.44015e-41	2354.25	1107.26	0.56046	-1.78424	2.15704e-15	1024.12	573.723	0.98385	-1.01642	0.8123	1106.14	1086.18	0.84068	-1.18951	0.02225	1855.24
A_51_P488014	GACTACAGTTTCTGCTCTAAAGGTTCTAAAAGTATCAGCTTAGCTAGTGTGTAATTACTT	AK089018	Tmem17	Transmembrane protein 17		1	2	4	8	0	0	0.2	0.02	0.002	0.0002	0	0	15.2222	18	early down	0.34402	-2.90678	0.00014	37.3607	12.0417	0.30906	-3.23562	5.616e-12	71.5905	21.6902	0.42304	-2.36387	2.66582e-07	47.9435	19.9511	0.65377	-1.52958	0.00033	28.1136	18.1131	0.72447	-1.38032	0.00615	45.0906	32.0285	0.78405	-1.27542	0.08643	38.2917
A_52_P117085	CATTCTTGTTTCACTGCTGTACAAGGTACACCTTTCTTACTTTTTGTACAGTGGTTTCAA	NM_011805	Dido1	Death inducer-obliterator 1	molecular function|DNA binding|ISS|GO:0003677|MGI|12466851//biological process|apoptosis|IDA|GO:0006915|MGI|10393935//cellular component|cytoplasm|TAS|GO:0005737|MGI|10393935//cellular component|nucleus|IDA|GO:0005634|MGI|10393935//biological process|regulation of transcription, DNA-dependent|ISS|GO:0006355|MGI|12466851	1	2	4	8	0	0	0.2	0.02	0.002	0.0002	0	0	15.2222	18	early down	0.27917	-3.58207	2.87985e-08	36.0092	9.72062	0.29547	-3.3844	6.77909e-12	35.9055	10.6566	0.35447	-2.82108	8.82305e-11	26.4275	9.44423	0.55554	-1.80005	4.1217e-10	31.8243	17.5996	0.75751	-1.32012	0.02296	25.9541	19.9727	0.67227	-1.48749	0.08785	19.4641
A_51_P201709	CCCACTACGAATGCTGTGACTCACATGGGTGATGCTGTATGCCTAAGCACTCCAGGACCT	NM_011820	Ggt5	Gamma-glutamyltransferase 5	molecular function|acyltransferase activity|IEA|GO:0008415|MGI|na//molecular function|gamma-glutamyltransferase activity|IDA|GO:0003840|MGI|9774450,12163373//molecular function|gamma-glutamyltransferase activity|IMP|GO:0003840|MGI|9774450,12163373//biological process|glutathione biosynthesis|IEA|GO:0006750|MGI|na//biological process|inflammatory response|IMP|GO:0006954|MGI|12163373//cellular comp…	1	2	4	8	0	0	0.2	0.02	0.002	0.0002	0	0	15.2222	18	early down	0.20163	-4.95957	5.11145e-15	934.482	186.285	0.18805	-5.31775	0	1631.97	304.482	0.49693	-2.01235	7.89062e-23	2770.51	1375.33	0.61909	-1.61527	7.07884e-11	753.367	466.251	0.71672	-1.39525	6e-05	1159.11	828.292	0.97882	-1.02163	0.68665	2349.26
A_51_P131335	CTGCACCATCCTGGGACCTAAAAGTCATAATTTCTCTTCACAAATATGAGCTCCAAAATT	NM_153568	BC031901	CDNA sequence BC031901	cellular component|integral to membrane|IEA|GO:0016021|MGI|na	1	2	4	8	0	0	0.2	0.02	0.002	0.0002	0	0	15.2222	18	early down	0.21149	-4.72828	0	492.492	104.244	0.3496	-2.86043	4.14492e-17	356.947	123.471	0.49653	-2.01397	6.38098e-28	838.871	416.592	0.50292	-1.98838	2.4206e-16	407.88	204.951	0.8576	-1.16604	0.02579	256.424	219.579	1.30795	1.30795	0.00016	733.436
A_51_P372602	TCACATGTGCTGCTTAAACTCCAGGGCTGAACGTCTTGGGTGTTTTTAAACTAGGTCGAT	NM_183262	Stk35	Serine/threonine kinase 35	molecular function|ATP binding|ISS|GO:0005524|MGI|12466851//molecular function|kinase activity|IEA|GO:0016301|MGI|na//biological process|protein amino acid phosphorylation|ISS|GO:0006468|MGI|12466851//molecular function|protein kinase activity|ISS|GO:0004672|MGI|12466851//molecular function|protein serine/threonine kinase activity|ISS|GO:0004674|MGI|12466851//molecular function|protein-tyrosine k…	1	2	4	8	0	0	0.2	0.02	0.002	0.0002	0	0	15.2222	18	early down	0.43974	-2.27407	1.53122e-34	384.526	168.927	0.46334	-2.15822	3.38606e-17	324.922	149.123	0.46577	-2.14699	4.24311e-18	181.462	85.0094	0.64826	-1.54259	7.912e-15	298.694	193.567	0.76696	-1.30385	0.00714	220.663	168.287	0.74031	-1.35078	0.00221	140.263
A_52_P679491	GAGAAGTCACTACTTGCATCCTATGTGACAATGTTTATCAGATTAGCACACAGTTTTCTT	AK054185	Mrpl3			1	2	4	8	0	0	0.2	0.02	0.002	0.0002	0	0	15.2222	18	early down	0.46609	-2.14553	3.31877e-17	143.394	67.1232	0.41416	-2.41452	1.17824e-28	197.059	81.4848	0.4462	-2.24116	1.6157e-42	184.914	82.5086	0.61229	-1.63321	3.19097e-09	119.479	73.1946	0.68162	-1.46709	1.8303e-06	127.04	86.5974	0.77985	-1.28229	0.00023	147.948
A_52_P481140	ACCTGAGACTTCAAGGGGAGGTCAGCCTATGTTCTTTCATTATTCTTTGCTTTCTCTCCC	AK081765	Srcap	Snf2-related CREBBP activator protein		1	2	4	8	0	0	0.2	0.02	0.002	0.0002	0	0	15.2222	18	early down	0.4022	-2.48633	1.06719e-35	2855	1149.19	0.34924	-2.86335	8.01482e-36	4122.5	1433.55	0.4398	-2.27375	1.06556e-34	2185.31	961.88	0.61348	-1.63004	6.83268e-10	2195.81	1348.69	0.69092	-1.44735	5.57463e-09	2781.4	1919.45	0.71646	-1.39576	1.35374e-09	1757.09
A_52_P625600	TTAAGTTTACAGTATTACTTGATGCCTCCTTACAGAAGCGAATAGAGAAACGAGGCTCAA	AK088388		Transcribed locus		1	2	4	8	0	0	0.2	0.02	0.002	0.0002	0	0	15.2222	18	early down	0.27982	-3.57372	4.42593e-21	3333.59	932.397	0.28938	-3.45565	0	4565.65	1321.82	0.41442	-2.41302	6.58126e-20	5044.28	2093.32	0.58062	-1.7223	1.64761e-06	2616.89	1510.37	0.75596	-1.32282	3.2802e-07	3107	2349.29	0.75474	-1.32496	2e-05	4026.37
A_52_P121703	GATGAGGAAATGATGGTCCCTAATGGGCAAAATGGGAGTGTAAGGTTTCCATGGAAGGAA	AK172237	100042014	Hypothetical protein LOC100042014		1	2	4	8	0	0	0.2	0.02	0.002	0.0002	0	0	15.2222	18	early down	0.41871	-2.38826	9.49887e-08	111.756	46.9581	0.29714	-3.3654	0	219.141	65.1667	0.28951	-3.45405	1.67137e-34	200.458	57.8722	0.6646	-1.50466	0.00236	91.0602	60.3603	0.67244	-1.48713	4.71116e-14	146.921	98.7949	0.71561	-1.3974	2.28689e-06	154.254
A_52_P97680	TTCGGCAGAACGTTCTGGAGAGAGGGAATCATGAGTTAGTGTGGCAAGAAAAAGGAACAT	NM_001039530	Parp14	Poly (ADP-ribose) polymerase family, member 14		1	2	4	8	0	0	0.2	0.02	0.002	0.0002	0	0	15.2222	18	early down	0.3457	-2.89271	0	75.6272	26.1133	0.37857	-2.64154	2.34515e-29	98.4981	37.3069	0.48497	-2.06198	9.52014e-27	80.0024	38.7988	0.66269	-1.50901	0.00012	57.8351	38.0379	0.68542	-1.45895	0.00099	62.6189	42.9337	0.73737	-1.35618	0.00062	60.6029
A_52_P34420	TTTTTAATTGTTTTCAATTTTTTCATAGGGGAGTTTTGGGCAAAAAACGAAGTCCCTGGG	NM_001081315	Brpf3	Bromodomain and PHD finger containing, 3	biological process|biological process unknown|ND|GO:0000004|MGI|na//cellular component|cellular component unknown|ND|GO:0008372|MGI|na//molecular function|molecular function unknown|ND|GO:0005554|MGI|na	1	2	4	8	0	0	0.2	0.02	0.002	0.0002	0	0	15.2222	18	early down	0.29816	-3.35385	0	704.87	210.063	0.34001	-2.94111	2.51836e-26	818.802	275.357	0.44642	-2.24006	4.65894e-27	730.781	325.311	0.51801	-1.93046	4.01129e-27	549.54	284.736	0.68759	-1.45436	1.45871e-07	558.286	383.087	0.68537	-1.45906	6.49012e-12	589.408
A_51_P491355	AAATTGTTCTTTGCAAGAATGATTGGTGCTTATTTTTTCAAACCTTTGCTGTGAACAGCG	NM_144871	Suv420h1	Suppressor of variegation 4-20 homolog 1 (Drosophila)	cellular component|condensed nuclear chromosome, pericentric region|IDA|GO:0000780|MGI|15145825//molecular function|histone lysine N-methyltransferase activity (H4-K20 specific)|IDA|GO:0042799|MGI|15145825//biological process|histone methylation|IDA|GO:0016571|MGI|15145825//cellular component|nucleus|IEA|GO:0005634|MGI|na	1	2	4	8	0	0	0.2	0.02	0.002	0.0002	0	0	15.2222	18	early down	0.21212	-4.7143	0	1215.66	257.964	0.34593	-2.8908	0	1950.19	674.172	0.48043	-2.08146	5.66067e-26	1816.21	872.194	0.52751	-1.89571	6.28901e-12	884.542	466.04	0.70883	-1.41078	3.1602e-09	1304.37	924.56	0.7239	-1.38141	1.10768e-09	1605.19
A_51_P114634	TCTTTTGTCTTTGATGACATTTTTCCTGTCTCTGGCTATATCAATTCCTGACATAGGATG	NM_173405	Amz1	Archaelysin family metallopeptidase 1	molecular function|metallopeptidase activity|ISS|GO:0008237|MGI|12466851//biological process|proteolysis and peptidolysis|ISS|GO:0006508|MGI|12466851	1	2	4	8	0	0	0.2	0.02	0.002	0.0002	0	0	15.2222	18	early down	0.274	-3.64966	3.74359e-39	258.148	70.9298	0.44351	-2.25472	5.04104e-19	541.724	239.556	0.44202	-2.26235	2.47521e-34	534.45	236.121	0.6086	-1.64312	2.87629e-11	203.787	124.159	0.66822	-1.49652	2.70803e-14	384.04	256.627	0.76831	-1.30156	1e-05	432.613
A_52_P338618	GTCAGCAACTCGAATTAAAAATGTCTTAATTACTCCTGGGAAAAGCCAAATCGATCTCCG	NM_175563	Prr11	Proline rich 11		1	2	4	8	0	0	0.2	0.02	0.002	0.0002	0	0	15.2222	18	early down	0.45346	-2.20527	2.55024e-18	423.854	191.148	0.46339	-2.15801	2.74365e-30	489.445	226.545	0.48428	-2.06492	3.39165e-12	160.543	77.6811	0.63079	-1.5853	5.88853e-17	325.576	205.419	0.78705	-1.27057	2e-05	329.386	259.268	0.73586	-1.35896	4.44268e-06	123.557
A_51_P227929	GACTCCTGATCATATAAATGCATAGTTACCAGGAAGATTATGGTTTTCAGTGAGTTTCTG	NM_199032	Cep135	Centrosomal protein 135		1	2	4	8	0	0	0.2	0.02	0.002	0.0002	0	0	15.2222	18	early down	0.31651	-3.15943	0	2411.87	763.374	0.45294	-2.2078	5.68696e-23	3050.73	1384.39	0.47544	-2.1033	2.65423e-17	1792.84	851.509	0.55203	-1.81149	1.20133e-13	1898.5	1047.99	0.80137	-1.24786	0.00015	2036.42	1631.2	0.71074	-1.40698	4.88342e-06	1445.04
A_52_P243516	CTGCAACCTGGTTATTCCATGTCCAACTATATGTATACAGCCAAGTGTTATGTTGAACTT	NM_201361	AW061290	Expressed sequence AW061290		1	2	4	8	0	0	0.2	0.02	0.002	0.0002	0	0	15.2222	18	early down	0.43588	-2.29422	1.59327e-22	668.369	291.426	0.2516	-3.97451	1.83734e-35	1735.87	432.011	0.31748	-3.14979	0	1699.82	539.736	0.64296	-1.55531	1.01703e-08	517.499	332.995	0.76366	-1.30948	2.17678e-06	1199.61	915.805	0.70042	-1.42771	8.26343e-08	1408.06
A_52_P97186	GTTAACGTGAGCAGTTTGTACTCCTCGCATCTCGAAAGTTATAACCACAAAGTATGCTCT	AK015726	4930507D05Rik	RIKEN cDNA 4930507D05 gene		1	2	0	8	0	32	0.2	0.02	0	0.0002	0	2e-06	43.2202	8	early down	0.35288	-2.83383	0.0003	15.4215	5.44775	0.46909	-2.1318	0.0001	23.8334	11.2106	0.77706	-1.2869	0.13833	14.922	11.529	0.37638	-2.65687	0.00097	11.1902	3.95783	0.60982	-1.63983	0.01333	15.6945	9.87336	0.43569	-2.29522	2.56631e-06	13.2244
A_51_P321891	AAGTCAGAACCATTACTGCCAAAGGGTTCTACGATCTTGACGCCTTAAACGAAGCTGCTT	NM_030097	1700034E13Rik	RIKEN cDNA 1700034E13 gene		1	2	0	8	0	32	0.2	0.02	0	0.0002	0	2e-06	43.2202	8	early down	0.25112	-3.98212	2.22161e-10	53.1837	13.5037	0.40325	-2.47986	1.37726e-16	124.105	50.0904	0.74393	-1.34421	0.04888	28.4762	20.9514	0.51714	-1.93371	6.59189e-09	42.0862	21.8828	0.95891	-1.04285	0.44428	79.3218	76.0635	0.53347	-1.87452	1.23174e-11	21.535
A_51_P124485	AGATAACATTTTAGGTCCTAATGGAATACTTAAGTTTGCAGAAATTTCCAGTCATCCTGC	AK087204		Transcribed locus		1	2	0	8	0	32	0.2	0.02	0	0.0002	0	2e-06	43.2202	8	early down	0.27023	-3.70052	1.76888e-38	2144.27	581.277	0.36947	-2.70656	1.53988e-13	2803.94	1030.26	0.5025	-1.99004	5.86135e-12	2805.18	1407.38	0.62946	-1.58867	1.49741e-07	1626.49	1024.65	0.77785	-1.2856	0.01437	1913.36	1477.58	0.64382	-1.55323	3.01371e-14	2295.41
A_51_P371710	ACCTAGGACATGCCTTGGTACCTGAAGTTTTCATAAAGGTTTCCATAAATGAAGGTCTGA	NM_133211	Tlr7	Toll-like receptor 7	cellular component|extracellular space|TAS|GO:0005615|MGI|12466851//biological process|immune response|IEA|GO:0006955|MGI|na//biological process|inflammatory response|IEA|GO:0006954|MGI|na//cellular component|integral to membrane|TAS|GO:0016021|MGI|12466851//cellular component|membrane|IEA|GO:0016020|MGI|na//molecular function|receptor activity|IEA|GO:0004872|MGI|na//molecular function|transmembr…	1	2	0	8	0	32	0.2	0.02	0	0.0002	0	2e-06	43.2202	8	early down	0.22248	-4.49479	0	685.164	152.527	0.28307	-3.53274	0	392.987	111.119	0.73054	-1.36885	0.00047	263.116	192.512	0.50746	-1.9706	1.05191e-16	537.997	273.284	1.04778	1.04778	0.44089	283.982	297.346	0.56725	-1.76288	1.89443e-25	212.087
A_51_P100625	AGCTGAATTCTGGGCCTTGGTTGTATTCATATTGTTTTGGGATATTAAGGAAAGGAAGGT	NM_133996	Apon	Apolipoprotein N	cellular component|extracellular space|TAS|GO:0005615|MGI|12466851	1	2	0	8	0	32	0.2	0.02	0	0.0002	0	2e-06	43.2202	8	early down	0.35312	-2.83189	1.14623e-17	411.51	146.262	0.48244	-2.0728	4.56156e-33	666.454	321.622	0.6752	-1.48104	0.00167	252.669	174.111	0.6664	-1.5006	1.5804e-09	315.573	210.449	0.908	-1.10132	0.14462	460.024	417.734	0.42001	-2.38091	2.52355e-34	181.898
A_51_P178806	CGAACCATTTTAACTTAACTCAGTATACCGAAAAGAATGGATTACTTCTCATTGGGATTG	AK045389		Transcribed locus		1	2	0	8	0	32	0.2	0.02	0	0.0002	0	2e-06	43.2202	8	early down	0.35482	-2.81833	6.68641e-27	119.568	42.2789	0.32647	-3.06306	2.37124e-18	161.2	52.4116	0.52685	-1.89807	1.53304e-20	153.803	81.0801	0.64357	-1.55383	5.85592e-12	89.4884	57.4624	0.72251	-1.38406	2.75109e-08	107.424	77.641	0.59767	-1.67316	4.16051e-19	116.247
A_52_P852090	TTTATTGAACGTATACCATTTACTTGGAACTAGTCAAGTGGTAACAATCTGGGAATGAAC	AK086611	EG622129	Transcribed locus		1	2	0	8	0	32	0.2	0.02	0	0.0002	0	2e-06	43.2202	8	early down	0.19552	-5.11457	2.04345e-13	57.8198	11.3167	0.40342	-2.47879	8.65442e-09	91.4845	36.4923	0.60936	-1.64106	1.34774e-13	79.4373	48.4458	0.65179	-1.53425	1.91331e-12	40.6678	26.5068	0.74767	-1.33748	0.0009	62.5489	46.6431	0.51983	-1.9237	5e-05	59.8085
A_51_P441387	TTTTGTTATGCAAAGAAAGGTTACTCAATTTGTAGTTCCCATACTACTGAAAATCCTGGC	NM_177645	1110028C15Rik	RIKEN cDNA 1110028C15 gene		1	2	0	8	0	32	0.2	0.02	0	0.0002	0	2e-06	43.2202	8	early down	0.31817	-3.14293	2.41168e-35	1750.08	557.28	0.4093	-2.44318	8.26812e-22	3026.3	1237.51	0.6504	-1.53752	9.18191e-07	2907.43	1887.25	0.5469	-1.82848	7.7182e-12	1353.48	740.052	0.66989	-1.49278	8.18253e-11	2021.85	1352.77	0.64234	-1.55682	7.63306e-10	2371.89
A_51_P494812	GGTGATATTTCTCATTTCCATGTTCGATGCTAGTGTATGAACTCACAATTAGGTTTGGGA	AK038312				1	2	4	8	0	32	0.2	0.02	0.002	0.0002	0	2e-06	47.2222	9	early down	0.39227	-2.54928	6e-05	18.0893	6.92844	0.1503	-6.65322	0.00015	21.7244	3.8115	0.40197	-2.48772	1.44041e-07	23.0456	9.15728	0.63109	-1.58455	0.00124	11.6508	7.34163	0.98429	-1.01596	0.94464	15.0061	13.8757	0.43439	-2.30207	0.00014	19.2972
A_52_P212580	AAAGGAGAGTTACCTTAACAGATATTAAAGATTATTGTATTATAATGGTTATGATCAAAC	AK051882				1	2	4	8	0	32	0.2	0.02	0.002	0.0002	0	2e-06	47.2222	9	early down	0.3173	-3.15158	1.52914e-09	57.8675	18.6636	0.25749	-3.88363	1.33999e-07	87.9038	21.656	0.412	-2.42721	4.90616e-23	58.4578	24.1009	0.53425	-1.87178	1.98107e-07	41.6409	22.4615	0.58647	-1.70513	0.0143	61.3211	34.8632	0.4945	-2.02225	1.32161e-08	43.2152
A_52_P429486	TAACGATACACTTTTTAAAATAAATTTTAAGAATCATATCTATACCTACATACTAATTCC	AK169461	5730577I03Rik	RIKEN cDNA 5730577I03 gene	cellular component|nucleus|IEA|GO:0005634|MGI|na	1	2	4	8	0	32	0.2	0.02	0.002	0.0002	0	2e-06	47.2222	9	early down	0.23848	-4.19318	1.92132e-41	42.4841	10.0954	0.2664	-3.75382	0	67.9385	18.1131	0.38267	-2.61319	2.07884e-08	56.2026	20.9163	0.63411	-1.577	9e-05	35.4865	22.6318	0.64007	-1.56232	0.0087	41.211	25.6027	0.55282	-1.8089	8.29592e-07	43.2057
A_52_P520788	AACTCCCAAAGAGAATAGAAATCGTCCATAAGCGATAAAGAACTTTAATTCTCTTGAACC	AK170357	Scfd1	Sec1 family domain containing 1	cellular component|Golgi apparatus|IEA|GO:0005794|MGI|na//cellular component|endoplasmic reticulum|IEA|GO:0005783|MGI|na//biological process|protein transport|IEA|GO:0015031|MGI|na//biological process|transport|IEA|GO:0006810|MGI|na//biological process|vesicle docking during exocytosis|IEA|GO:0006904|MGI|na//biological process|vesicle-mediated transport|IEA|GO:0016192|MGI|na	1	2	4	8	0	32	0.2	0.02	0.002	0.0002	0	2e-06	47.2222	9	early down	0.42831	-2.33477	4e-05	167.867	64.7916	0.40494	-2.46953	0.00014	206.088	79.3298	0.43918	-2.27696	2.71727e-39	234.654	102.927	0.52561	-1.90254	2e-05	125.827	62.4442	0.75629	-1.32225	0.01961	140.032	103.66	0.58484	-1.70986	4e-05	185.971
A_52_P499299	TAACTCAGCAATTACGAATGTTTGCTTTCAAACATCCTTAAGAACAGGATGTCCTAACGA	AK042481	4930513N10Rik	Transcribed locus		1	2	4	8	0	32	0.2	0.02	0.002	0.0002	0	2e-06	47.2222	9	early down	0.29248	-3.41907	1.20964e-27	110.574	32.4579	0.28295	-3.53423	3.44934e-26	141.624	40.1054	0.27146	-3.68376	5.9973e-24	180.318	48.681	0.61747	-1.61952	0.00456	81.6922	50.058	0.66996	-1.49264	7.64237e-09	96.9083	64.9343	0.42555	-2.34988	1.66565e-11	139.709
A_52_P124083	CCAACCGGTACTTTTCAGGCATGAAACAGGCTCTTTGCAGCATTGATGTTTTGAACCCTT	AK087552	A530082C11Rik	RIKEN cDNA A530082C11 gene		1	2	4	8	0	32	0.2	0.02	0.002	0.0002	0	2e-06	47.2222	9	early down	0.35468	-2.81948	1.27501e-06	246.448	82.296	0.39304	-2.54429	1.54736e-09	271.41	104.365	0.46559	-2.14781	1.02202e-08	212.448	97.4508	0.50636	-1.97489	0.00089	179.744	85.4287	0.67299	-1.48591	7.62308e-06	189.927	127.069	0.59551	-1.67924	0.00371	169.9
A_51_P490955	AAGGGTCCCTAATTTTCTCATGGAGATGTGTTGCTAGTTCAGTCCTTGTCATCCAGCATC	NM_001039532	Zfp784	Zinc finger protein 784		1	2	4	8	0	32	0.2	0.02	0.002	0.0002	0	2e-06	47.2222	9	early down	0.29186	-3.42627	2.08046e-30	278.796	81.6035	0.37173	-2.69013	1.49076e-13	444.866	162.181	0.48048	-2.08126	6.96602e-32	376.688	180.836	0.58289	-1.71559	8.79777e-09	218.209	127.362	0.66768	-1.49772	7.66771e-06	318.927	212.491	0.64625	-1.54738	1.06519e-06	314.178
A_52_P226127	AGGAAACCACTCCTCCACATGCAGGTGATTCGATTTCACAAACAGTTGTTCCCCTGATTT	NM_011805	Dido1	Death inducer-obliterator 1	molecular function|DNA binding|ISS|GO:0003677|MGI|12466851//biological process|apoptosis|IDA|GO:0006915|MGI|10393935//cellular component|cytoplasm|TAS|GO:0005737|MGI|10393935//cellular component|nucleus|IDA|GO:0005634|MGI|10393935//biological process|regulation of transcription, DNA-dependent|ISS|GO:0006355|MGI|12466851	1	2	4	8	0	32	0.2	0.02	0.002	0.0002	0	2e-06	47.2222	9	early down	0.26956	-3.70973	2.32873e-26	3866.5	1028.27	0.30896	-3.23671	0	2894.03	893.338	0.4072	-2.45578	9.08615e-29	1972.35	802.214	0.47827	-2.09086	1.56915e-19	2934.07	1397.35	0.79287	-1.26124	4e-05	1973.46	1564.46	0.61871	-1.61626	9.98009e-08	1634.81
A_52_P377723	TTAGATCACATAGGATAAGTTAGATCAAATACCTCAACAAGTGGACGAGTGTACTTATTG	NM_130877	Peg10	Paternally expressed 10		1	2	4	8	0	32	0.2	0.02	0.002	0.0002	0	2e-06	47.2222	9	early down	0.23245	-4.30205	1.15893e-15	227.681	52.2263	0.38827	-2.57551	1.1978e-10	367.173	142.733	0.35189	-2.84176	5.38247e-39	168.044	59.0365	0.54581	-1.83215	0.00133	187.648	99.5638	0.78247	-1.27801	0.00111	244.167	191.049	0.16074	-6.22123	0	129.711
A_52_P550094	CGTCAATCCAAGAGGAAAGTTTTTAAAACGACCACGTGAGAACTCAACTCCTTTGCATAA	NM_029436	Klhl24	Kelch-like 24 (Drosophila)	molecular function|ion channel activity|IEA|GO:0005216|MGI|na	1	0	0	8	16	0	0.2	0	0	0.0002	2e-05	0	25.2002	1	early down	0.43453	-2.30132	8.89718e-39	3056.44	1327.78	0.50577	-1.9772	1.0885e-12	3466.68	1754.18	0.66231	-1.50986	8.93857e-11	3670.64	2425.48	0.63552	-1.57352	2.40056e-12	2392.33	1520.8	0.62697	-1.59498	5.0123e-07	2346.8	1477.74	0.93267	-1.07219	0.34938	2990.91
A_52_P314217	TTTCTTTTATCCCTTTGTGTATTAAAATGATAGCCTCAATATTGAAGGGTGTTCGGTCAC	AK028451	Abca9	ATP-binding cassette, sub-family A (ABC1), member 9	molecular function|ATP binding|ISS|GO:0005524|MGI|12466851//molecular function|ATPase activity, coupled to transmembrane movement of substances|ISS|GO:0042626|MGI|12466851//cellular component|membrane|ISS|GO:0016020|MGI|12466851//molecular function|nucleotide binding|ISS|GO:0000166|MGI|12466851//biological process|transport|ISS|GO:0006810|MGI|12466851	1	0	4	8	16	0	0.2	0	0.002	0.0002	2e-05	0	29.2022	2	early down	0.33322	-3.00099	0.00178	21.0236	7.32462	0.63573	-1.57298	0.05788	51.3027	30.5565	0.16306	-6.13253	7.5442e-27	33.0094	5.40862	0.43678	-2.28947	0.00015	13.8322	5.80426	0.49214	-2.03195	0.00157	13.117	6.12004	0.89423	-1.11828	0.12259	21.5608
A_52_P368310	AATCATACACGCAAAACAGATAAATCCGGAAGACTATTGGATAGCCTATTCCACAATGTG	AK051427	Nkain3	Na+/K+ transporting ATPase interacting 3		1	0	4	8	16	0	0.2	0	0.002	0.0002	2e-05	0	29.2022	2	early down	0.21442	-4.66369	0.00059	21.697	4.15997	0.41538	-2.40746	0.03327	36.5598	14.3368	0.4982	-2.00723	0.00168	31.7755	15.4085	0.53372	-1.87366	0.00428	16.0271	8.84247	0.3484	-2.87027	1.46166e-07	18.5454	6.25496	1.38725	1.38725	0.00835	25.3119
A_52_P826923	TGTGATTGGTGGTATGTTGACTTTATGAAGATGGATATGGGTATTGTAGAATGGACCAAG	AK033617		Transcribed locus		1	0	0	8	16	32	0.2	0	0	0.0002	2e-05	2e-06	57.2002	1	early down	0.45314	-2.20682	2.52638e-11	177.717	80.1441	0.52964	-1.88808	1.46273e-17	283.212	150.446	0.58336	-1.71422	1.59163e-17	188.172	109.811	0.63324	-1.57919	0.00276	131.619	83.4931	0.56091	-1.7828	8.14545e-09	191.454	107.626	0.44757	-2.2343	4.18441e-38	147.92
A_51_P384700	CCTTATATGGATCCTAATTTATAATATATACCTGTATTTAAGTAAACAAACATACAAATA	AK033252	Bcl9			1	0	4	8	16	32	0.2	0	0.002	0.0002	2e-05	2e-06	61.2022	1	early down	0.31327	-3.1921	2.03413e-09	42.8449	13.5859	0.46137	-2.16747	0.07354	32.787	12.7995	0.25682	-3.89371	3.90859e-09	45.6111	11.348	0.58318	-1.71473	0.00128	27.3248	15.4566	0.65575	-1.52497	4e-05	24.4539	16.2028	0.43727	-2.28691	1.72011e-27	38.8268
A_52_P1051417	CTTGGATAGAGACTACTGAAATAATGGACATCAAGAAATTGGAATTTACCAGAAGAGAAA	AK015253	4930430J02Rik	Transcribed locus		1	2	0	8	16	0	0.2	0.02	0	0.0002	2e-05	0	27.2202	14	early down	0.27474	-3.63977	0.00014	9.71897	2.7156	0.44056	-2.26986	0.00387	29.4737	11.6324	1	1	1	2.69486	2.99411	0.26232	-3.81221	0.00222	8.22146	2.39117	0.49463	-2.02172	3.35654e-09	18.322	9.13699	1	1	1	1.8904
A_51_P494403	CAGAAAATACGTATGCCTCCCATATGAAACAATGTTCCGCCCCAAACACTGTGACACGTA	NM_001037713	Xaf1	XIAP associated factor 1		1	2	0	8	16	0	0.2	0.02	0	0.0002	2e-05	0	27.2202	14	early down	0.44864	-2.22895	3.656e-23	526.956	236.983	0.37443	-2.67074	5.58278e-30	1348.52	506.194	1.06403	1.06403	0.34896	1219.61	1299.55	0.58289	-1.71558	1.39088e-11	412.063	240.651	0.59008	-1.69468	1.19763e-08	918.605	541.558	1.01047	1.01047	0.87853	1015.41
A_51_P165244	TTGTTAAAAAGAGCTCTTGTTAAAACGCACAAGTGGGTTTTCATAAGAGAATGTATGAGG	NM_018734	Gbp3	Guanylate nucleotide binding protein 3	molecular function|GTP binding|ISS|GO:0005525|MGI|12466851//molecular function|GTPase activity|ISS|GO:0003924|MGI|9659399//cellular component|cytosol|IDA|GO:0005829|MGI|9659399//biological process|immune response|ISS|GO:0006955|MGI|12466851	1	2	0	8	16	0	0.2	0.02	0	0.0002	2e-05	0	27.2202	14	early down	0.45118	-2.2164	1.20206e-26	90.7947	40.967	0.30112	-3.32088	1.21116e-08	252.061	74.1152	1.4174	1.4174	0.00574	220.929	312.976	0.55951	-1.78728	0.00408	77.7982	43.0092	0.39634	-2.5231	2.85391e-18	168.879	66.4907	1.10499	1.10499	0.20913	164.737
A_51_P324690	AGCTACCCCACACTGATGAGTCCCAAAAAGGACGAAATAACAGGCTAAAAAGCCTCTCTT	NM_053109	Clec2d	C-type lectin domain family 2, member d	biological process|cellular defense response (sensu Vertebrata)|TAS|GO:0016066|MGI|11398965//cellular component|external side of plasma membrane|IDA|GO:0009897|MGI|12858173,14990792//cellular component|integral to plasma membrane|TAS|GO:0005887|MGI|11398965//molecular function|natural killer cell lectin-like receptor binding|IDA|GO:0046703|MGI|12858173//biological process|negative regulation of o…	1	2	0	8	16	0	0.2	0.02	0	0.0002	2e-05	0	27.2202	14	early down	0.27233	-3.67205	1.29774e-13	464.904	111.352	0.22846	-4.37717	5.76968e-18	484.904	103.594	0.70262	-1.42324	0.22273	1545.52	991.623	0.42403	-2.35834	0.00121	363.072	121.665	0.56939	-1.75626	1.1313e-16	330.042	189.252	0.63939	-1.56399	0.01177	1342.56
A_52_P510107	GAGTTCATAAAAACTATGTTAACATGTACCTGGTTTTTACTATATGGTCAATAAACTTCC	NM_172527	Nudt15	Nudix (nucleoside diphosphate linked moiety X)-type motif 15	molecular function|8-oxo-7,8-dihydroguanine triphosphatase activity|IDA|GO:0008413|MGI|12767940//cellular component|cellular component unknown|ND|GO:0008372|MGI|na//biological process|purine deoxyribonucleoside triphosphate catabolism|IDA|GO:0009217|MGI|12767940//biological process|response to reactive oxygen species|IDA|GO:0000302|MGI|12767940	1	2	0	8	16	0	0.2	0.02	0	0.0002	2e-05	0	27.2202	14	early down	0.23459	-4.26281	2.47408e-38	691.803	161.9	0.37551	-2.66302	5.28207e-31	883.499	332.084	0.81628	-1.22508	0.0875	447.661	364.047	0.43499	-2.29893	1.98188e-11	538.004	232.92	0.63613	-1.572	9.39425e-07	580.157	368.044	0.77456	-1.29106	0.01018	363.087
A_52_P680839	ATTGTATACACATGAGTATGTTGTGTGTAAATAAGCATGGGATTGTGTGTATGTAAGTGG	NM_173770	B230399E16Rik	RIKEN cDNA B230399E16 gene		1	2	0	8	16	0	0.2	0.02	0	0.0002	2e-05	0	27.2202	14	early down	0.18117	-5.51971	4.62958e-22	36.0437	6.61116	0.24625	-4.06088	1.91498e-10	80.6838	19.3399	0.62646	-1.59628	0.26639	10.9208	6.09331	0.48412	-2.0656	0.00021	32.8768	16.0348	0.46352	-2.1574	1.64083e-29	57.188	26.532	0.37159	-2.69113	0.03023	8.99907
A_51_P214275	TTGTTCCACGGAATGCAAGCCTGCTGTTAAGAGTACCTTATATCCCTTCTACAACCTGCA	X65506	Krt36	Keratin 36	cellular component|intermediate filament|IEA|GO:0005882|MGI|na	1	2	0	8	16	0	0.2	0.02	0	0.0002	2e-05	0	27.2202	14	early down	0.32829	-3.04608	7.60302e-07	22.8957	7.73501	0.2981	-3.35463	5.93854e-07	31.1956	9.10178	0.60509	-1.65265	0.35262	6.78374	4.38813	0.50341	-1.98646	7.54831e-06	19.5353	9.96835	0.65172	-1.53441	1e-05	20.1661	13.1307	0.72759	-1.3744	0.58539	4.86336
A_52_P571832	GCTCGGTAAAATACAGCCAGCATTTTTCAATCTCTGAAATTTGTAATAAGGTTCGTTATC	AK028129	Hist2h2aa1	Histone cluster 2, H2aa1		1	2	0	8	16	0	0.2	0.02	0	0.0002	2e-05	0	27.2202	14	early down	0.28946	-3.45468	2.35889e-36	92.9675	27.011	0.26239	-3.81116	0	217.088	56.9919	0.86806	-1.15199	0.03366	178.301	154.731	0.63608	-1.57214	9.91859e-13	70.0038	44.5823	0.47665	-2.09797	4.75937e-34	146.708	69.9246	0.70346	-1.42155	4.42993e-06	133.093
A_52_P980627	CGTTTCTCATTTAGGAGTTTGATCGTAACATAATTCATTATTGATTGGGTGATTGGGAAC	AK080322				1	2	0	8	16	0	0.2	0.02	0	0.0002	2e-05	0	27.2202	14	early down	0.1821	-5.49145	2.84248e-11	14.9683	2.7586	0.10952	-9.13055	1e-05	33.1593	4.15526	0.54132	-1.84734	5e-05	28.4502	15.2787	0.60022	-1.66605	0.00497	12.5776	7.6876	0.60655	-1.64866	0.00386	22.1839	13.1797	0.96874	-1.03227	0.86784	18.1184
A_51_P378029	GTGAGGGAAAGGAAATGGAAGTCTGGGACTTGAACATTTTAGCTGCGGCAACATAACTTT	NM_026509	2310039E09Rik	RIKEN cDNA 2310039E09 gene		1	2	0	8	16	0	0.2	0.02	0	0.0002	2e-05	0	27.2202	14	early down	0.41051	-2.436	3.33685e-14	197.358	80.7576	0.2913	-3.43285	0	329.169	95.5037	0.55407	-1.80482	7.69953e-24	163.059	90.3793	0.64905	-1.54071	4.86832e-11	143.991	93.4578	0.49644	-2.01434	5.53372e-13	226.085	111.47	0.96593	-1.03527	0.61313	128.382
A_51_P301930	CCCAACTATTCCACACTGGTGACATGAGGGAGTTGGATATTAATGATGGTATTAGAATTT	NM_028977	Lrrc17	Leucine rich repeat containing 17	cellular component|extracellular space|TAS|GO:0005615|MGI|12466851	1	2	0	8	16	0	0.2	0.02	0	0.0002	2e-05	0	27.2202	14	early down	0.34821	-2.87181	0.00028	44.7461	14.3613	0.22375	-4.46926	0	506.807	113.322	0.79627	-1.25585	0.02933	62.9259	50.1817	0.54791	-1.8251	1.1564e-09	43.5318	23.8149	0.45376	-2.2038	2.34418e-38	344.508	156.326	1.49758	1.49758	1.15046e-07	49.8268
A_51_P434737	TCCCATTCTGGCATCTTTTCGTTATACTAGCCGATCTACTATATCTATGTGAGAAACCCC					1	2	0	8	16	0	0.2	0.02	0	0.0002	2e-05	0	27.2202	14	early down	0.0977	-10.235	8.7341e-11	30.3818	3.16126	0.19996	-5.00096	2.28437e-07	48.0831	8.94449	0.70856	-1.41132	0.07869	34.2243	23.6144	0.26845	-3.72507	9.45378e-11	27.0222	7.42083	0.4809	-2.07945	1.7815e-09	33.2206	16.1298	0.71821	-1.39234	7e-05	29.2408
A_52_P480044	TCCCATTCTGACATCTTTTCGTTATACTAGTCGATCTACTGTATCTATGGAAGAAACCCC	BC023105	BC023105	CDNA sequence BC023105		1	2	0	8	16	0	0.2	0.02	0	0.0002	2e-05	0	27.2202	14	early down	0.05668	-17.6434	7.30629e-26	54.6899	3.15175	0.17887	-5.59052	2.49371e-16	85.3737	14.9958	0.58396	-1.71245	6.60809e-08	65.9724	38.4616	0.39392	-2.53861	6.71265e-10	41.3109	16.3125	0.44998	-2.22232	1.27918e-11	57.4504	25.9563	0.7491	-1.33494	0.00025	51.12
A_51_P216605	AGACTGCTATGTGTCTATTCCTGTGGTTTAGATGGCAGATATGTCAGCTATTTTATGCTA	NM_177993	Hbp1	High mobility group box transcription factor 1	molecular function|DNA binding|IEA|GO:0003677|MGI|na//cellular component|nucleus|IEA|GO:0005634|MGI|na	1	2	0	8	16	0	0.2	0.02	0	0.0002	2e-05	0	27.2202	14	early down	0.35749	-2.79727	2.82052e-20	782.193	279.46	0.37171	-2.69024	0	642.79	238.695	0.51415	-1.94494	1.4564e-12	449.03	230.855	0.63551	-1.57353	1.21082e-08	614.395	390.394	0.59381	-1.68403	5.33975e-20	438.643	260.486	0.78285	-1.27738	0.00159	373.969
A_52_P391049	GATTAGGTTCAGCCATTGTAGTTTCAGCTTATTTGTTAGAAAAGATACCAATTTTCCTGC	AK029970		Transcribed locus		1	2	4	8	16	0	0.2	0.02	0.002	0.0002	2e-05	0	31.2222	12	early down	0.22618	-4.4213	1.55536e-07	11.878	2.7178	0.09677	-10.334	1.85836e-11	39.8949	4.07652	0.26694	-3.7461	0.00229	13.1297	3.7576	0.21025	-4.75618	2.33839e-09	13.002	2.80694	0.39478	-2.53306	3e-05	26.948	10.1459	0.48687	-2.05394	0.0064	12.491
A_52_P443538	ATTTCTACTAATATAGAGTTATAGTTGATTTTTCAGTGTTAACCTATCTTTTATTCCTGA	AK083603	S100pbp	S100P binding protein		1	2	4	8	16	0	0.2	0.02	0.002	0.0002	2e-05	0	31.2222	12	early down	0.35938	-2.78254	2.59201e-12	31.0329	11.0346	0.32368	-3.08946	5e-05	27.1676	8.37323	0.45865	-2.18029	0.00035	33.596	14.9089	0.58106	-1.721	0.00151	22.0032	13.0357	0.61395	-1.62879	0.00391	24.7012	14.6524	0.77671	-1.28749	0.02592	29.9379
A_51_P517430	TAATGACCATCTTAGGACACAGTCTCTATGGAAATTTTGCATTAATGACTGAAAGGTGTT	NM_007639	Cd1d1	CD1d1 antigen	biological process|antigen presentation|IDA|GO:0019882|MGI|11754812//biological process|antigen presentation, exogenous lipid antigen|IDA|GO:0048007|MGI|14557411//cellular component|early endosome|IDA|GO:0005769|MGI|11754812//molecular function|endogenous lipid antigen binding|IDA|GO:0030883|MGI|14722359//cellular component|external side of plasma membrane|IDA|GO:0009897|MGI|9133426,10201995,1175…	1	2	4	8	16	0	0.2	0.02	0.002	0.0002	2e-05	0	31.2222	12	early down	0.43699	-2.28836	6.45435e-24	1969.28	861.345	0.26069	-3.836	1.12104e-44	3931.43	1024.13	0.4566	-2.1901	1.04818e-14	3485.99	1586.53	0.66606	-1.50138	1e-05	1498.57	999.396	0.60947	-1.64078	2.18614e-07	2652.95	1609.11	0.83735	-1.19424	0.00536	2814.33
A_52_P153019	TGTCCTTGAGTAGAACACACATTTGAGTTTAATCTGTGTGGCTTACGTTCTTGGAATAAA	NM_008966	Ptgfr	Prostaglandin F receptor	molecular function|G-protein coupled receptor activity|IEA|GO:0004930|MGI|na//biological process|G-protein coupled receptor protein signaling pathway|TAS|GO:0007186|MGI|12466851//cellular component|integral to membrane|TAS|GO:0016021|MGI|12466851//molecular function|prostaglandin F receptor activity|TAS|GO:0004958|MGI|12466851//molecular function|prostaglandin receptor activity|ISS|GO:0004955|MGI…	1	2	4	8	16	0	0.2	0.02	0.002	0.0002	2e-05	0	31.2222	12	early down	0.08949	-11.1739	9.79548e-27	44.3155	3.90097	0.10285	-9.72319	0	169.294	17.4091	0.46384	-2.15589	1.32781e-24	284.266	131.904	0.63119	-1.5843	0.00184	32.8002	20.9811	0.6589	-1.51767	1.46063e-07	118.391	78.0497	0.87414	-1.14399	0.10338	222.529
A_52_P78078	CTTACCTAACATACTCATATACTTGAGTTCAAACTCGAGTATTGAAAAACAAAAACAAAA	AK020490	5730507A11Rik			1	2	4	8	16	0	0.2	0.02	0.002	0.0002	2e-05	0	31.2222	12	early down	0.20608	-4.85251	1e-05	24.7741	5.23303	0.16037	-6.23555	5.0619e-21	45.9988	7.45238	0.47779	-2.09296	4.68436e-11	45.7109	21.8037	0.51999	-1.9231	0.00259	18.9894	9.48108	0.60633	-1.64926	0.00192	32.6938	19.4515	0.71323	-1.40208	2e-05	37.7304
A_52_P118706	AGCCATCCAGAGAAATCCGCACAGAGGGGAACCTGAGAACAGAGGTGTACATATTAAAAA	AK080944	9630013D21Rik	Transcribed locus		1	2	4	8	16	0	0.2	0.02	0.002	0.0002	2e-05	0	31.2222	12	early down	0.30266	-3.30402	2.48424e-28	376.411	113.6	0.15798	-6.32984	0	494.997	78.1984	0.31623	-3.16229	5.60519e-45	399.681	126.314	0.50572	-1.9774	1.63769e-15	297.925	150.411	0.47267	-2.11566	9.64358e-22	326.199	154.285	0.71616	-1.39634	6.95382e-07	320.772
A_52_P1109339	CAGAGAAAGATAAGGAAGTGACGACATCTGGTTGGAGAATTGGGGAAAAGGTTTCAGAAC	AK141470	Igbp1	Immunoglobulin (CD79A) binding protein 1	biological process|B cell activation|IEA|GO:0042113|MGI|na//biological process|regulation of signal transduction|IEA|GO:0009966|MGI|na//biological process|response to biotic stimulus|IEA|GO:0009607|MGI|na	1	2	4	8	16	0	0.2	0.02	0.002	0.0002	2e-05	0	31.2222	12	early down	0.28028	-3.56789	2.34936e-40	241.138	67.5913	0.31737	-3.15086	0	258.329	81.8456	0.34837	-2.87054	2.07135e-25	174.382	60.6846	0.53616	-1.86512	7.08214e-10	186.475	99.868	0.60431	-1.65478	4.59515e-17	167.08	101.021	0.70053	-1.42748	1.11198e-07	131.101
A_51_P393055	AAACAAACCACCAGGGAATTAAGATCCGTGACTGAGATGAATGTTTTAAATAAGACCATT	AK152407	Nmnat1	Nicotinamide nucleotide adenylyltransferase 1	biological process|NAD biosynthesis|IEA|GO:0009435|MGI|na//biological process|biosynthesis|IEA|GO:0009058|MGI|na//molecular function|magnesium ion binding|IEA|GO:0000287|MGI|na//molecular function|nicotinamide-nucleotide adenylyltransferase activity|IEA|GO:0000309|MGI|na//molecular function|nucleotidyltransferase activity|IEA|GO:0016779|MGI|na//cellular component|nucleus|IEA|GO:0005634|MGI|na//bi…	1	2	4	8	16	0	0.2	0.02	0.002	0.0002	2e-05	0	31.2222	12	early down	0.37601	-2.65947	6.53872e-18	2151.69	804.539	0.30728	-3.25433	1.30983e-26	3435.13	1053.94	0.4538	-2.2036	2.74366e-08	2364.48	1061.42	0.55962	-1.78692	1.56546e-06	1638.09	911.727	0.63792	-1.56759	6.76965e-06	2358.03	1498.32	0.69642	-1.43591	0.00071	1888.86
A_51_P219385	CCCACTGATACCCATTTCCCAAAATTTCCTGAGAGACCAGGGTGGCCTAGGGACAGCCCT	NM_011383	Six5	Sine oculis-related homeobox 5 homolog (Drosophila)	molecular function|DNA binding|IEA|GO:0003677|MGI|na//biological process|development|IEA|GO:0007275|MGI|na//cellular component|nucleus|IEA|GO:0005634|MGI|na//biological process|regulation of transcription|IEA|GO:0045449|MGI|na//biological process|regulation of transcription, DNA-dependent|IEA|GO:0006355|MGI|na//biological process|transcription|IEA|GO:0006350|MGI|na//molecular function|transcripti…	1	2	4	8	16	0	0.2	0.02	0.002	0.0002	2e-05	0	31.2222	12	early down	0.30459	-3.28311	5.77062e-25	1443.11	439.417	0.33353	-2.99827	1.87476e-24	1929.52	636.543	0.40958	-2.44153	3.34943e-39	1808.02	739.588	0.60147	-1.6626	4.74832e-14	1109.92	667.83	0.665	-1.50377	2.36416e-08	1346.48	894.126	0.72254	-1.38401	9.87666e-07	1535.81
A_51_P437883	GTAGTTGTACAGCACTGAGCTGTGAAAACACTTCACAAGGTTGTTGTGAGGCAGGCATCT	NM_145819	Mzf1	Myeloid zinc finger 1	molecular function|nucleic acid binding|IEA|GO:0003676|MGI|na//cellular component|nucleus|IEA|GO:0005634|MGI|na//biological process|regulation of transcription, DNA-dependent|ISS|GO:0006355|MGI|12466851//molecular function|transcription factor activity|ISS|GO:0003700|MGI|12466851	1	2	4	8	16	0	0.2	0.02	0.002	0.0002	2e-05	0	31.2222	12	early down	0.2573	-3.88652	0	280.41	72.4582	0.30741	-3.25294	3.6353e-27	582.497	177.146	0.40793	-2.4514	4.51218e-43	352.622	143.752	0.5056	-1.97785	5.46791e-30	234.391	118.466	0.62218	-1.60726	1.45388e-12	392.417	243.671	0.71421	-1.40015	7.15856e-06	281.048
A_52_P524353	CAGTGAGAGTCATCTTCAAGGACACTTTCTCATATCATTTGAAATTTTCTTGGGGTCAGA	NM_147220	Abca9	ATP-binding cassette, sub-family A (ABC1), member 9	molecular function|ATP binding|ISS|GO:0005524|MGI|12466851//molecular function|ATPase activity, coupled to transmembrane movement of substances|ISS|GO:0042626|MGI|12466851//cellular component|membrane|ISS|GO:0016020|MGI|12466851//molecular function|nucleotide binding|ISS|GO:0000166|MGI|12466851//biological process|transport|ISS|GO:0006810|MGI|12466851	1	2	4	8	16	0	0.2	0.02	0.002	0.0002	2e-05	0	31.2222	12	early down	0.31689	-3.15568	2.58911e-11	129.104	41.059	0.08466	-11.8122	0	186.099	15.6022	0.14966	-6.68168	0	273.819	40.9618	0.54984	-1.81873	6.28595e-08	99.5102	54.7225	0.54669	-1.82919	4.88893e-27	120.395	65.814	0.77221	-1.29498	0.00086	217.991
A_51_P389864	CTCATATTCTTCAACTCCAGCTTCAAGGAAATCAACAGCTCACATTTTAGTACAAACAGC	NM_178879	C76566	Expressed sequence C76566	molecular function|transferase activity|IEA|GO:0016740|MGI|na//molecular function|transferase activity, transferring glycosyl groups|IEA|GO:0016757|MGI|na	1	2	4	8	16	0	0.2	0.02	0.002	0.0002	2e-05	0	31.2222	12	early down	0.34045	-2.93732	1.98651e-25	3465.23	1181.15	0.23735	-4.21325	0	7165.56	1698.96	0.39666	-2.52104	1.4013e-45	8836.68	3504.57	0.64159	-1.55862	1.66066e-07	2688.81	1726.86	0.66432	-1.50531	8.9678e-12	4842.17	3215.39	0.80384	-1.24404	2e-05	7308.79
A_52_P367755	GAGTAGCGGATAATTCTCATAGCCTCTTTATTTTTCTACTTGAAACAGTGTAAAACCTAC	AK028129	Hist2h2aa1	Histone cluster 2, H2aa1		1	2	0	8	16	32	0.2	0.02	0	0.0002	2e-05	2e-06	59.2202	5	early down	0.30514	-3.27719	5.01177e-14	79.2792	24.2517	0.22702	-4.40488	1.49758e-23	200.537	45.0088	0.9256	-1.08038	0.16943	155.208	143.651	0.60318	-1.65789	3.8123e-06	65.1461	39.7362	0.47626	-2.09968	5.57621e-35	138.623	65.992	0.63405	-1.57717	2.58998e-09	131.24
A_52_P434306	CTCCTGGAAAACCAGTATGTCACCTGCCGGGTCTGGATGAATGCTGACTGTCAGACAGGG	ENSMUST00000110056	ENSMUSG00000079022			1	2	0	8	16	32	0.2	0.02	0	0.0002	2e-05	2e-06	59.2202	5	early down	0.38872	-2.57257	1.55246e-09	211.028	81.5272	0.32407	-3.08572	1.4013e-45	290.41	93.967	1.36263	1.36263	0.00114	95.6781	129.189	0.57824	-1.72938	5.78844e-06	159.807	92.625	0.6564	-1.52347	5.94873e-13	199.356	130.889	0.57842	-1.72885	1.55221e-07	65.9561
A_51_P398766	TCAAAAACACTTTCTCCTTCTAAGAGTTTTAGAATGACTTCTACACAGAATGGAGAACTC	NM_010259	Gbp1	Guanylate nucleotide binding protein 1	molecular function|GTP binding|IEA|GO:0005525|MGI|na//molecular function|GTPase activity|IEA|GO:0003924|MGI|na//biological process|immune response|IEA|GO:0006955|MGI|na	1	2	0	8	16	32	0.2	0.02	0	0.0002	2e-05	2e-06	59.2202	5	early down	0.29529	-3.38654	0	175.601	51.9139	0.23665	-4.22573	0	705.872	166.629	0.51203	-1.95301	9.72338e-11	194.056	98.5384	0.42683	-2.34283	6.87167e-10	137.49	58.148	0.37264	-2.68357	1.84167e-32	472.21	175.341	0.56307	-1.77599	5.90027e-15	133.144
A_51_P203955	GTTTCTCCTGTATAATCTTAAGTGTTCCTCTTTCCTACAGATAGCTTCTGTAATCACAGA	NM_010260	Gbp2	Guanylate nucleotide binding protein 2	molecular function|GTP binding|ISS|GO:0005525|MGI|12466851//molecular function|GTPase activity|ISS|GO:0003924|MGI|9862701//cellular component|cellular component unknown|ND|GO:0008372|MGI|na//biological process|immune response|ISS|GO:0006955|MGI|12466851	1	2	0	8	16	32	0.2	0.02	0	0.0002	2e-05	2e-06	59.2202	5	early down	0.42003	-2.38078	3.94036e-16	203.211	85.2555	0.25951	-3.85337	0	863.877	224.281	0.61558	-1.62449	1.08527e-14	358.14	220.659	0.54425	-1.83739	3e-05	162.662	87.7538	0.40019	-2.49879	0	586.203	234.604	0.64153	-1.55878	5.84656e-10	284.421
A_51_P198137	GTCTTACTTGACTGGATGATGAAAGTTGGGTACCACAAATCCCTATATAGACTTTCCACT	NM_178648	Ubxd6	UBX domain containing 6	cellular component|integral to membrane|TAS|GO:0016021|MGI|12466851	1	2	0	8	16	32	0.2	0.02	0	0.0002	2e-05	2e-06	59.2202	5	early down	0.48368	-2.06748	2.97217e-39	2613.94	1264.29	0.29606	-3.37769	9.10844e-44	3166.96	934.401	0.61969	-1.61372	1.92091e-19	2151.7	1333.31	0.65013	-1.53815	6.05387e-14	2050.1	1333.44	0.61885	-1.61589	1.0104e-18	2202.47	1363	0.66038	-1.51428	6.55912e-13	1749.53
A_51_P199352	CTGAAAATTCTCTTCGTTTTGTTCGTTGACTTAATGTCCATTATGTATGTCGTCATAACG	AK009351	2310015B20Rik	RIKEN cDNA 2310015B20 gene		1	2	4	8	16	32	0.2	0.02	0.002	0.0002	2e-05	2e-06	63.2222	25	early down	0.29344	-3.4079	1.55509e-17	240.985	70.3456	0.25109	-3.98256	8.46311e-39	483.919	121.602	0.33989	-2.94214	1.96679e-39	429.71	145.95	0.42324	-2.3627	4.22506e-13	176.416	74.6135	0.36087	-2.7711	0	342.949	123.656	0.5444	-1.83689	2.17806e-18	343.345
A_51_P432907	ACGAAGTGGTAAAAACTCACGGTTACTAGTGAGCGACACAGACACAGACTTTCCAGTCTA	AK012372	ENSMUSG00000074807	Transcribed locus, strongly similar to XP_001480914.1 PREDICTED: hypothetical protein [Mus musculus]		1	2	4	8	16	32	0.2	0.02	0.002	0.0002	2e-05	2e-06	63.2222	25	early down	0.29393	-3.40219	0	65.0876	19.175	0.2262	-4.42085	7.59385e-32	79.0259	17.9082	0.27693	-3.61107	3.79752e-43	60.9202	16.8971	0.50416	-1.9835	4.02309e-24	46.3914	23.3824	0.65758	-1.52072	4.21572e-08	45.6857	30.0818	0.55272	-1.80924	7.28385e-17	48.4984
A_52_P488409	AGAAAACATGCACTTTGCAAGGGAGTTTAGATATAACCGTGTCCTAAGCTTTGTGGTAAT	AK016397	Exosc3			1	2	4	8	16	32	0.2	0.02	0.002	0.0002	2e-05	2e-06	63.2222	25	early down	0.34756	-2.87719	6.19695e-08	28.2632	10.0827	0.2221	-4.50251	3.33943e-25	44.2786	9.9092	0.33937	-2.94661	7.48227e-08	19.5428	6.70611	0.49778	-2.00892	5.7553e-13	18.6352	9.25164	0.4021	-2.48692	1.4957e-11	30.1455	11.9223	0.39696	-2.51918	0.00037	15.5902
A_51_P418711	GCTCGGCAACCTTTACTATCTATCAACTAAGAGGCTAAATATATGCCATCAGGTAATAGC	AK017657	5730453C05Rik			1	2	4	8	16	32	0.2	0.02	0.002	0.0002	2e-05	2e-06	63.2222	25	early down	0.35798	-2.79342	0.00018	40.6029	13.6037	0.37319	-2.67959	8e-05	74.6271	26.7669	0.42612	-2.34674	2.005e-18	65.1578	27.7339	0.65401	-1.52904	0.00233	33.9125	21.6777	0.52876	-1.89122	8e-05	48.8054	25.2718	0.49649	-2.01415	2.79821e-22	51.7786
A_51_P262453	TAAACCCTCAATTGTCAAAAGAATGAATGAATCGCGCGTTCTATCCCGGAGGTTCTAATG	AK021406	Ubr2	Ubiquitin protein ligase E3 component n-recognin 2	molecular function|ligase activity|IEA|GO:0016874|MGI|na//biological process|male meiosis I|IMP|GO:0007141|MGI|14585983//molecular function|protein binding|IGI|GO:0005515|MGI|11689692,14585983//molecular function|protein binding|IPI|GO:0005515|MGI|11689692,14585983//biological process|spermatogenesis|IMP|GO:0007283|MGI|14585983//molecular function|ubiquitin conjugating enzyme activity|IGI|GO:0004…	1	2	4	8	16	32	0.2	0.02	0.002	0.0002	2e-05	2e-06	63.2222	25	early down	0.13473	-7.42215	2.35214e-11	30.5031	4.201	0.18348	-5.45018	8.24283e-14	52.7325	9.44147	0.24655	-4.05592	2.46035e-32	66.4709	16.3609	0.42814	-2.33568	1.51188e-08	23.7995	10.0166	0.5542	-1.80441	2.20985e-13	36.6396	20.2843	0.44131	-2.266	7.25812e-20	55.431
A_52_P459259	CTTAACCTAAATATTGGAAAATGACTTTCTTGAAATGTCAGTGTAACTAAAAAGAGTTAT	AK039347	4930528A17Rik	RIKEN cDNA 4930528A17 gene		1	2	4	8	16	32	0.2	0.02	0.002	0.0002	2e-05	2e-06	63.2222	25	early down	0.10313	-9.69691	3.15201e-32	60.6305	6.30515	0.27079	-3.69296	5.47955e-16	86.0048	23.048	0.39756	-2.51535	0.00181	66.2703	24.7573	0.42451	-2.35565	2.87124e-07	46.2228	19.4431	0.60157	-1.66231	8.18851e-17	54.2948	32.6696	0.50361	-1.98568	8.44357e-08	46.9868
A_52_P996032	CAGTGTGAAGATTTTTCTAACCATGTGTTACATTGTGAAATGAGAATAAGAGACGCAAGT	AK041714	A630031M23Rik	Transcribed locus		1	2	4	8	16	32	0.2	0.02	0.002	0.0002	2e-05	2e-06	63.2222	25	early down	0.13199	-7.5765	0	461.081	61.0266	0.19338	-5.1711	0	541.5	104.659	0.35592	-2.80959	2.93101e-32	459.027	163.326	0.40384	-2.47623	0	366.294	147.82	0.57558	-1.73737	8.9094e-07	372.865	213.558	0.60488	-1.65321	8.7287e-12	358.885
A_52_P860288	AAGATTATGAAATACTTTTTAAATGTCCTACTTTCCAAATATATCTTGTGTTTTCTCCAG	AK076662	Ppia	Peptidylprolyl isomerase A	cellular component|cytosol|IDA|GO:0005829|MGI|12927782//molecular function|isomerase activity|IEA|GO:0016853|MGI|na//molecular function|peptidyl-prolyl cis-trans isomerase activity|IEA|GO:0003755|MGI|na//biological process|protein folding|IEA|GO:0006457|MGI|na	1	2	4	8	16	32	0.2	0.02	0.002	0.0002	2e-05	2e-06	63.2222	25	early down	0.48615	-2.05696	0.00059	52.624	25.6628	0.38276	-2.61263	1.53935e-19	121.827	47.0659	0.45081	-2.21822	9e-05	78.1959	33.8282	0.60511	-1.65258	0.00027	42.3955	25.6632	0.55833	-1.79107	3.35327e-06	71.19	39.5593	0.49964	-2.00146	2.22533e-11	61.1862
A_52_P190763	ATCAAGTTCCAGAGGAGTCTCCAAGTCCTAGAACTTCTATGACACTGTTGGCTTCAGGAA	AK080337	4930524L23Rik			1	2	4	8	16	32	0.2	0.02	0.002	0.0002	2e-05	2e-06	63.2222	25	early down	0.34712	-2.88083	0.00143	23.5132	8.44045	0.26876	-3.72078	2.81115e-11	44.9876	11.8979	0.14112	-7.08615	3.12818e-15	22.2247	3.16744	0.61571	-1.62415	0.0016	18.5107	11.571	0.65868	-1.51819	1.30884e-09	26.6244	17.5382	0.46421	-2.1542	1.4552e-08	16.5859
A_52_P362981	CAGGTTCCTCATTTGTAGATGGAGTGTTCGCTGTAGTACACCAAGTTGACCAAAAACTAA	AK085558		Transcribed locus		1	2	4	8	16	32	0.2	0.02	0.002	0.0002	2e-05	2e-06	63.2222	25	early down	0.26747	-3.73873	0	634.416	170.171	0.18297	-5.46536	0	1308.27	238.914	0.21695	-4.60928	0	1133.85	245.899	0.50771	-1.96963	7.00669e-25	485.947	246.514	0.48786	-2.04977	1.78877e-28	905.011	441.631	0.39823	-2.51111	4.10984e-32	929.908
A_52_P668903	ATCAGACAGTACTTTCTCAGGAATCTAAACTATGTATCTCACTGGTTTTCTAACCACAAG	AK087716	Mrfap1			1	2	4	8	16	32	0.2	0.02	0.002	0.0002	2e-05	2e-06	63.2222	25	early down	0.11673	-8.5667	0	115.83	13.5236	0.0965	-10.3627	5.49846e-31	103.752	9.95565	0.20055	-4.98639	0	111.567	22.3237	0.33868	-2.95264	1.40182e-14	90.7889	30.6518	0.43572	-2.29505	9.42022e-12	69.248	30.1492	0.33163	-3.01544	1.58241e-23	81.7913
A_52_P980581	TATTTTTACCATTTCCTCTATGTTTATAATTTCGGGGCCGGTCACTTGATTTTGAACAAC	AK089955				1	2	4	8	16	32	0.2	0.02	0.002	0.0002	2e-05	2e-06	63.2222	25	early down	0.25961	-3.85191	0	79.7401	20.6863	0.22977	-4.3521	4.05272e-30	136.887	31.4039	0.31255	-3.19947	9.52645e-23	145.112	45.5875	0.56318	-1.77562	8.14832e-11	72.4502	40.8826	0.48823	-2.04823	1.22319e-33	94.1519	45.9694	0.53548	-1.86748	1.66601e-12	114.74
A_51_P304256	GATTAAGTCGGACTCCTAACGATTGGATCTAGCAATCCTTCAGTAAATAAGCCCGTGTTT	AV047664				1	2	4	8	16	32	0.2	0.02	0.002	0.0002	2e-05	2e-06	63.2222	25	early down	0.38849	-2.57405	0.00012	55.5996	21.4885	0.12179	-8.21083	1.21553e-27	80.44	9.71616	0.12485	-8.0094	1.31442e-42	97.8238	12.2517	0.54416	-1.83771	1.13488e-09	43.7506	23.8611	0.47869	-2.08905	1.18059e-29	55.0507	26.3523	0.4314	-2.31805	2.31823e-27	73.153
A_52_P219943	TTGGCACTGTAAGAATTTCTATTCTCTGTAATGTTTTTCAAAATAAAACTCTTCAAACTG	BC055805	Epc1	Enhancer of polycomb homolog 1 (Drosophila)	biological process|chromatin modification|IEA|GO:0016568|MGI|na//cellular component|nucleus|IEA|GO:0005634|MGI|na//biological process|regulation of cell growth|IEA|GO:0001558|MGI|na//biological process|regulation of transcription, DNA-dependent|IEA|GO:0006355|MGI|na//biological process|transcription|IEA|GO:0006350|MGI|na	1	2	4	8	16	32	0.2	0.02	0.002	0.0002	2e-05	2e-06	63.2222	25	early down	0.40867	-2.44694	0	1039.82	424.899	0.20178	-4.95591	0	1011.76	203.893	0.3061	-3.26687	2.1946e-40	671.332	204.926	0.57912	-1.72677	1.14368e-16	784.035	454.917	0.57696	-1.73321	9.94404e-12	698.868	401.185	0.57556	-1.73744	6.99536e-21	527.712
A_52_P288251	TTCTACAGAATTGGCCCTTACACCAACTTATCTTGGTCTTGCTACCTGAACATTGGTGCC	NM_001001183	Tmem204	Transmembrane protein 204		1	2	4	8	16	32	0.2	0.02	0.002	0.0002	2e-05	2e-06	63.2222	25	early down	0.34181	-2.92561	1.51575e-19	63.5998	21.85	0.22214	-4.50158	3.78008e-13	211.372	48.2715	0.20191	-4.95278	0	471.304	95.005	0.49793	-2.0083	1.26592e-07	50.2379	25.2821	0.59265	-1.68735	5.8318e-10	126.838	74.9373	0.60383	-1.65609	2.85069e-11	379.57
A_51_P494655	TGGATGCCACCGAGGACCAGTTGTGCTGCAAGGAACACTGAAGCGCTCCACCAGGCCCAT	NM_001080940	EG624219	Predicted gene, EG624219		1	2	4	8	16	32	0.2	0.02	0.002	0.0002	2e-05	2e-06	63.2222	25	early down	0.33034	-3.02714	0	85.2965	28.1079	0.35227	-2.83876	9.14689e-33	115.22	40.488	0.29642	-3.37358	8.9543e-43	89.0913	26.448	0.54474	-1.83575	1.08732e-23	69.22	37.726	0.58665	-1.70458	0.00269	73.8258	43.1783	0.50705	-1.97219	1.2926e-10	70.2313
A_51_P201982	ACCTATCTTGATGGCTTAGTTTTTAATGGCTGGCTACTATTTACTATATGGCAAAAATGC	NM_007426	Angpt2	Angiopoietin 2	biological process|angiogenesis|IEA|GO:0001525|MGI|na//biological process|cell differentiation|IEA|GO:0030154|MGI|na//biological process|development|IEA|GO:0007275|MGI|na//biological process|endoderm development|TAS|GO:0007492|MGI|10051567//cellular component|extracellular space|TAS|GO:0005615|MGI|12466851//biological process|transmembrane receptor protein tyrosine kinase signaling pathway|TAS|GO…	1	2	4	8	16	32	0.2	0.02	0.002	0.0002	2e-05	2e-06	63.2222	25	early down	0.1805	-5.54026	0	121.659	21.9322	0.13137	-7.61205	0	444.66	58.3125	0.21726	-4.60271	0	278.143	60.3584	0.53954	-1.85343	6e-05	98.2153	52.705	0.46773	-2.13798	1.89472e-21	319.303	149.394	0.46706	-2.14106	7.04489e-31	216.557
A_51_P444447	GACATTTCCGACAGACTTTTGTAGATAAGAGGAAGAGACTGCGCATGCTTTTTATATTCA	NM_007679	Cebpd	CCAAT/enhancer binding protein (C/EBP), delta	molecular function|DNA binding|IDA|GO:0003677|MGI|12821655//cellular component|nucleus|IDA|GO:0005634|MGI|11940593,12821655//molecular function|protein homodimerization activity|IDA|GO:0042803|MGI|12821655//biological process|regulation of transcription, DNA-dependent|IEA|GO:0006355|MGI|na//biological process|transcription|IEA|GO:0006350|MGI|na	1	2	4	8	16	32	0.2	0.02	0.002	0.0002	2e-05	2e-06	63.2222	25	early down	0.3035	-3.29491	1.01459e-17	7280.55	2190.6	0.1559	-6.41435	0	30020.4	4680.27	0.33092	-3.02187	1.725e-23	71298	23315.6	0.58047	-1.72273	4.43611e-07	5349.94	3097.98	0.60285	-1.65878	7.92502e-17	19461.5	11724.8	0.50945	-1.96291	1.05734e-11	57094.5
A_52_P565940	ACTCAAAAATGAAAGTTGCCAATAGGAGGCCATATCGCGAATACTACGTAGAGGCTTTTG	NM_008739	Nsd1	Nuclear receptor-binding SET-domain protein 1	molecular function|chromatin binding|IDA|GO:0003682|MGI|15522233//biological process|gastrulation (sensu Mammalia)|IMP|GO:0010003|MGI|12805229//molecular function|histone methyltransferase activity|IDA|GO:0042054|MGI|12805229//biological process|negative regulation of transcription from RNA polymerase II promoter|IDA|GO:0000122|MGI|15169884//cellular component|nucleus|IC|GO:0005634|MGI|15169884//…	1	2	4	8	16	32	0.2	0.02	0.002	0.0002	2e-05	2e-06	63.2222	25	early down	0.49796	-2.00819	3e-05	24.1099	11.9337	0.38974	-2.56583	3.83763e-13	50.9409	19.8892	0.25847	-3.86887	9.07537e-20	37.6485	9.75511	0.58688	-1.70394	0.00016	19.8844	11.5296	0.55712	-1.79494	1.79958e-10	33.7815	18.7862	0.60788	-1.64505	6.84974e-11	28.6213
A_51_P400217	AGGGGTAGAACGTGAGGTTTTGCAGAGCCTAGAAGATGGAATTATGCAGCTTTTCCTTGT	NM_016982	Vpreb1	Pre-B lymphocyte gene 1	cellular component|extracellular space|TAS|GO:0005615|MGI|12466851//biological process|hemopoiesis|IMP|GO:0030097|MGI|10221657//biological process|immune response|IPI|GO:0006955|MGI|8625987//cellular component|plasma membrane|IPI|GO:0005886|MGI|8625987//molecular function|receptor activity|IPI|GO:0004872|MGI|8625987	1	2	4	8	16	32	0.2	0.02	0.002	0.0002	2e-05	2e-06	63.2222	25	early down	0.15368	-6.50689	5.26229e-20	59.4188	9.16914	0.15461	-6.46786	0	179.107	27.7388	0.33278	-3.00496	9.13741e-35	148.387	49.2404	0.42058	-2.37766	2.0112e-09	46.6076	19.6837	0.62534	-1.59912	1.85738e-06	120.07	74.9745	0.58828	-1.69986	1.18249e-09	125.092
A_51_P452003	GAATACGCCTCGATAAACCGGGCCGTGCCGCAGATGCCCACCGGGATGGAGAAGGAAGAG	NM_027497	Epc1	Enhancer of polycomb homolog 1 (Drosophila)	biological process|chromatin modification|IEA|GO:0016568|MGI|na//cellular component|nucleus|IEA|GO:0005634|MGI|na//biological process|regulation of cell growth|IEA|GO:0001558|MGI|na//biological process|regulation of transcription, DNA-dependent|IEA|GO:0006355|MGI|na//biological process|transcription|IEA|GO:0006350|MGI|na	1	2	4	8	16	32	0.2	0.02	0.002	0.0002	2e-05	2e-06	63.2222	25	early down	0.48312	-2.06987	3.52028e-26	456.445	221.142	0.2647	-3.77786	0	470.943	124.486	0.35568	-2.81154	8.6525e-24	351.687	124.708	0.65526	-1.52611	1.07827e-15	351.625	230.39	0.63278	-1.58033	2.61654e-13	323.274	204.415	0.64418	-1.55237	1.41544e-10	272.721
A_52_P46384	ATTGCAGGACCCCATTCTGAGAGACAACCCATCAGCAGTCAGTCAGGACCTCCTGAGCTT	NM_029857	Tmco4	Transmembrane and coiled-coil domains 4	cellular component|integral to membrane|TAS|GO:0016021|MGI|12466851	1	2	4	8	16	32	0.2	0.02	0.002	0.0002	2e-05	2e-06	63.2222	25	early down	0.46104	-2.16902	2.72239e-22	156.581	72.5021	0.26607	-3.7584	1.06953e-36	230.913	60.7003	0.31595	-3.16501	0	89.209	28.1739	0.57678	-1.73377	1.26883e-20	120.45	69.5281	0.55282	-1.80892	1.29668e-07	149.057	81.5516	0.55395	-1.80523	2.53868e-15	74.6648
A_52_P336026	TGACTTAGCAACCAGTTTGGTTCTTGATCCCTACTTAGGTTTTCAGACACACAAAATGAA	NM_144871	Suv420h1	Suppressor of variegation 4-20 homolog 1 (Drosophila)	cellular component|condensed nuclear chromosome, pericentric region|IDA|GO:0000780|MGI|15145825//molecular function|histone lysine N-methyltransferase activity (H4-K20 specific)|IDA|GO:0042799|MGI|15145825//biological process|histone methylation|IDA|GO:0016571|MGI|15145825//cellular component|nucleus|IEA|GO:0005634|MGI|na	1	2	4	8	16	32	0.2	0.02	0.002	0.0002	2e-05	2e-06	63.2222	25	early down	0.36351	-2.75096	2.40999e-28	256.9	92.8835	0.34501	-2.8985	7.86317e-32	429.932	148.113	0.43799	-2.28314	1.24523e-28	376.681	164.704	0.58184	-1.71868	1.48759e-16	196.54	114.237	0.64466	-1.5512	2.59013e-16	291.83	188.11	0.60709	-1.6472	1.57915e-10	296.817
A_51_P302566	CTTGCATCTTCTAGTTAGTCTGCTTCCATTCAAAGATTAAGACATGCTTAGGTAATTAAC	NM_172778	Maob	Monoamine oxidase B	molecular function|amine oxidase activity|ISS|GO:0008131|MGI|12466851//biological process|electron transport|ISS|GO:0006118|MGI|12466851//cellular component|integral to membrane|ISS|GO:0016021|MGI|12466851//cellular component|mitochondrion|ISS|GO:0005739|MGI|12466851//molecular function|oxidoreductase activity|ISS|GO:0016491|MGI|12466851	1	2	4	8	16	32	0.2	0.02	0.002	0.0002	2e-05	2e-06	63.2222	25	early down	0.34572	-2.89249	2.64803e-09	82.555	28.6334	0.23059	-4.33669	0	173.455	39.9887	0.32429	-3.08368	3.52612e-27	96.2308	31.1389	0.56989	-1.75471	1e-05	66.5113	37.8588	0.46604	-2.14573	3.17689e-24	120.729	56.2069	0.64188	-1.55793	1.1003e-14	79.2036
A_52_P199237	GATATAAGTTCCAGTTTGGCGGTACATTTGGGCATCTTACCCATGATGCTCTGGGCCTCA	NM_177377	4833436C18Rik	RIKEN cDNA 4833436C18 gene		1	2	4	8	16	32	0.2	0.02	0.002	0.0002	2e-05	2e-06	63.2222	25	early down	0.41914	-2.38587	2.32168e-19	104.181	43.8126	0.47297	-2.11431	8.58425e-17	149.672	70.4495	0.47546	-2.10324	4.69e-35	136.892	65.0846	0.61801	-1.61811	6.12099e-13	78.1704	48.4268	0.6513	-1.5354	9.78754e-12	104.507	68.1211	0.59626	-1.67712	8.33963e-19	107.743
A_52_P606754	TGGCCTTATATTTCTAGTCCAACCCTACGGTTGCAATATTCACATTGAGGTTAGGCGGAG	AK034700				1	0	0	8	0	0	0.1	0	0	0.0001	0	0	9.1001	75	early up	2.11517	2.11517	4.73705e-15	146.074	316.707	0.88694	-1.12747	0.20085	319.21	285.591	1.01411	1.01411	0.84205	484.931	493.712	1.58154	1.58154	2.55904e-06	114.193	179.073	1.08044	1.08044	0.56264	213.66	234.699	1.08165	1.08165	0.20348	391.011
A_51_P465888	GCAAGGACTGAATATTTTCGCTTATCTAATCACAGCTTTATTTCTTTAGTAAGCCCTAAG	AK037854				1	0	0	8	0	0	0.1	0	0	0.0001	0	0	9.1001	75	early up	2.5904	2.5904	1.76608e-19	49.8131	130.822	1.15276	1.15276	0.03	185.158	212.647	1.15841	1.15841	0.0076	235.269	272.543	2.0618	2.0618	2.028e-07	41.1283	83.8674	1.16254	1.16254	0.01637	129.785	151.166	0.83794	-1.1934	0.01806	183.128
A_52_P539710	TCCACGATCCTACACGCACCAGGATACTACAATCTGTAATTGTCCCTTATATTATTAGTG	AK042939	A730041O05Rik	Transcribed locus		1	0	0	8	0	0	0.1	0	0	0.0001	0	0	9.1001	75	early up	2.60137	2.60137	8.89739e-18	17.7427	45.9427	1.14535	1.14535	0.46155	41.9314	47.174	1.20523	1.20523	0.0068	38.7333	46.6796	1.75506	1.75506	0.00013	12.0083	20.8021	1.05631	1.05631	0.74254	29.0463	30.5456	0.8231	-1.21492	0.07765	31.1014
A_52_P494069	TATAGAAAAGAAATGAAGCCAATAACTGTCATTTTTAATATAACTAATTTGATGAGGCTT	AK044652	Zdhhc2	Zinc finger, DHHC domain containing 2	molecular function|acyltransferase activity|IEA|GO:0008415|MGI|na//molecular function|metal ion binding|IEA|GO:0046872|MGI|na//molecular function|palmitoyltransferase activity|IDA|GO:0016409|MGI|15603741//molecular function|transferase activity|IEA|GO:0016740|MGI|na//molecular function|zinc ion binding|IEA|GO:0008270|MGI|na//biological process|protein palmitoylation|IDA|GO:0018345|MGI|15603741//c…	1	0	0	8	0	0	0.1	0	0	0.0001	0	0	9.1001	75	early up	3.06599	3.06599	8.90217e-09	7.63721	24.0693	2.42207	2.42207	0.1453	14.0755	35.1171	1.11737	1.11737	0.31391	19.3301	21.5371	2.1813	2.1813	0.00023	7.02523	15.8954	1.52789	1.52789	0.22009	10.1468	14.3084	0.6432	-1.55473	0.05934	13.7277
A_51_P280666	TAGTTCCCTTATGTTTTGTTTGTTTCTAGAAAGATAGTTTTAGCCATGTAGTTTTAAAAT	AK045534	B230209C24Rik	RIKEN cDNA B230209C24 gene		1	0	0	8	0	0	0.1	0	0	0.0001	0	0	9.1001	75	early up	2.5286	2.5286	2e-05	18.7863	46.6854	1.47539	1.47539	0.01507	58.275	85.7426	1.40049	1.40049	0.06192	38.8934	54.2513	1.6625	1.6625	0.0002	13.6169	22.2948	0.85796	-1.16555	0.06879	37.2036	31.7008	0.84273	-1.18661	0.09995	30.7879
A_52_P470211	CGAGTCTTGTAACAAGCTACATTCCAAAAGCTTCAAGCGAAACAGTTGCACGAGAGAGAA	AK045733	Rai14	Retinoic acid induced 14	molecular function|DNA binding|ISS|GO:0003677|MGI|12466851//cellular component|mitochondrion|IDA|GO:0005739|MGI|14651853//biological process|regulation of transcription, DNA-dependent|ISS|GO:0006355|MGI|12466851//molecular function|transcription factor activity|ISS|GO:0003700|MGI|12466851	1	0	0	8	0	0	0.1	0	0	0.0001	0	0	9.1001	75	early up	2.30879	2.30879	1.85917e-16	102.795	237.407	0.95593	-1.0461	0.77665	344.121	324.551	1.06622	1.06622	0.41231	535.729	573.691	1.83958	1.83958	1.77568e-06	77.9314	146.671	1.10284	1.10284	0.59542	235.41	256.776	1.05496	1.05496	0.57096	415.543
A_52_P891664	AGGCAGACATATAAGAGTTTAAACTCTAACTCAGTAAATGGTATGGAGTTGGTATATGGA	AK048549				1	0	0	8	0	0	0.1	0	0	0.0001	0	0	9.1001	75	early up	2.80255	2.80255	0.00011	10.4421	28.6954	1.27852	1.27852	0.45772	20.9017	24.8291	0.98992	-1.01019	0.88576	31.0704	30.7609	2.08368	2.08368	1e-05	8.52977	18.0064	1.19034	1.19034	0.32223	14.3103	16.5987	0.90907	-1.10002	0.32066	21.3461
A_51_P200582	GGTTGATTTCTGACAAATTAAAGTATGTCGATTGTCACAGTTTTAGACGTAGAGGAAATG	AK051391		Transcribed locus		1	0	0	8	0	0	0.1	0	0	0.0001	0	0	9.1001	75	early up	3.18522	3.18522	2e-05	7.00031	21.1483	1.21567	1.21567	0.44853	12.5908	16.3826	0.66241	-1.50964	0.0305	16.9412	11.3132	1.84427	1.84427	0.00102	4.98355	9.10511	1.27886	1.27886	0.47894	6.19292	8.7404	0.52032	-1.92189	0.01849	17.1297
A_52_P996260	GGGGGAGTTTTGTCTATGTAAATTCTTTGATGTGTATAAATATTTCAAATAAGAATATGG	AK052024				1	0	0	8	0	0	0.1	0	0	0.0001	0	0	9.1001	75	early up	2.03846	2.03846	1.62042e-23	39.0486	79.6596	1.06696	1.06696	0.70452	104.216	111.65	0.92924	-1.07615	0.33489	200.198	184.492	1.54408	1.54408	0.00133	30.5657	48.0577	1.06398	1.06398	0.63304	87.1217	90.0338	0.75029	-1.33281	0.00674	146.877
A_52_P739793	AACACTTAACACCTGTATTGTATATCTTGCCAGTATCAACTAGAGAACGCCAGACCCTGT	AK077927				1	0	0	8	0	0	0.1	0	0	0.0001	0	0	9.1001	75	early up	2.0538	2.0538	1.01721e-13	168.416	347.18	1.0988	1.0988	0.52312	348.051	380.576	0.76078	-1.31444	0.01783	354.903	264.966	1.67531	1.67531	1.60792e-16	123.278	206.534	0.80616	-1.24045	0.07936	244.153	192.368	0.90815	-1.10114	0.19089	280.569
A_52_P515959	AGGTGCTTAAGAAGAAACAAAATTAAACCATTTGTACGTGTATGAGTAAATGTGTTGGGG	AK084024	Creb5	CAMP responsive element binding protein 5	molecular function|DNA binding|IEA|GO:0003677|MGI|na//cellular component|nucleus|IEA|GO:0005634|MGI|na//biological process|regulation of transcription, DNA-dependent|IEA|GO:0006355|MGI|na//biological process|transcription|IEA|GO:0006350|MGI|na	1	0	0	8	0	0	0.1	0	0	0.0001	0	0	9.1001	75	early up	3.71729	3.71729	2.60707e-24	8.65692	32.0603	1.21879	1.21879	0.14894	44.9301	54.2271	1.45051	1.45051	0.00938	78.4105	112.256	1.89303	1.89303	0.00034	7.39823	13.959	1.74698	1.74698	0.02087	21.436	37.8491	0.95712	-1.0448	0.45742	57.0433
A_52_P1052633	ATCTCACAAAGAACTATAGACTTGGAATAGGTCTCATAGAGATTCTCTTGACTTAAGAAG	AK084511				1	0	0	8	0	0	0.1	0	0	0.0001	0	0	9.1001	75	early up	3.55923	3.55923	9.14748e-27	20.127	71.3346	1.43731	1.43731	0.12668	39.261	54.8249	1.21828	1.21828	0.00784	59.6238	72.5211	1.82898	1.82898	1.4492e-12	13.8304	25.2699	0.7205	-1.38792	0.20062	30.5685	20.2437	0.98149	-1.01886	0.86373	45.8051
A_52_P363077	GGAACATTTTATTTAGAATCCTGAGTAAAAGACCAGGTTTAGTTTATGACACTTGACAGG	AK086594	Stim1			1	0	0	8	0	0	0.1	0	0	0.0001	0	0	9.1001	75	early up	2.31076	2.31076	5.60803e-10	43.9064	99.7269	1.30525	1.30525	0.00974	61.6761	80.4651	0.8585	-1.16482	0.01232	99.4711	85.4123	1.69338	1.69338	0.00075	33.1839	55.7963	1.13143	1.13143	0.57456	40.606	45.5829	0.84485	-1.18365	0.12171	78.2862
A_52_P525287	CTTGTTGAAAAACAAACTATCATAGTTTGCTGTTTGCTACTGTGATTTAAGAAAAAATAA	AK122354	Rhobtb2	Rho-related BTB domain containing 2	molecular function|GTP binding|IEA|GO:0005525|MGI|na//molecular function|protein binding|IEA|GO:0005515|MGI|na//biological process|small GTPase mediated signal transduction|IEA|GO:0007264|MGI|na	1	0	0	8	0	0	0.1	0	0	0.0001	0	0	9.1001	75	early up	2.8168	2.8168	0.00023	3.99434	11.4092	1.81236	1.81236	0.46681	9.28308	13.5192	0.79066	-1.26476	0.17883	19.6628	15.5175	2.88799	2.88799	0.00377	1.75371	5.07491	1.49006	1.49006	0.3682	7.56851	9.33263	0.59528	-1.67989	0.0403	17.1468
A_52_P642167	TAAGACTGCAAACTACTTAGCATTCAAAGAGCGTCTTAGGACAACCTCAAAAATACAAAA	NM_009230	Soat1	Sterol O-acyltransferase 1	molecular function|acyltransferase activity|IEA|GO:0008415|MGI|na//biological process|cholesterol metabolism|IEA|GO:0008203|MGI|na//cellular component|endoplasmic reticulum|IEA|GO:0005783|MGI|na//cellular component|integral to membrane|TAS|GO:0016021|MGI|12466851//biological process|lipid metabolism|IEA|GO:0006629|MGI|na//biological process|steroid metabolism|IEA|GO:0008202|MGI|na//molecular func…	1	0	0	8	0	0	0.1	0	0	0.0001	0	0	9.1001	75	early up	2.46924	2.46924	0.00255	308.81	820.385	1.40611	1.40611	0.06811	494.651	709.165	1.32829	1.32829	0.00915	545.503	739.948	1.78809	1.78809	2.4867e-14	231.442	408.039	1.39807	1.39807	0.06736	342.745	476.369	1.00659	1.00659	0.93834	431.23
A_52_P367621	TCAAGGAAAAAGCTGATCTCGGGGAAGATGAGGAAGAAACCAACGTGATTGTGCTCAGTT	NM_023598	Arid5b	AT rich interactive domain 5B (Mrf1 like)	molecular function|DNA binding|ISS|GO:0003677|MGI|12466851//cellular component|intracellular|ISS|GO:0005622|MGI|12466851//cellular component|nucleus|IEA|GO:0005634|MGI|na//biological process|regulation of transcription, DNA-dependent|IEA|GO:0006355|MGI|na//biological process|transcription|IEA|GO:0006350|MGI|na	1	0	0	8	0	0	0.1	0	0	0.0001	0	0	9.1001	75	early up	2.11089	2.11089	1.71403e-18	628.485	1310.95	0.92575	-1.0802	0.6555	1521.83	1425.1	0.98858	-1.01156	0.85702	2868.96	2832.03	1.66678	1.66678	0.0001	466.227	762.756	0.99365	-1.00639	0.97144	1072.44	1072.35	0.81329	-1.22957	0.02726	2381.84
A_51_P306067	AGGTCCCTCTATAGCTAACACCGTTCTAGAAGTATAGTCACTTTAAATTTTTTAAACTCC	NM_178665	Lpp	LIM domain containing preferred translocation partner in lipoma		1	0	0	8	0	0	0.1	0	0	0.0001	0	0	9.1001	75	early up	2.89354	2.89354	7.19717e-13	3027.38	8922.84	1.10896	1.10896	0.63691	5576.22	6217.41	1.07115	1.07115	0.69547	5956.82	6052.8	2.256	2.256	1.59585e-06	2356.59	5507.1	1.3014	1.3014	0.32712	3844.37	5163.4	1.02709	1.02709	0.84294	4929.8
A_52_P518213	TGCTACAGTTCTCTTAGTTGACTCTAAAATATGGAGAATTTAGAACGCGCTCTCATTACA	AB093209	Helz	Helicase with zinc finger domain	molecular function|helicase activity|IEA|GO:0004386|MGI|na//molecular function|hydrolase activity|IEA|GO:0016787|MGI|na	1	0	0	8	0	0	0.1	0	0	0.0001	0	0	9.1001	75	early up	2.40258	2.40258	9.04164e-08	80.1642	195.508	1.46029	1.46029	1.17264e-08	171.99	251.63	1.18411	1.18411	0.00765	206.442	245.114	1.64049	1.64049	8.51323e-09	64.048	105.99	1.22673	1.22673	0.00737	113.852	139.569	0.82164	-1.21707	0.01303	156.884
A_51_P196790	TTAATTTTAGGTATTTTGAATAATTCTAAAGTATTGTCTTGAGTTTAACTGGCATTTCCT	AK017446	5530402H23Rik			1	0	0	8	0	0	0.1	0	0	0.0001	0	0	9.1001	75	early up	2.03541	2.03541	2.6754e-06	34.5324	70.2919	1.66676	1.66676	0.0034	88.7945	146.91	1.32041	1.32041	0.01019	85.3345	109.899	1.80668	1.80668	0.00035	21.1037	39.1683	1.23973	1.23973	0.03708	58.8694	74.8801	1.19621	1.19621	0.02753	58.3016
A_51_P197146	CCACATATATACTGATATCCTATGTATTTATGGGGTTTACAAGGGAAGAAAATGTGTAGC	AK017886	5830400J07Rik			1	0	0	8	0	0	0.1	0	0	0.0001	0	0	9.1001	75	early up	2.10231	2.10231	2.48061e-23	44.1461	92.5748	1.01561	1.01561	0.90896	92.9431	94.6131	1.01889	1.01889	0.81092	114.79	116.533	1.64024	1.64024	3e-05	32.0674	52.4094	0.87298	-1.14551	0.2495	58.8847	50.8639	0.79531	-1.25737	0.00136	86.9722
A_52_P268720	GTGTATTGTTACATATGTTTGCATCAGGCTAGCAGCTAAGAGGTTAACTGTGCAACTATA	AK033094	Helz	Helicase with zinc finger domain	molecular function|helicase activity|IEA|GO:0004386|MGI|na//molecular function|hydrolase activity|IEA|GO:0016787|MGI|na	1	0	0	8	0	0	0.1	0	0	0.0001	0	0	9.1001	75	early up	2.1602	2.1602	1.53023e-25	2126.34	4612.93	1.74548	1.74548	0.00072	5151.59	9285.27	1.29343	1.29343	0.02006	8042.36	10376.7	1.61985	1.61985	6.63521e-11	1572.47	2557.94	1.25938	1.25938	0.04124	3494.85	4396.01	0.99946	-1.00054	0.99411	6492.07
A_52_P802785	GCTTCCATATGCAAAGCATACTTTGAATTTCGTGGATAATGACAAAACTGAGTTTATGAC	AK035337				1	0	0	8	0	0	0.1	0	0	0.0001	0	0	9.1001	75	early up	2.37021	2.37021	1.30813e-10	107.277	249.012	1.01283	1.01283	0.93811	254.001	263.763	0.94724	-1.0557	0.55784	341.748	323.846	1.81357	1.81357	9.54459e-06	83.2021	150.675	0.99026	-1.00983	0.93311	170.007	169.929	0.6855	-1.45879	1.97827e-08	261.102
A_52_P715191	TGTCTCTAAAAATGTAATCACTCAGTGAGTATCTAAGCATCTATTGTAGGTCTTGTACAG	AK037579		Transcribed locus		1	0	0	8	0	0	0.1	0	0	0.0001	0	0	9.1001	75	early up	2.38302	2.38302	4.71374e-40	72.9598	174.309	1.42571	1.42571	0.01163	147.409	215.3	1.11441	1.11441	0.18121	174.431	193.937	1.59987	1.59987	6.74625e-16	52.5588	84.0229	1.10124	1.10124	0.35276	98.0437	107.642	0.7036	-1.42125	8.30377e-09	138.928
A_52_P699109	CAAGTTCTATTACAAACTATTATCTAAATGTTTTATATATTTAAGGTTTCATTAACTATA	AK038145	Atr	Ataxia telangiectasia and Rad3 related	molecular function|DNA binding|IEA|GO:0003677|MGI|na//biological process|DNA damage checkpoint|IMP|GO:0000077|MGI|12937170//biological process|DNA repair|IEA|GO:0006281|MGI|na//cellular component|chromosome|IEA|GO:0005694|MGI|na//molecular function|inositol or phosphatidylinositol kinase activity|ISS|GO:0004428|MGI|12466851//molecular function|kinase activity|IEA|GO:0016301|MGI|na//molecular func…	1	0	0	8	0	0	0.1	0	0	0.0001	0	0	9.1001	75	early up	3.36797	3.36797	0.00474	2.96749	10.0033	0.66009	-1.51494	0.29274	16.0277	10.2575	0.79235	-1.26206	0.4338	22.8113	17.7632	3.7584	3.7584	0.00012	1.99705	7.67986	0.68846	-1.45252	0.00466	10.5676	7.27922	0.56862	-1.75863	0.00718	14.7384
A_52_P819156	AACTAAACTTTACGGTGACCCTCTATTTTTATTATGCCACATGTATTTTAAGAGAGGTGG	AK046412	OTTMUSG00000007987	Transcribed locus		1	0	0	8	0	0	0.1	0	0	0.0001	0	0	9.1001	75	early up	2.60903	2.60903	1.71407e-10	10.8313	27.9709	1.73245	1.73245	0.00073	25.9428	44.0841	1.30439	1.30439	0.38223	10.9105	14.8483	1.89856	1.89856	0.00164	7.40838	13.7619	1.18134	1.18134	0.36266	16.5136	18.9668	1.44249	1.44249	0.26144	6.28141
A_52_P27678	TTAAAGAAATTTCTCAAGTGAGAGCTGAGCTATCCAAAGATATCTGAAGAGTGAAAACAG	AK048657	Lpin2	Lipin 2	cellular component|nucleus|IEA|GO:0005634|MGI|na	1	0	0	8	0	0	0.1	0	0	0.0001	0	0	9.1001	75	early up	2.03704	2.03704	0.00039	9.68126	19.3875	0.77679	-1.28735	0.34367	28.0769	23.6948	1.681	1.681	0.00444	16.6794	28.5894	1.92454	1.92454	9.0453e-09	7.2582	14.0063	1.07355	1.07355	0.62552	19.867	21.1392	0.79743	-1.25403	0.32527	14.3268
A_51_P227644	TTCAATGTATATGGTAATTAGGGAATAATATGAGTCAAGTTTAGTGCGTGCTGTAGTACG	AK048998	EG382421	Predicted gene, EG382421		1	0	0	8	0	0	0.1	0	0	0.0001	0	0	9.1001	75	early up	2.1936	2.1936	2.14947e-12	100.786	218.446	1.20371	1.20371	0.06024	194.895	237.111	0.98501	-1.01521	0.82302	373.651	372.11	1.83076	1.83076	1.18332e-20	73.0669	133.386	1.19136	1.19136	0.07934	135.923	163.28	0.8211	-1.21788	0.00468	199.15
A_52_P956284	TCCAGACTTACAGAGAAGACTGAGTTAAAAATCTTCCGACAAAGAACAAAACACAAAAAC	AK085307	Dennd4a	DENN/MADD domain containing 4A		1	0	0	8	0	0	0.1	0	0	0.0001	0	0	9.1001	75	early up	2.90186	2.90186	2.98616e-08	7.42437	21.6231	0.89832	-1.11319	0.48868	21.2631	19.073	0.68558	-1.45862	0.00023	34.8325	23.8226	1.58224	1.58224	0.00054	7.59188	12.0662	1.67805	1.67805	0.00631	10.9263	17.8596	0.86081	-1.1617	0.42166	23.2592
A_52_P266562	AACCTTCATTTTGAGATTAAGTCTGAATGCTACATCACATTAAAGAAATGCATGGGTGTC	AK086018	Camk2d			1	0	0	8	0	0	0.1	0	0	0.0001	0	0	9.1001	75	early up	2.81049	2.81049	1.33948e-31	39.203	109.526	1.00311	1.00311	0.98284	125.312	126.832	0.97518	-1.02545	0.68883	233.758	227.986	1.95423	1.95423	2.60522e-10	26.1846	50.6274	1.00378	1.00378	0.97823	80.5182	80.5262	0.69765	-1.43339	0.0002	181.28
A_51_P497993	GAATCTGAAACATTATTGTCCATGGGAGACTCTAAAAGAAAACCATAGGTCAGAGTGACT	BC026382	Gpr155	G protein-coupled receptor 155	molecular function|receptor activity|IEA|GO:0004872|MGI|na	1	0	0	8	0	0	0.1	0	0	0.0001	0	0	9.1001	75	early up	3.98044	3.98044	6.72772e-30	456.262	1850.02	1.76728	1.76728	2.06207e-15	997.606	1766.26	1.10897	1.10897	0.20007	2332.02	2586.56	1.6099	1.6099	5.36626e-06	353.71	574.274	1.13523	1.13523	0.03177	664.623	754.632	1.13151	1.13151	0.06036	1883.35
A_51_P452637	ACGACTCTCTAAAATGCTTAGTCTTCCTGAAGAGCTTGCTCGGATGTATAGAGATGACAT	NM_001098231	Ppm2c	Protein phosphatase 2C, magnesium dependent, catalytic subunit		1	0	0	8	0	0	0.1	0	0	0.0001	0	0	9.1001	75	early up	3.14271	3.14271	0	1116.52	3513.7	1.95949	1.95949	1.16082e-22	2149.08	4203.99	0.83958	-1.19107	0.00525	3848.89	3231.04	1.76139	1.76139	4.9966e-18	816.561	1440.15	1.16118	1.16118	0.01735	1438.77	1671.34	0.8805	-1.13572	0.01503	3234.01
A_51_P501248	TTGCATATAGAAGACACTCCCCATTGCTCTTAGGGACCTTCCCTGGGAACCAAATTCAAA	NM_025367	Sphk1	Sphingosine kinase 1	molecular function|DNA binding|ISS|GO:0003677|MGI|12393916//molecular function|calmodulin binding|ISS|GO:0005516|MGI|12393916//cellular component|cytoplasm|ISS|GO:0005737|MGI|na//molecular function|kinase activity|IEA|GO:0016301|MGI|na//cellular component|membrane fraction|ISS|GO:0005624|MGI|na//biological process|negative regulation of apoptosis|ISS|GO:0043066|MGI|na//biological process|positive…	1	0	0	8	0	0	0.1	0	0	0.0001	0	0	9.1001	75	early up	2.06037	2.06037	1.65088e-18	1008.58	2090.33	1.05227	1.05227	0.54847	3491.57	3679.97	0.85818	-1.16526	0.07467	3820.52	3268.4	2.07308	2.07308	1.43371e-13	796.401	1663.97	1.0663	1.0663	0.32772	2424.38	2584.17	0.70339	-1.42168	2e-05	3101.25
A_51_P436189	AGTGGGGGACCTGAGGCCCACGAGTCTACAGGAATCATCTTTGTGGAGACACAGAGGGTA	NM_026675	Nudt22	Nudix (nucleoside diphosphate linked moiety X)-type motif 22		1	0	0	8	0	0	0.1	0	0	0.0001	0	0	9.1001	75	early up	2.31206	2.31206	7.09778e-21	1173.74	2695.16	1.61812	1.61812	1.49945e-07	1828.06	2950.94	0.89661	-1.11532	0.14743	1327.75	1190.06	1.53594	1.53594	9.4659e-07	853.43	1307.46	1.04492	1.04492	0.59603	1173.2	1226.35	0.9979	-1.00211	0.97288	1098.49
A_51_P273044	CTCTGGCTCCTCAAATAAGAGATGCAGAGATGAGGTCCTTCTGGATGGAAAGCCAAAAAA	NM_054078	Baz2a	Bromodomain adjacent to zinc finger domain, 2A	molecular function|DNA binding|IEA|GO:0003677|MGI|na//biological process|chromatin remodeling|TAS|GO:0006338|MGI|11980720//cellular component|nucleus|IEA|GO:0005634|MGI|na//biological process|regulation of transcription, DNA-dependent|IEA|GO:0006355|MGI|na//biological process|transcription|IEA|GO:0006350|MGI|na	1	0	0	8	0	0	0.1	0	0	0.0001	0	0	9.1001	75	early up	2.1385	2.1385	1.82508e-17	235.669	512.436	1.51659	1.51659	4e-05	277.216	425.97	1.19586	1.19586	0.02765	262.483	315.078	1.5127	1.5127	4.75289e-12	173.044	262.395	1.21028	1.21028	0.16333	178.879	219.744	0.92666	-1.07915	0.22343	204.389
A_51_P337944	AGGTGCACGTGTATTAATATCACTACTTACGGGAAGTTTGGGTATATTTGCTTAATACCT	NM_080708	Bmp2k	BMP2 inducible kinase	molecular function|ATP binding|IEA|GO:0005524|MGI|na//molecular function|kinase activity|IEA|GO:0016301|MGI|na//cellular component|nucleus|IDA|GO:0005634|MGI|11500515//molecular function|phosphatase regulator activity|IDA|GO:0019208|MGI|11500515//biological process|protein amino acid phosphorylation|IEA|GO:0006468|MGI|na//molecular function|protein kinase activity|IDA|GO:0004672|MGI|11500515//mol…	1	0	0	8	0	0	0.1	0	0	0.0001	0	0	9.1001	75	early up	3.29673	3.29673	0.00101	176.375	738.915	1.54004	1.54004	0.02092	909.636	1394.69	1.45347	1.45347	2e-05	1038.79	1552.96	2.24003	2.24003	1e-05	113.484	243.419	1.30073	1.30073	0.03454	582.189	737.461	0.82394	-1.21368	0.10473	824.325
A_51_P308628	CATAAGTTGCATGCCTGCACAATTGGATTAAATACAAACATTGAAATAGTACAGTGGTTC	NM_173444	Nbeal1	Neurobeachin like 1		1	0	0	8	0	0	0.1	0	0	0.0001	0	0	9.1001	75	early up	2.43653	2.43653	0	422.172	1028.95	1.56205	1.56205	0.08516	1009.71	1692.24	1.24532	1.24532	0.02586	1374.68	1697.56	1.53201	1.53201	9.18677e-07	325.674	504.166	1.1078	1.1078	0.464	684.11	741.429	0.80257	-1.24599	2e-05	1119.54
A_52_P219415	TTGTCCGACAGACCCCACTATTCAAGCTTCTGGTGGATTATCTACCATCCATCTTCATTT	NM_181820	Tmc4	Transmembrane channel-like gene family 4	cellular component|integral to membrane|IEA|GO:0016021|MGI|na	1	0	0	8	0	0	0.1	0	0	0.0001	0	0	9.1001	75	early up	2.50204	2.50204	8.05504e-19	18.8916	46.9374	1.62997	1.62997	1.1359e-09	39.6523	64.5061	1.08369	1.08369	0.30327	61.914	67.1069	2.00972	2.00972	2.03666e-15	13.0207	26.0821	1.14527	1.14527	0.10298	32.2343	36.7383	1.07493	1.07493	0.62464	48.8373
A_51_P153013	AAATAGCAACACAGTCACTCAGAGGTTTGAGAATTTGAAGGTGACCTAGAACCTACAGCT	AK010107	Gtlf3a	Gene trap locus F3a	biological process|biological process unknown|ND|GO:0000004|MGI|na//cellular component|cellular component unknown|ND|GO:0008372|MGI|na//molecular function|molecular function unknown|ND|GO:0005554|MGI|na	1	0	0	8	0	0	0.1	0	0	0.0001	0	0	9.1001	75	early up	2.9506	2.9506	0	550.627	1629.16	1.94149	1.94149	2.86139e-16	922.088	1801.57	1.29203	1.29203	0.00205	975.651	1262.38	1.59176	1.59176	6.78212e-13	429.257	685.12	1.18503	1.18503	0.04078	614.484	730.358	0.99667	-1.00334	0.96195	785.39
A_52_P793889	TTGGCTTGTTTCTTTAACAATCCAAAGGATTACACAACCTAGACATTAGGCTTAAACCCA	AK013077	2810410P21Rik			1	0	0	8	0	0	0.1	0	0	0.0001	0	0	9.1001	75	early up	2.41478	2.41478	4.03539e-09	31.4083	74.0543	1.63849	1.63849	6.24412e-07	134.032	221.173	1.34664	1.34664	0.0002	114.476	154.36	1.95894	1.95894	3.43602e-19	29.0746	56.7676	1.12085	1.12085	0.20046	92.7577	103.988	1.0902	1.0902	0.18497	88.6451
A_52_P456799	TATATCCACCTAAAAGATAGGTAGCTGATAACTAGTAATGTTCACTAAAAGACCACTTCC	AK038181				1	0	0	8	0	0	0.1	0	0	0.0001	0	0	9.1001	75	early up	2.04414	2.04414	6.48087e-13	90.9413	187.011	1.78123	1.78123	3.34565e-17	142.297	252.892	1.89049	1.89049	9.09048e-12	150.998	285.129	2.69707	2.69707	5.90982e-19	66.7262	182.049	1.1199	1.1199	0.06624	95.6548	107.145	1.01455	1.01455	0.86715	112.728
A_52_P1019647	GTACAGTGTGGAATGTTTATGTGACAGAGTGTATCTATAACACAGTACATATTGTGAAAC	AK047679		Transcribed locus		1	0	0	8	0	0	0.1	0	0	0.0001	0	0	9.1001	75	early up	3.15128	3.15128	1.62915e-41	22.6452	71.204	1.26578	1.26578	7e-05	101.56	128.549	1.23073	1.23073	0.00016	82.8992	102.031	2.56101	2.56101	5.02144e-33	16.5154	42.3599	0.9854	-1.01482	0.8278	62.1608	61.2553	1.00151	1.00151	0.98801	62.5133
A_51_P201254	CCAGTAGTCAAATAATCCTAGGGCCGATATTAAAGTCTCAGAATGATTTAAGGTTTGCCT	AK047739		Transcribed locus		1	0	0	8	0	0	0.1	0	0	0.0001	0	0	9.1001	75	early up	2.62191	2.62191	6.36386e-41	681.693	1783.44	1.69007	1.69007	1.25796e-09	1122.42	1903.32	1.33469	1.33469	7.52729e-06	1313.02	1751.77	1.53185	1.53185	4.7567e-08	526.674	810.15	1.15055	1.15055	0.03695	730.458	839.911	1.06508	1.06508	0.29035	1083.23
A_52_P59784	CTCCAAGAACTAAAATCTTAGGAGGGACAGAGGTTGTTTTTAGGTTATCTGGGGTCCGGA	AK051199	Grasp	GRP1 (general receptor for phosphoinositides 1)-associated scaffold protein	cellular component|cytoplasm|ISS|GO:0005737|MGI|11850456//biological process|intracellular protein transport|ISS|GO:0006886|MGI|11850456//biological process|intracellular signaling cascade|ISS|GO:0007242|MGI|12466851//cellular component|nuclear membrane lumen|ISS|GO:0005641|MGI|11850456//cellular component|plasma membrane|IDA|GO:0005886|MGI|10828067,11850456//cellular component|plasma membrane|IS…	1	0	0	8	0	0	0.1	0	0	0.0001	0	0	9.1001	75	early up	2.86731	2.86731	9.38462e-23	217.813	621.679	1.56986	1.56986	3.33992e-06	378.538	599.845	1.50171	1.50171	5.29439e-15	258.882	388.766	1.64033	1.64033	6.81735e-19	158.551	259.898	1.2759	1.2759	0.00518	234.962	299.791	0.9096	-1.09939	0.17561	211.375
A_52_P351913	TAGGATCTGTAGTCTTCATCTAACCTCGTACCTAACATCACACGAAAAGAAAGAAATTTA	AK053569	Atp2b1	ATPase, Ca++ transporting, plasma membrane 1	molecular function|ATP binding|IEA|GO:0005524|MGI|na//biological process|calcium ion transport|TAS|GO:0006816|MGI|12660151//molecular function|hydrolase activity|IEA|GO:0016787|MGI|na//cellular component|integral to membrane|IEA|GO:0016021|MGI|na//cellular component|integral to plasma membrane|TAS|GO:0005887|MGI|12660151	1	0	0	8	0	0	0.1	0	0	0.0001	0	0	9.1001	75	early up	2.82218	2.82218	5.62664e-12	29.4213	83.4953	1.20799	1.20799	0.28636	116.912	138.679	1.32886	1.32886	4.07592e-06	130.333	172.843	1.76297	1.76297	2.72139e-06	22.2166	38.8808	0.93257	-1.07231	0.67202	81.7654	73.3372	0.71257	-1.40337	6.03729e-06	106.232
A_52_P571987	TTACCTGTTTGTTGTTTGAAAAAAGTTGTAAATTCACTGAGAGGAAATGGGAACTTTCCG	AK054211	Hspa4			1	0	0	8	0	0	0.1	0	0	0.0001	0	0	9.1001	75	early up	2.47333	2.47333	4.08484e-13	18.2605	45.3906	1.61378	1.61378	5e-05	50.0369	81.0294	1.46272	1.46272	1.4972e-07	57.981	84.7101	2.45735	2.45735	0.00074	9.88681	25.8259	0.98928	-1.01084	0.93851	33.1222	32.423	1.04233	1.04233	0.64776	40.2725
A_52_P852077	TCTAGTTTTAGCAAGCTTTCATAAATGGTCGGGTTTGAGTTCGTTGAAAACGTCAAAGCA	AK086082		Transcribed locus		1	0	0	8	0	0	0.1	0	0	0.0001	0	0	9.1001	75	early up	2.67184	2.67184	8.60894e-12	63.0573	166.381	1.65416	1.65416	0.00016	100.566	168.265	1.44722	1.44722	0.00114	87.8526	126.41	1.62299	1.62299	3.41196e-07	42.6209	68.7481	1.18955	1.18955	0.22931	69.375	81.8968	0.92387	-1.0824	0.31498	65.0574
A_52_P631476	TTTCACAATTGACAGTATGCTCAATCTAACTAGCATAGTATAGGTGGTATATGATAGAGC	AK087053	E230012J19Rik	Transcribed locus		1	0	0	8	0	0	0.1	0	0	0.0001	0	0	9.1001	75	early up	2.38733	2.38733	0.00013	90.6309	218.421	1.51209	1.51209	0.00223	205.817	312.585	1.42434	1.42434	5.76194e-06	271.442	385.271	1.50803	1.50803	0.00058	71.2175	105.661	1.21031	1.21031	0.07973	144.069	173.467	1.04892	1.04892	0.6339	208.693
A_52_P1140740	CCAAATGATTGTCGTGTACGTAGTATAATCTGTACAAGCTCGCGTACATCTAAACATATA	AK089858				1	0	0	8	0	0	0.1	0	0	0.0001	0	0	9.1001	75	early up	2.24597	2.24597	2.68521e-16	122.764	272.684	1.37475	1.37475	9e-05	237.821	328.38	1.22787	1.22787	0.00154	245.5	301.588	1.57048	1.57048	1.80434e-15	97.695	153.314	1.07714	1.07714	0.56453	157.312	170.03	0.89446	-1.11799	0.12096	193.177
A_52_P1149693	GTGTCTAACTCACACTTTAAGGCTACGAGATACAAGGCATTATATATTAATAAAGGCTCA	AK162627	A930006K02Rik	Transcribed locus		1	0	0	8	0	0	0.1	0	0	0.0001	0	0	9.1001	75	early up	2.49805	2.49805	1.02275e-32	129.253	320.94	1.92737	1.92737	2.53294e-20	139.14	269.053	1.14292	1.14292	0.01661	144.532	165.192	1.56528	1.56528	3.61938e-14	104.002	162.611	1.23736	1.23736	0.00129	96.4383	119.623	1.13589	1.13589	0.22984	117.564
A_52_P186362	AACATGCTGGTTTCATGGTAGGTGCTCATACGATGGCCCATCATCCCTCGGTGGGCTTCT	CB194023	Aldh2	Aldehyde dehydrogenase 2, mitochondrial	molecular function|aldehyde dehydrogenase (NAD) activity|IEA|GO:0004029|MGI|na//biological process|metabolism|IEA|GO:0008152|MGI|na//cellular component|mitochondrion|IDA|GO:0005739|MGI|14651853//cellular component|mitochondrion|IEA|GO:0005739|MGI|14651853//molecular function|oxidoreductase activity|IEA|GO:0016491|MGI|na	1	0	0	8	0	0	0.1	0	0	0.0001	0	0	9.1001	75	early up	2.12951	2.12951	1.0873e-15	459.588	972.542	1.18848	1.18848	0.0026	729.468	865.937	1.33507	1.33507	0.00221	827.145	1105.79	1.55405	1.55405	3.94564e-06	331.87	512.82	1.0574	1.0574	0.35206	465.985	492.547	0.97482	-1.02583	0.78521	693.506
A_51_P394244	TAACAGTGAACCATGTATGTTGTTCAGACCTAGCCTTCATTGCAGAAACTGCTCGAAAGG	NM_001080925	Rapgefl1	Rap guanine nucleotide exchange factor (GEF)-like 1		1	0	0	8	0	0	0.1	0	0	0.0001	0	0	9.1001	75	early up	2.32324	2.32324	4.26848e-12	1238.95	2923.69	1.91523	1.91523	1.74727e-17	1942.77	3734.93	1.24504	1.24504	0.01367	2461.6	3067.87	1.77021	1.77021	4.04466e-10	959.109	1702.8	1.48815	1.48815	4.72036e-09	1279.12	1904.38	1.21642	1.21642	0.00972	1967.86
A_52_P683225	ATGGGCTTTGGGAATTTGGTGACATTAGATTTTCCTAAGGAGGACTATAGATGAGATTAA	NM_001081308	Taok3	TAO kinase 3	molecular function|ATP binding|IEA|GO:0005524|MGI|na//molecular function|kinase activity|IEA|GO:0016301|MGI|na//molecular function|protein serine/threonine kinase activity|IEA|GO:0004674|MGI|na//molecular function|transferase activity|IEA|GO:0016740|MGI|na	1	0	0	8	0	0	0.1	0	0	0.0001	0	0	9.1001	75	early up	2.38725	2.38725	8.16896e-16	4998.03	11790.6	1.62721	1.62721	1.13476e-18	9625.82	15649.2	1.37022	1.37022	0.00012	8520.45	11592.5	1.65686	1.65686	4e-05	3545.42	5780.46	1.26635	1.26635	0.0051	6503.16	8315.99	0.9702	-1.03071	0.6833	6773.12
A_51_P452953	TTTATCCCATTGCTAAGTGTAACAACTAAAATGGCAGCACTTGCTATTAGTGTCCTGACT	NM_007485	Rhod	Ras homolog gene family, member D	molecular function|GTP binding|IEA|GO:0005525|MGI|na//biological process|small GTPase mediated signal transduction|IEA|GO:0007264|MGI|na	1	0	0	8	0	0	0.1	0	0	0.0001	0	0	9.1001	75	early up	2.10534	2.10534	2.23999e-26	6430.09	13584.9	1.72058	1.72058	2.80007e-10	9115.44	15794	1.19127	1.19127	0.04592	11191.1	13362.2	1.56375	1.56375	2.96499e-12	4654.21	7292.2	1.29381	1.29381	0.00384	6030.75	7826.53	1.07585	1.07585	0.38568	9079.94
A_51_P235123	GGTCATGCACGAAGAAGGAGAAGAAATAAATCAACATACTTTCCGATGCTTAGCGCTTAT	NM_008690	Nfkbie	Nuclear factor of kappa light polypeptide gene enhancer in B-cells inhibitor, epsilon	molecular function|DNA binding|ISS|GO:0003677|MGI|12466851//biological process|regulation of transcription, DNA-dependent|ISS|GO:0006355|MGI|12466851//molecular function|transcription factor activity|ISS|GO:0003700|MGI|12466851//molecular function|transcriptional repressor activity|ISS|GO:0016564|MGI|12819136	1	0	0	8	0	0	0.1	0	0	0.0001	0	0	9.1001	75	early up	3.2695	3.2695	2.44719e-37	1076.27	3499.66	1.8635	1.8635	7.55643e-27	1620.95	3018.97	1.52423	1.52423	1.14107e-06	2981.14	4560.29	1.84617	1.84617	2.50379e-22	655.669	1211.95	1.10231	1.10231	0.12103	1060.04	1169.23	1.09393	1.09393	0.10273	2349.26
A_52_P214630	ATAAAACCTTAAAGCGTTCTTATAATATGGCATCTTTCGATTTCTGTATAAAAACAGACC	NM_011448	Sox9	SRY-box containing gene 9	molecular function|DNA binding|TAS|GO:0003677|MGI|11431689//biological process|cartilage condensation|IMP|GO:0001502|MGI|10319868,12414734//biological process|cell differentiation|IMP|GO:0030154|MGI|12414734//biological process|cell fate specification|IMP|GO:0001708|MGI|12842915//biological process|epithelial to mesenchymal transition|IMP|GO:0001837|MGI|15096597//biological process|heart developm…	1	0	0	8	0	0	0.1	0	0	0.0001	0	0	9.1001	75	early up	2.57061	2.57061	5.97012e-17	58.5583	151.613	1.21949	1.21949	0.04819	199.155	244.856	1.11298	1.11298	0.23652	255.324	282.823	1.74333	1.74333	6e-05	44.1371	77.5266	0.83444	-1.19841	0.00033	135.21	112.668	1.38849	1.38849	8e-05	207.003
A_51_P208330	TTTGGTTGGCTTTGGTTGTGATTGTAGCACAAGTGAACAAACTCCATAAGAGTGTTTATA	NM_018883	Camkk1	Calcium/calmodulin-dependent protein kinase kinase 1, alpha	molecular function|ATP binding|IEA|GO:0005524|MGI|na//molecular function|calmodulin binding|IEA|GO:0005516|MGI|na//molecular function|calmodulin regulated protein kinase activity|ISS|GO:0004683|MGI|10560916//molecular function|kinase activity|IEA|GO:0016301|MGI|na//cellular component|nucleus|IEA|GO:0005634|MGI|na//biological process|protein amino acid phosphorylation|ISS|GO:0006468|MGI|12466851//…	1	0	0	8	0	0	0.1	0	0	0.0001	0	0	9.1001	75	early up	2.12821	2.12821	8.68249e-16	2388.89	5059.61	1.44108	1.44108	9.72397e-07	4319.73	6209.6	1.34855	1.34855	5.8204e-07	3033.61	4088	1.6112	1.6112	4.86966e-08	1684.81	2705.91	0.98501	-1.01522	0.82704	2691.83	2649.64	1.10517	1.10517	0.16568	2471.64
A_52_P502141	GGATGACTCATGGAAATAGTATTGGTTTGGTCTGCATGTCTAACGATGTGTGTGTATTGG	NM_172637	Hectd2	HECT domain containing 2		1	0	0	8	0	0	0.1	0	0	0.0001	0	0	9.1001	75	early up	2.18256	2.18256	3.58325e-39	2189.43	4775.7	1.39624	1.39624	0.0002	6082.13	8533.78	1.9006	1.9006	5.44639e-14	5955.43	11330.3	1.51075	1.51075	6.86372e-10	1632.85	2471.93	1.16725	1.16725	0.03317	4041.46	4714.75	1.03495	1.03495	0.52323	5224.43
A_52_P200599	AGAATTTGCAAAAGAGACAAGACAATAAGCACTTAAACTCTACTCAGTCTCACAGAAGTG	NM_177608	3110001I20Rik	RIKEN cDNA 3110001I20 gene		1	0	0	8	0	0	0.1	0	0	0.0001	0	0	9.1001	75	early up	3.45747	3.45747	6.38721e-22	185.054	656.44	1.77137	1.77137	8.35508e-06	317.881	578.376	1.10882	1.10882	0.27028	459.23	510.067	1.60459	1.60459	1.62644e-09	127.77	205.5	1.29729	1.29729	0.00128	209.78	272.629	0.79486	-1.25809	0.03743	377.746
A_51_P515137	TATGAGAGTGAGTCTTACATGGAAACAGTTTGGATTAGTGTTTGTTTGAGCGCGTGCTGA	AK011567	2610027H17Rik	Transcribed locus		1	0	0	8	0	0	0.1	0	0	0.0001	0	0	9.1001	75	early up	2.16412	2.16412	2.89578e-40	338.574	732.161	1.67285	1.67285	9.86199e-14	427.62	718.863	1.71965	1.71965	5.32988e-11	457.316	784.102	1.53187	1.53187	5.02647e-07	247.803	376.224	1.39328	1.39328	2e-05	289.015	404.389	0.98164	-1.0187	0.76558	375.697
A_52_P1123530	GGTTGAACTAACACGGTATGTGATCATTTAATTAATCAGTTTAGTGGAAGGAAATTGGTC	AK032764		Transcribed locus		1	0	0	8	0	0	0.1	0	0	0.0001	0	0	9.1001	75	early up	2.46816	2.46816	8.77335e-09	55.7199	137.016	1.63766	1.63766	0.00364	112.381	183.6	1.90305	1.90305	1.53372e-07	92.709	177.307	1.64234	1.64234	6.2865e-06	44.4653	72.0641	1.32315	1.32315	0.01248	73.0514	96.2575	1.3635	1.3635	0.00141	77.4244
A_51_P502203	TTGGTAAAGAGTAGTGGTCAGAGAACAACAGGGAGTTTTGCCACAGGAGACATTTGGTGA	AK035099	Ddefl1	Development and differentiation enhancing factor-like 1	molecular function|DNA binding|IEA|GO:0003677|MGI|na	1	0	0	8	0	0	0.1	0	0	0.0001	0	0	9.1001	75	early up	2.31362	2.31362	2.82963e-29	73.573	169.385	1.77994	1.77994	3.53046e-23	167.088	297.184	1.33485	1.33485	0.00075	187.716	250.472	1.66437	1.66437	2.64415e-12	55.4989	92.4858	1.00511	1.00511	0.9427	100.37	100.821	1.29194	1.29194	0.0001	147.692
A_52_P546513	CCGCCCTTTGCATTCTGCTGCGTTTCACTTAAAACTGTACTGTGAACAGTTTTCCCATCA	AK035505	Ppyr1	Pancreatic polypeptide receptor 1	molecular function|G-protein coupled receptor activity|IEA|GO:0004930|MGI|na//biological process|G-protein coupled receptor protein signaling pathway|IEA|GO:0007186|MGI|na//molecular function|catalytic activity|ISS|GO:0003824|MGI|12466851//cellular component|integral to membrane|TAS|GO:0016021|MGI|12466851//molecular function|neuropeptide Y receptor activity|ISS|GO:0004983|MGI|12466851//biologica…	1	0	0	8	0	0	0.1	0	0	0.0001	0	0	9.1001	75	early up	2.16213	2.16213	2.1187e-11	98.8054	217.855	1.67437	1.67437	1.11128e-06	151.973	253.274	1.4095	1.4095	0.00018	415.201	584.029	1.6588	1.6588	1.63558e-15	71.0182	117.932	1.32327	1.32327	0.00074	99.0457	131.035	0.98133	-1.01903	0.7461	305.95
A_52_P1148142	AACTCTTAGGTGAAGATTCATGTTTTCAAAATAAACAGTGATTGAACTGTGGTAGACTGC	AK050739		Transcribed locus		1	0	0	8	0	0	0.1	0	0	0.0001	0	0	9.1001	75	early up	2.57789	2.57789	2.09552e-21	685.707	1770.82	1.74852	1.74852	1.87181e-11	899.415	1579.62	1.72129	1.72129	2.78236e-11	1059.87	1823.25	1.72831	1.72831	8.97209e-12	509.706	885.831	1.26729	1.26729	0.00018	615.892	779.989	1.04281	1.04281	0.4455	893.345
A_52_P438280	GGAGAGAAGCTATTTTGTAAGATGTTTAGTTAAGTAGGTGGTTTGATATTTTAGCCACTG	AK077913	Bcl2	B-cell leukemia/lymphoma 2	biological process|anti-apoptosis|IDA|GO:0006916|MGI|9560217,14551195//biological process|apoptosis|IDA|GO:0006915|MGI|8358790//cellular component|cytosol|IDA|GO:0005829|MGI|12050152,14551195//cellular component|endoplasmic reticulum|IEA|GO:0005783|MGI|na//cellular component|integral to membrane|IEA|GO:0016021|MGI|na//cellular component|membrane|IEA|GO:0016020|MGI|na//cellular component|mitochond…	1	0	0	8	0	0	0.1	0	0	0.0001	0	0	9.1001	75	early up	4.191	4.191	2.76464e-38	51.8016	215.838	1.2555	1.2555	0.00096	251.154	313.964	1.70327	1.70327	9.47331e-16	258.047	438.833	1.78281	1.78281	6.85853e-14	44.9146	80.136	1.40545	1.40545	0.00042	156.657	220.988	1.12243	1.12243	0.0991	212.866
A_52_P29987	ATAGGTCACCAAACAAATGTTTCTAAATTTTAGGAGGTTACTTGCCAATATGACCTTCTC	BC099897	Prickle2	Prickle-like 2 (Drosophila)	cellular component|membrane|IEA|GO:0016020|MGI|na//cellular component|nucleus|IEA|GO:0005634|MGI|na//molecular function|zinc ion binding|IEA|GO:0008270|MGI|na	1	0	0	8	0	0	0.1	0	0	0.0001	0	0	9.1001	75	early up	2.32796	2.32796	6.54215e-09	282.821	681.565	1.42009	1.42009	6.20211e-07	985.074	1395.52	0.95582	-1.04622	0.5575	2072.41	1983.81	1.6867	1.6867	0.00081	202.954	352.055	1.25212	1.25212	2e-05	646.256	809.086	1.27753	1.27753	0.00038	1768.16
A_52_P184618	TCTCTGCGGATACTGTACAGCAATGGTCAACTTTGCCACTTGCACTGAGTTTTGAGTCAA	NM_007521	Bach2	BTB and CNC homology 2	molecular function|DNA binding|IDA|GO:0003677|MGI|8887638//cellular component|nucleus|IDA|GO:0005634|MGI|8887638//molecular function|protein binding|IPI|GO:0005515|MGI|8887638//biological process|regulation of transcription, DNA-dependent|IDA|GO:0006355|MGI|8887638//biological process|transcription|IEA|GO:0006350|MGI|na//molecular function|transcription factor activity|IDA|GO:0003700|MGI|8887638	1	0	0	8	0	0	0.1	0	0	0.0001	0	0	9.1001	75	early up	2.01551	2.01551	7.98571e-18	130.771	262.367	1.56674	1.56674	1.96787e-07	138.734	215.364	1.30575	1.30575	7e-05	161.417	210.265	1.63276	1.63276	2.11267e-13	95.7061	155.837	1.46561	1.46561	3e-05	90.0535	130.79	1.03328	1.03328	0.67701	120.965
A_51_P425642	GGAGAAATCTGGGGGACTAAAGAGGGCTGTACCAGGCTAAAGTCTGGGTCAGTCGTGCCT	NM_019518	Grasp	GRP1 (general receptor for phosphoinositides 1)-associated scaffold protein	cellular component|cytoplasm|ISS|GO:0005737|MGI|11850456//biological process|intracellular protein transport|ISS|GO:0006886|MGI|11850456//biological process|intracellular signaling cascade|ISS|GO:0007242|MGI|12466851//cellular component|nuclear membrane lumen|ISS|GO:0005641|MGI|11850456//cellular component|plasma membrane|IDA|GO:0005886|MGI|10828067,11850456//cellular component|plasma membrane|IS…	1	0	0	8	0	0	0.1	0	0	0.0001	0	0	9.1001	75	early up	2.12098	2.12098	1.07394e-21	214.075	458.216	1.61249	1.61249	1.15349e-09	271.547	436.634	1.34876	1.34876	0.0001	207.148	278.752	1.51643	1.51643	7.54392e-09	158.793	241.914	1.32801	1.32801	1.93045e-07	183.579	243.993	1.18884	1.18884	0.00944	163.859
A_52_P42069	ATTTCCCAGAAAACACATTTCAAAGGACCATTTATGTATTCTTATTCAGCATGCAACAGG	NM_021381	Prokr1	Prokineticin receptor 1	molecular function|G-protein coupled receptor activity|TAS|GO:0004930|MGI|12024206//biological process|G-protein coupled receptor protein signaling pathway|ISS|GO:0007186|MGI|12024206,12466851//biological process|G-protein coupled receptor protein signaling pathway|TAS|GO:0007186|MGI|12024206,12466851//biological process|circadian rhythm|TAS|GO:0007623|MGI|12024206//cellular component|integral to…	1	0	0	8	0	0	0.1	0	0	0.0001	0	0	9.1001	75	early up	2.47316	2.47316	2.80722e-16	556.372	1372.7	1.84922	1.84922	7.3468e-06	744.486	1390.07	0.9219	-1.08472	0.34076	1986.23	1817.34	1.61636	1.61636	4.91711e-14	426.301	690.365	1.37574	1.37574	8.08094e-08	512.657	703.853	1.39499	1.39499	4.50856e-09	1634.7
A_51_P213205	ATCCAAGGTGAAAATATGAGCCAACAGCACAAGTGTTCTATACATGAGTGGCTAATTAGG	NM_133778	2900046G09Rik	RIKEN cDNA 2900046G09 gene	biological process|transport|ISS|GO:0006810|MGI|12466851//molecular function|transporter activity|ISS|GO:0005215|MGI|12466851	1	0	0	8	0	0	0.1	0	0	0.0001	0	0	9.1001	75	early up	2.07753	2.07753	3.21216e-20	1453.28	3039.86	1.74119	1.74119	3.38014e-21	3709.87	6452.83	1.50359	1.50359	7.01341e-14	4234.76	6366.24	1.79729	1.79729	4.71251e-25	1074.24	1930.06	1.3045	1.3045	2.18656e-07	2445.87	3190.48	1.12316	1.12316	0.02284	3523.04
A_51_P282983	GATACAGATAAGCTGGATGATTTTTTGCATAAAGAAAGAGGATTTTACTCATGGTTCCCT	NM_144808	Slc39a14	Solute carrier family 39 (zinc transporter), member 14	cellular component|integral to membrane|IEA|GO:0016021|MGI|na//biological process|transport|IEA|GO:0006810|MGI|na	1	0	0	8	0	0	0.1	0	0	0.0001	0	0	9.1001	75	early up	2.56435	2.56435	4.73816e-39	1217.57	3123.3	1.73422	1.73422	2.80486e-14	1817.28	3156.06	1.37642	1.37642	3e-05	2033.83	2799.33	1.58147	1.58147	4.70615e-07	859.722	1365.56	1.22398	1.22398	0.00202	1220.23	1491.82	1.1858	1.1858	0.00788	1607.33
A_52_P274591	GCCTCGCTAAGTCTGCCCTATGCAGACAGAACTGCCAGTCAGAATCTTCCAAGCCCAGCA	NM_181328	Slc25a29	Solute carrier family 25 (mitochondrial carrier, palmitoylcarnitine transporter), member 29	biological process|acyl carnitine transport|IDA|GO:0006844|MGI|12882971//molecular function|acyl carnitine transporter activity|IDA|GO:0015227|MGI|12882971//molecular function|binding|ISS|GO:0005488|MGI|12466851//cellular component|inner membrane|IEA|GO:0019866|MGI|na//cellular component|integral to membrane|IEA|GO:0016021|MGI|na//cellular component|membrane|IEA|GO:0016020|MGI|na//cellular compon…	1	0	0	8	0	0	0.1	0	0	0.0001	0	0	9.1001	75	early up	3.42349	3.42349	0	55.8777	191.392	1.81448	1.81448	5.77933e-07	102.986	185.404	1.2773	1.2773	2e-05	150.141	191.829	1.52582	1.52582	0.0004	38.7375	59.5849	1.22984	1.22984	0.00469	66.6741	81.9414	1.07976	1.07976	0.1695	119.469
A_51_P464478	CCCAAAGTCACTGCCAGTTACCCACATATGACCAGAAGCCAGGGCTCCTGGGATGTGGAA	NM_001008700	Il4ra	Interleukin 4 receptor, alpha	biological process|cell surface receptor linked signal transduction|IEA|GO:0007166|MGI|na//cellular component|extracellular space|TAS|GO:0005615|MGI|12466851//molecular function|hematopoietin/interferon-class (D200-domain) cytokine receptor activity|IEA|GO:0004896|MGI|na//biological process|immune response|IEA|GO:0006955|MGI|na//cellular component|integral to membrane|IEA|GO:0016021|MGI|na//cellu…	1	0	0	8	0	0	0.1	0	0	0.0001	0	0	9.1001	75	early up	2.50056	2.50056	5.34399e-19	662.839	1680.47	1.78389	1.78389	5.05557e-17	975.875	1736.36	1.56675	1.56675	1.77561e-14	1087.86	1705.35	1.72534	1.72534	6.02903e-10	516.581	896.601	1.18427	1.18427	0.00093	674.124	798.286	1.21412	1.21412	0.00073	932.045
A_51_P183213	TTCACATGCAGCTAATTAAAGAGAAGAAAGGAACCTAATTAGCAAAGCCACAATGCTCAG	NM_025506	2310007A19Rik	RIKEN cDNA 2310007A19 gene		1	0	0	8	0	0	0.1	0	0	0.0001	0	0	9.1001	75	early up	2.20188	2.20188	3.88448e-16	88.7419	197.952	1.89626	1.89626	8.81373e-11	124.77	235.841	1.70319	1.70319	1.89926e-07	110.93	190.406	1.56991	1.56991	1.32129e-07	58.6015	92.4983	1.49497	1.49497	2.82799e-11	75.7377	113.15	1.35776	1.35776	0.00038	75.2523
A_51_P118246	CCAAGACATGATGTTTCTGGGGCGGCTTCATCCAGTCCACCAAGAAAGTAATTTCACTTA	NM_028672	4930430E16Rik			1	0	0	8	0	0	0.1	0	0	0.0001	0	0	9.1001	75	early up	2.16404	2.16404	5.14919e-09	85.1957	190.271	1.85753	1.85753	6.82859e-17	262.797	486.949	1.94068	1.94068	3.38565e-27	132.658	257.39	1.70446	1.70446	1.42188e-13	70.6909	121.111	1.36554	1.36554	2.99746e-06	166.183	226.65	1.49649	1.49649	1.80309e-12	96.2909
A_52_P181733	TATTTTTGAAAAGGAATTGGTCTATGCAATGCCAGTTTGGGACCTGTAAGACAGTTTAAT	NM_153560	C230093N12Rik	RIKEN cDNA C230093N12 gene		1	0	0	8	0	0	0.1	0	0	0.0001	0	0	9.1001	75	early up	2.46483	2.46483	1.4013e-45	1505.98	3716.44	1.66299	1.66299	1.2708e-09	1551.05	2595.58	1.51489	1.51489	6.24354e-10	2038.4	3092.12	1.76067	1.76067	7.8744e-18	1172.11	2067.17	1.26784	1.26784	0.00046	1073.79	1363.12	1.1922	1.1922	0.00204	1707.25
A_52_P610	CTTGGCAACTTAAAATGTTGATTTGGTGATCTAATTTGTACATATGTATGTAACGCACGC	AK036096				1	0	4	8	0	0	0.1	0	0.001	0.0001	0	0	13.1011	7	early up	3.17464	3.17464	2.43828e-06	3.72938	11.9143	2.09378	2.09378	0.01609	11.1079	21.7046	3.12611	3.12611	1.43477e-06	4.39646	13.7184	1.58839	1.58839	0.00057	8.33039	13.2107	1.01565	1.01565	0.91431	35.0958	35.3325	0.63255	-1.5809	0.11067	8.97582
A_52_P327764	GGTGTATTTCCGTGGAATGAGCTAAAACACATATCCAAGCCCAGGAACCTATTTATGGAT	AK045020	Has2			1	0	4	8	0	0	0.1	0	0.001	0.0001	0	0	13.1011	7	early up	2.33199	2.33199	0.00037	174.535	426.309	0.92775	-1.07788	0.60858	1180.81	1085.56	2.09765	2.09765	1.81051e-14	948.708	2011.99	1.99156	1.99156	9.60073e-19	132.682	262.076	1.03787	1.03787	0.82549	797.758	820.505	0.6832	-1.46371	8.51518e-09	793.326
A_52_P579411	CAGCATAGATAATCTGTGATCGACTCCATTGCGAAATGGATACTCCCAATCGGTTTGCCA	AK157499	Gm1752	Gene model 1752, (NCBI)		1	0	4	8	0	0	0.1	0	0.001	0.0001	0	0	13.1011	7	early up	2.39722	2.39722	0	126.997	304.643	1.96655	1.96655	4.22375e-25	194.677	382.64	2.04847	2.04847	2.93601e-09	145.109	298.462	1.56277	1.56277	1.02832e-15	101.342	158.551	1.29926	1.29926	0.0178	144.784	189.789	1.28033	1.28033	0.01975	106.069
A_51_P393654	TTTGGAATGCCGAAAATGAATAGACTGTGGAGACAAAGGGAAATGGATATTCTGTATAAT	NM_175514	D430039N05Rik	RIKEN cDNA D430039N05 gene	cellular component|integral to membrane|TAS|GO:0016021|MGI|12466851	1	0	4	8	0	0	0.1	0	0.001	0.0001	0	0	13.1011	7	early up	2.0745	2.0745	3.99582e-13	1244.33	2550.94	1.82289	1.82289	0.0003	1995.81	3776.13	2.03606	2.03606	2.17192e-34	1226.5	2497.25	1.66485	1.66485	7.95331e-07	928.333	1529.41	1.24204	1.24204	0.04792	1326.67	1644.91	0.97274	-1.02802	0.63608	1014.8
A_51_P367866	ACTGAAAATGTAAATTTATACATCTATTCAGGAGTTGGAGTGTTGTGGTTACCTACTGAG	NM_007913	Egr1	Early growth response 1	molecular function|DNA binding|IEA|GO:0003677|MGI|na//biological process|T cell differentiation|IMP|GO:0030217|MGI|12165491//molecular function|nucleic acid binding|IEA|GO:0003676|MGI|na//cellular component|nucleus|IMP|GO:0005634|MGI|12165491//biological process|regulation of transcription, DNA-dependent|IMP|GO:0006355|MGI|12165491//biological process|transcription|IEA|GO:0006350|MGI|na//molecula…	1	0	4	8	0	0	0.1	0	0.001	0.0001	0	0	13.1011	7	early up	4.5116	4.5116	3.96353e-33	508.565	2334.39	1.17642	1.17642	0.01478	3808.08	4497.78	3.29146	3.29146	5.62329e-31	8916.88	29527.7	1.61595	1.61595	0.00032	369.9	610.206	1.39858	1.39858	1.16488e-08	2622.58	3669.56	1.22122	1.22122	0.00307	8232.82
A_51_P195958	ATGACTTTATTTATGGACCTTTGGAAGGATCACCTAACGTAATGGACCTTTGTAGGAACA	NM_009344	Phlda1	Pleckstrin homology-like domain, family A, member 1	biological process|FasL biosynthesis|IDA|GO:0045210|MGI|8673705	1	0	4	8	0	0	0.1	0	0.001	0.0001	0	0	13.1011	7	early up	3.15001	3.15001	7.23552e-25	5484.86	17163.8	1.7132	1.7132	1.08664e-08	11751	20291.8	2.20961	2.20961	3.92364e-44	8681	19180.7	1.61682	1.61682	7.55371e-06	4188.31	6723.2	1.44723	1.44723	5.5337e-06	7934.02	11506.5	1.30835	1.30835	8.00641e-06	7261.23
A_51_P294020	AGAGTGACCAGGTTGGACCCCACCTAGATGGCTAGAGTGACAAGATTGGACTTCACCTGG	NM_174989	Ticam1	Toll-like receptor adaptor molecule 1	biological process|I-kappaB kinase/NF-kappaB cascade|IMP|GO:0007249|MGI|12855817//biological process|immune response|IEA|GO:0006955|MGI|na//biological process|inflammatory response|IEA|GO:0006954|MGI|na	1	0	4	8	0	0	0.1	0	0.001	0.0001	0	0	13.1011	7	early up	2.10344	2.10344	2.46908e-09	355.987	768.667	1.74158	1.74158	1.08022e-14	718.52	1249.3	2.03245	2.03245	1.49196e-22	902.936	1838.51	1.5548	1.5548	4.35677e-06	279.111	436.01	1.35008	1.35008	3.00201e-07	499.051	673.257	1.40164	1.40164	2.63804e-07	722.536
A_51_P417854	GCAGTGGCCCTTTACAAGAAGATCCTGAAGTACAAGATGCTGGATGAGAGGGAGATGCCA	NM_011227	Rab20	RAB20, member RAS oncogene family	molecular function|GTP binding|IEA|GO:0005525|MGI|na//cellular component|intracellular|IEA|GO:0005622|MGI|na//biological process|protein transport|IEA|GO:0015031|MGI|na//biological process|small GTPase mediated signal transduction|IEA|GO:0007264|MGI|na//biological process|transport|IEA|GO:0006810|MGI|na	1	0	0	8	0	32	0.1	0	0	0.0001	0	1e-06	41.1001	1	early up	2.51913	2.51913	1.21076e-27	399.977	1004.33	1.60526	1.60526	5.56561e-06	610.622	973.924	1.14677	1.14677	0.0953	685.468	783.759	1.56911	1.56911	9.21689e-17	266.715	418.609	1.18189	1.18189	0.04077	377.825	445.561	1.5001	1.5001	9.74808e-14	597.048
A_51_P118132	TGCCAATGCATATAGTTTTATGATTAAAATTGCTGTGGTTGGTTGCATTACATGACACAC	NM_001039090	Skil	SKI-like	biological process|cell differentiation|ISS|GO:0030154|MGI|12466851//cellular component|nucleus|IEA|GO:0005634|MGI|na	1	0	4	8	0	32	0.1	0	0.001	0.0001	0	1e-06	45.1011	3	early up	2.26762	2.26762	8.5771e-09	2497.98	5700.14	1.41776	1.41776	0.00035	6894.81	9826.67	2.46432	2.46432	5.19841e-35	4917.25	12099.7	1.77536	1.77536	6.28064e-14	1874.71	3314.11	1.4249	1.4249	2.02553e-11	4609.76	6565.96	1.5489	1.5489	2.81433e-12	4250.94
A_51_P226453	GTCTTGGGCCCTAGCCTACATTTTCCAAATATAACTCATTTTGAGAATCAGTAAATGTTG	NM_025590	Acot11	Acyl-CoA thioesterase 11	molecular function|catalytic activity|IEA|GO:0003824|MGI|na//molecular function|hydrolase activity|IEA|GO:0016787|MGI|na//molecular function|serine esterase activity|IEA|GO:0004759|MGI|na	1	0	4	8	0	32	0.1	0	0.001	0.0001	0	1e-06	45.1011	3	early up	2.1687	2.1687	1.69262e-15	150.254	329.592	1.7836	1.7836	5.85138e-14	455.681	810.547	2.06127	2.06127	1.3147e-19	428.104	885.53	1.60154	1.60154	4.00763e-08	113.414	182.236	1.43207	1.43207	6.08067e-06	283.496	405.337	1.54503	1.54503	7.08296e-12	342.417
A_51_P140641	ATAGAAACCGTGTGTCCTTTCCTTTTGGAGAGAAAAGTCTCATGACTTCAGAGACTCATG	NM_145570	Fam176a	Transmembrane protein 166	biological process|apoptosis|IEA|GO:0006915|MGI|na//biological process|autophagy|IEA|GO:0006914|MGI|na//cellular component|endoplasmic reticulum|IEA|GO:0005783|MGI|na//cellular component|integral to membrane|IEA|GO:0016021|MGI|na//cellular component|lysosome|IEA|GO:0005764|MGI|na//cellular component|membrane|IEA|GO:0016020|MGI|na	1	0	4	8	0	32	0.1	0	0.001	0.0001	0	1e-06	45.1011	3	early up	2.30367	2.30367	8.51719e-09	29.2494	66.7233	1.5056	1.5056	2e-05	73.4764	110.008	2.80046	2.80046	9.14077e-26	30.6308	85.5694	2.73746	2.73746	3.13977e-18	22.0388	61.3291	1.48579	1.48579	2.59785e-08	53.5644	79.1857	2.92004	2.92004	7.73476e-21	23.9361
A_51_P208217	AGAAGACTATGCACATAAATGAGAAAGCGTGTTATTTCATTGAACTAACCTACTCGAAAC	AK035306				1	2	0	8	0	0	0.1	0.01	0	0.0001	0	0	11.1101	38	early up	3.1378	3.1378	2.06295e-22	30.9747	98.3242	2.19096	2.19096	2.76876e-29	140.703	309.012	1.09282	1.09282	0.13825	45.7231	49.9688	1.52147	1.52147	2e-05	20.1139	30.8046	0.87224	-1.14647	0.02218	94.1875	82.1592	0.76164	-1.31295	0.04681	36.4381
A_51_P419584	GATAAGACTGAAATTATACCACAACAATGGGACTTAAATAAGAGAGCCTTCCTTTCAAAG	AK046927	Osbpl6	Oxysterol binding protein-like 6	biological process|lipid transport|IEA|GO:0006869|MGI|na//biological process|steroid metabolism|IEA|GO:0008202|MGI|na//biological process|transport|IEA|GO:0006810|MGI|na	1	2	0	8	0	0	0.1	0.01	0	0.0001	0	0	11.1101	38	early up	4.16383	4.16383	1.27539e-28	36.1031	152.136	3.28528	3.28528	0	44.7613	147.134	1.83869	1.83869	0.00805	18.0323	32.7302	2.19822	2.19822	3.6653e-28	24.5276	53.8341	0.90422	-1.10593	0.27004	31.7586	28.8293	1.33449	1.33449	0.24259	16.7372
A_52_P430577	TCTGTAAAGGGATTAATGACTTGGATCATTGATTTCTACCTGAAAAGGTGTTCATTAGGG					1	2	0	8	0	0	0.1	0.01	0	0.0001	0	0	11.1101	38	early up	5.14125	5.14125	6.10778e-18	9.35347	47.7519	3.10364	3.10364	7.45755e-29	16.45	51.1699	1.73145	1.73145	0.00622	15.0013	25.7952	1.8348	1.8348	7e-05	6.44109	11.7242	1.15033	1.15033	0.52276	11.0724	12.0969	0.64239	-1.55668	0.13915	9.04337
A_52_P1107923	GCCAGTACTCAGAAAGTTTCAGACACTAGGTCAATCTAGATTTCAGATTCTTTTAGATTA	AK046467		Transcribed locus		1	2	0	8	0	0	0.1	0.01	0	0.0001	0	0	11.1101	38	early up	3.20221	3.20221	1.26556e-30	34.1106	108.705	2.24285	2.24285	4.03059e-10	46.279	104.075	1.50792	1.50792	2.17482e-07	96.5577	145.357	1.77646	1.77646	1.48544e-09	24.7848	44.2981	1.14112	1.14112	0.08704	28.5687	32.6873	1.11838	1.11838	0.10285	72.7811
A_51_P188704	CGGGAATGCACGGGCTCATCTCACAGAACATTTCTATTTACATTTTAAAATTACATTTAT	AK170263	Unc13a	Unc-13 homolog A (C. elegans)	biological process|beta-amyloid metabolism|IMP|GO:0050435|MGI|15123597//molecular function|diacylglycerol binding|IDA|GO:0019992|MGI|15123597	1	2	0	8	0	0	0.1	0.01	0	0.0001	0	0	11.1101	38	early up	4.33082	4.33082	0	331.375	1442.62	2.07459	2.07459	1.05747e-37	606.913	1259.37	0.81991	-1.21965	0.00011	436.158	357.599	2.26194	2.26194	9.91614e-26	192.221	435.466	1.1415	1.1415	0.01146	346.989	396.143	1.20602	1.20602	0.00553	379.571
A_52_P537376	AGGCTGTTTGAATTCCACAGTGGGTTTAACAGAATAGAGGAAGCCAGCTAGGTTGAAAGA	BB476800	Garnl3	GTPase activating RANGAP domain-like 3	molecular function|GTPase activator activity|IEA|GO:0005096|MGI|na//molecular function|small GTPase regulator activity|IEA|GO:0005083|MGI|na//biological process|regulation of small GTPase mediated signal transduction|IEA|GO:0051056|MGI|na//cellular component|intracellular|IEA|GO:0005622|MGI|na	1	2	0	8	0	0	0.1	0.01	0	0.0001	0	0	11.1101	38	early up	3.44132	3.44132	7.90285e-38	137.509	469.959	2.25339	2.25339	9.5871e-12	208.747	481.347	1.46636	1.46636	2.6111e-07	417.911	614.557	1.90575	1.90575	8.38202e-30	98.1963	187.225	1.2962	1.2962	0.01596	132.82	173.871	0.91961	-1.08741	0.27583	324.708
A_52_P157402	ATATTTAGTCAGTGCTTCATGTTACATGTACTATGTCCTGAGCTAGTTAAAAAGGAATGG	NM_001098231	Ppm2c	Protein phosphatase 2C, magnesium dependent, catalytic subunit		1	2	0	8	0	0	0.1	0.01	0	0.0001	0	0	11.1101	38	early up	3.81335	3.81335	1.62235e-31	634.556	2457.63	2.71463	2.71463	8.72825e-34	1178.46	3211.54	1.10289	1.10289	0.27339	2446.44	2697.41	1.76284	1.76284	8.03908e-11	496.138	878.223	1.25352	1.25352	0.00202	809.46	1013.86	1.00208	1.00208	0.97576	2126.57
A_51_P508510	GGCACTAGGGGAAAAACATATCTGTTCCAAGAAAATAAACTAGTTCTCAGAGCCTTGATT	NM_008714	Notch1	Notch gene homolog 1 (Drosophila)	molecular function|DNA binding|ISS|GO:0003677|MGI|12466851//biological process|Notch signaling pathway|IMP|GO:0007219|MGI|14701881//biological process|axonogenesis|IMP|GO:0007409|MGI|15598981//biological process|branching morphogenesis|IMP|GO:0001763|MGI|15064243//molecular function|calcium ion binding|IEA|GO:0005509|MGI|na//biological process|cell differentiation|IMP|GO:0030154|MGI|12186854,1465…	1	2	0	8	0	0	0.1	0.01	0	0.0001	0	0	11.1101	38	early up	3.50538	3.50538	0	152.613	537.54	2.1423	2.1423	6.32537e-18	377.099	811.927	1.92762	1.92762	9.58484e-12	275.956	530.394	1.91984	1.91984	1.23522e-09	114.386	221.365	1.26663	1.26663	0.0062	252.754	319.267	1.10977	1.10977	0.22443	222.52
A_51_P105991	GCAAGCCATGCCAATTTGTTCTCAGGATCAGAGTATTTTTGTTAATAAAACTCCAAAGAC	NM_011538	Tbx6	T-box 6	molecular function|DNA binding|IEA|GO:0003677|MGI|na//biological process|cell fate specification|IMP|GO:0001708|MGI|9490412//biological process|development|IEA|GO:0007275|MGI|na//biological process|mesoderm formation|IMP|GO:0001707|MGI|9490412//cellular component|nucleus|IEA|GO:0005634|MGI|na//biological process|regulation of transcription, DNA-dependent|IEA|GO:0006355|MGI|na//biological process|…	1	2	0	8	0	0	0.1	0.01	0	0.0001	0	0	11.1101	38	early up	2.20878	2.20878	4.4181e-09	105.417	236.845	2.02669	2.02669	4.16331e-19	193.347	390.364	1.05819	1.05819	0.55268	300.252	318.65	1.64403	1.64403	7e-05	80.983	135.456	1.28827	1.28827	0.00023	118.319	152.221	1.00848	1.00848	0.89407	237.614
A_51_P197213	AGTGTGTGAAGAATTATTTATTTTTGCCAAAGCAGATCTAATAAAAGCCACAGCTCAGCT	NM_025802	Pnpla2	Patatin-like phospholipase domain containing 2		1	2	0	8	0	0	0.1	0.01	0	0.0001	0	0	11.1101	38	early up	2.31727	2.31727	2.83511e-33	4499.53	10455.1	2.23678	2.23678	2.17287e-24	7741.39	17405.1	1.6798	1.6798	2.09252e-07	3673.19	6202.53	1.5442	1.5442	1.88398e-07	3121.8	4845.99	1.18465	1.18465	0.02143	4667.85	5531.99	1.16215	1.16215	0.06339	2862.11
A_51_P433769	TGCATTAGAGAGGAAATAAGTAGGAACAGAGAGTAGATGCCCCATGGAACAGATCCTGGA	NM_144838	Sgtb	Small glutamine-rich tetratricopeptide repeat (TPR)-containing, beta	molecular function|binding|IEA|GO:0005488|MGI|na//biological process|biological process unknown|ND|GO:0000004|MGI|na//cellular component|cellular component unknown|ND|GO:0008372|MGI|na//molecular function|protein binding|ISS|GO:0005515|MGI|12878599//molecular function|protein heterodimerization activity|ISS|GO:0046982|MGI|12878599//molecular function|protein homodimerization activity|ISS|GO:00428…	1	2	0	8	0	0	0.1	0.01	0	0.0001	0	0	11.1101	38	early up	3.04624	3.04624	2.91242e-36	500.448	1532.51	2.13853	2.13853	3.01173e-10	704.337	1536.11	1.71053	1.71053	9.34548e-11	864.64	1481.04	1.76809	1.76809	4.72852e-24	351.858	622.393	1.19519	1.19519	0.02393	447.412	534.893	1.12452	1.12452	0.17218	685.578
A_51_P148314	AGTGGCCCTCAGGGCCAGAACACTTGACCAATCAGCTGTTGGCAGGGGACCATGAGATTT	NM_172543	5730593F17Rik	RIKEN cDNA 5730593F17 gene		1	2	0	8	0	0	0.1	0.01	0	0.0001	0	0	11.1101	38	early up	2.86357	2.86357	7.73239e-33	1319.01	3808.08	2.19443	2.19443	5.16344e-23	1798.72	3935.46	1.24033	1.24033	0.00055	2304.25	2855.2	1.50419	1.50419	2.16538e-11	937.369	1411.06	1.12495	1.12495	0.07309	1154.59	1297.27	1.11496	1.11496	0.11139	1865.85
A_51_P276452	AGGCAGCCTTTTCTGCTAGGTTCTACCTTGGATTCATAAACAGACTGTCTGGAGAAAGCA	NM_178646	Tigd5	Tigger transposable element derived 5	molecular function|DNA binding|IEA|GO:0003677|MGI|na//cellular component|chromosome|IEA|GO:0005694|MGI|na//cellular component|chromosome, pericentric region|IEA|GO:0000775|MGI|na//cellular component|nucleus|IEA|GO:0005634|MGI|na	1	2	0	8	0	0	0.1	0.01	0	0.0001	0	0	11.1101	38	early up	2.86207	2.86207	3.20115e-08	17.3859	49.249	2.23255	2.23255	3.76754e-13	24.427	54.8085	1.08234	1.08234	0.34487	40.4064	43.8042	1.79608	1.79608	4.0792e-09	12.0055	21.6254	1.13246	1.13246	0.24972	16.5629	18.5885	1.28719	1.28719	0.00076	31.4743
A_52_P132554	CAATAGCTCTCCTAAATATATTTCCTTGCCATATTTCAAGATGGTTATTCTGAGAAACGG	AK007024	Transcribed locus, strongly similar to XP_915468.2 PREDICTED: similar to IBR domain containing 3 [Mus musculus]	Transcribed locus, strongly similar to XP_915468.2 PREDICTED: similar to IBR domain containing 3 [Mus musculus]		1	2	0	8	0	0	0.1	0.01	0	0.0001	0	0	11.1101	38	early up	2.28595	2.28595	2.40146e-12	314.081	733.162	2.1093	2.1093	5.29009e-18	958.183	2034.98	1.75729	1.75729	8.09034e-08	826.956	1463.23	1.65862	1.65862	1e-05	240.659	403.075	1.37985	1.37985	4e-05	657.803	910.199	1.02209	1.02209	0.74022	679.889
A_52_P89267	TTTCTCCTGCCTCAGTTTACCCGTATCACAGGAAGAGTTAGAGCAGGGTCAGCCTCCAAA	AK035431	Gats	Opposite strand transcription unit to Stag3	biological process|biological process unknown|ND|GO:0000004|MGI|na//cellular component|cellular component unknown|ND|GO:0008372|MGI|na//molecular function|molecular function unknown|ND|GO:0005554|MGI|na	1	2	0	8	0	0	0.1	0.01	0	0.0001	0	0	11.1101	38	early up	2.07457	2.07457	5.31859e-15	341.363	715.795	2.27286	2.27286	5.68969e-14	546.835	1234.97	1.50388	1.50388	4.40423e-08	559.775	839.051	1.6889	1.6889	3.52525e-18	242.826	409.841	1.32903	1.32903	0.00033	344.072	455.678	1.19723	1.19723	0.01616	417.375
A_52_P590756	AAGATTCAGACCTCAAGCCTTGATACCTAACCCGAGGATTACGGTTCTAATCCCCTCAAA	AK035739	Slc25a35	Solute carrier family 25, member 35	molecular function|Ran GTPase binding|ISS|GO:0008536|MGI|12466851//molecular function|binding|ISS|GO:0005488|MGI|12466851//molecular function|guanyl-nucleotide exchange factor activity|ISS|GO:0005085|MGI|12466851//cellular component|integral to membrane|IEA|GO:0016021|MGI|na//cellular component|mitochondrial inner membrane|ISS|GO:0005743|MGI|12466851//biological process|nucleocytoplasmic transpor…	1	2	0	8	0	0	0.1	0.01	0	0.0001	0	0	11.1101	38	early up	2.95546	2.95546	1.77633e-27	34.6412	101.277	2.58348	2.58348	4.64711e-15	59.6667	154.407	1.77901	1.77901	4.90097e-09	31.6335	56.2771	1.63597	1.63597	1.03126e-07	24.8108	40.2943	1.4218	1.4218	0.00237	36.4228	51.949	1.06545	1.06545	0.59927	23.554
A_52_P278489	TGGGTTGTGAGAGGTCTTTATACTTTTGTGTACAAGTGAGGTATGTTTTGTGCAGGTTTT	AK037817	Taok3	TAO kinase 3	molecular function|ATP binding|IEA|GO:0005524|MGI|na//molecular function|kinase activity|IEA|GO:0016301|MGI|na//molecular function|protein serine/threonine kinase activity|IEA|GO:0004674|MGI|na//molecular function|transferase activity|IEA|GO:0016740|MGI|na	1	2	0	8	0	0	0.1	0.01	0	0.0001	0	0	11.1101	38	early up	5.95036	5.95036	1.74058e-38	32.7452	196.192	2.16074	2.16074	2.51051e-29	70.9125	153.126	1.85573	1.85573	4.72998e-22	55.1044	102.322	2.32236	2.32236	1.98588e-13	20.4412	47.1391	1.27045	1.27045	0.00412	42.1585	53.6423	0.93495	-1.06958	0.61493	40.754
A_51_P419801	GTTACTTTGAGCATTTTAACGACGTTTGACAATATTTGAATGACCAGAAGCTATTTGGAC	AK051661	D130062J21Rik			1	2	0	8	0	0	0.1	0.01	0	0.0001	0	0	11.1101	38	early up	3.06665	3.06665	8.25903e-15	88.6516	268.4	2.06774	2.06774	8.74424e-08	147.522	311.395	1.74216	1.74216	4.56786e-11	139.976	243.427	1.91211	1.91211	9.55652e-09	65.2726	123.043	1.36639	1.36639	0.00071	101.845	139.409	0.88233	-1.13337	0.03621	117.733
A_52_P116298	TAATGCCTAGTTCTTCAACAGTAGACCTAAAGGGTTTTAAGCTTTAAATCCAATTGCTAG	AK076567		Transcribed locus		1	2	0	8	0	0	0.1	0.01	0	0.0001	0	0	11.1101	38	early up	2.36818	2.36818	1e-05	197.145	489.377	2.53847	2.53847	4.3082e-07	265.569	692.047	1.76682	1.76682	9.44975e-10	128.957	224.727	1.54647	1.54647	8.97328e-09	148.225	230.622	1.46366	1.46366	0.0023	184.972	265.881	0.81631	-1.22503	0.04355	101.911
A_52_P82023	GATCTTGGCAAATGGTGACCTTTTCTGATTGGACAGTTAGTATGCAGTTTTTAAAACTTA	AK172137	Pitpnc1	Phosphatidylinositol transfer protein, cytoplasmic 1	cellular component|cytoplasm|ISS|GO:0005737|MGI|na//molecular function|phosphatidylinositol binding|IC|GO:0005545|MGI|na//biological process|phosphatidylinositol metabolism|ISS|GO:0046488|MGI|na//molecular function|phosphatidylinositol transporter activity|ISS|GO:0008526|MGI|na	1	2	0	8	0	0	0.1	0.01	0	0.0001	0	0	11.1101	38	early up	2.88228	2.88228	4.45653e-16	105.912	303.672	2.08112	2.08112	7.65585e-37	130.073	270.687	1.07426	1.07426	0.30029	88.1568	94.774	2.18494	2.18494	1.13682e-07	79.6328	172.977	1.38483	1.38483	3.92108e-09	75.2385	104.172	0.77949	-1.28289	0.00074	74.3484
A_51_P354526	GGAGTTTTTGTGAGACAAATTCTCCATTCTGAGATCTCTGAAGTGGGATTGTCTTATTTT	NM_025912	2010011I20Rik	RIKEN cDNA 2010011I20 gene	cellular component|extracellular space|TAS|GO:0005615|MGI|12466851//cellular component|integral to membrane|IEA|GO:0016021|MGI|na	1	2	0	8	0	0	0.1	0.01	0	0.0001	0	0	11.1101	38	early up	2.02459	2.02459	2.70362e-07	156.081	325.191	2.47222	2.47222	8.7415e-16	207.074	508.282	1.10772	1.10772	0.11291	317.067	352.035	1.6211	1.6211	3.22946e-09	112.199	182.491	1.33536	1.33536	6e-05	127.737	170.439	1.43972	1.43972	4.05452e-06	246.613
A_51_P401673	GAGACAAATCCGCCCACAGTCGTTATGAGATAGATTGTTTTCTTAGGTATATATATAGTT	NM_053072	Fgd6	FYVE, RhoGEF and PH domain containing 6	cellular component|cytoskeleton|IEA|GO:0005856|MGI|na//molecular function|sugar binding|ISS|GO:0005529|MGI|12466851//molecular function|zinc ion binding|ISS|GO:0008270|MGI|12466851	1	2	0	8	0	0	0.1	0.01	0	0.0001	0	0	11.1101	38	early up	4.09802	4.09802	0	624.541	2551.18	2.96514	2.96514	0	1136.67	3372.2	1.46217	1.46217	1.74794e-09	1043.55	1527.18	2.58128	2.58128	0	447.702	1156.23	1.39835	1.39835	3.05478e-09	750.822	1050.19	1.0651	1.0651	0.30329	804.011
A_51_P504624	CCTTCCTAGTTGGTGGCTGCCATGTTGGACTGTGGATCTAAAACACTTCTAGAGCTTTGT	NM_133221	Slc24a6	Solute carrier family 24 (sodium/potassium/calcium exchanger), member 6	biological process|biological process unknown|ND|GO:0000004|MGI|na//cellular component|extracellular space|TAS|GO:0005615|MGI|12466851//cellular component|integral to membrane|TAS|GO:0016021|MGI|12466851//molecular function|molecular function unknown|ND|GO:0005554|MGI|na	1	2	0	8	0	0	0.1	0.01	0	0.0001	0	0	11.1101	38	early up	2.53291	2.53291	1.07394e-18	738.637	1874.77	2.14559	2.14559	3.23786e-20	1116.26	2393.2	1.85318	1.85318	1.79763e-15	970.812	1798.63	1.72915	1.72915	5.78944e-09	537.337	924.59	1.15588	1.15588	0.04299	652.667	753.981	1.23309	1.23309	0.00179	711.267
A_52_P180518	AGAGTAGCTACATTTTCCGTCCAACTGGAAGTCTACCCCATATAACTGCTTAACTGAAGA	NM_145506	Epb4.1l5	Erythrocyte protein band 4.1-like 5	cellular component|cytoskeleton|IEA|GO:0005856|MGI|na	1	2	0	8	0	0	0.1	0.01	0	0.0001	0	0	11.1101	38	early up	2.38913	2.38913	4.3724e-12	262.073	616.932	2.34627	2.34627	1.20714e-34	405.969	954.519	1.99577	1.99577	4.16788e-12	383.124	765.923	1.64391	1.64391	1e-05	185.568	301.227	1.36054	1.36054	0.00018	232.183	316.89	1.24723	1.24723	0.02425	281.811
A_52_P357265	TTTCTTTCATGGCTCATAACAAACTTTAAGAGGCATTTTGATAAGAACTCTCTTCAGTGC	NM_145823	Pitpnc1	Phosphatidylinositol transfer protein, cytoplasmic 1	cellular component|cytoplasm|ISS|GO:0005737|MGI|na//molecular function|phosphatidylinositol binding|IC|GO:0005545|MGI|na//biological process|phosphatidylinositol metabolism|ISS|GO:0046488|MGI|na//molecular function|phosphatidylinositol transporter activity|ISS|GO:0008526|MGI|na	1	2	0	8	0	0	0.1	0.01	0	0.0001	0	0	11.1101	38	early up	3.24481	3.24481	0	194.519	628.471	3.17796	3.17796	5.17353e-20	293.092	951.773	1.1506	1.1506	0.07339	261.93	301.815	2.3131	2.3131	6.21018e-39	145.043	335.06	1.49894	1.49894	0.00024	189.084	284.925	1.2655	1.2655	0.00161	196.994
A_52_P24254	CCCAGATGTTTTTATCATGGCTTAGTGATGTAATTTGGGAAAATCAGTCTTTTTTAAGCC	AK018477	Ccdc112	Coiled-coil domain containing 112		1	2	0	8	0	0	0.1	0.01	0	0.0001	0	0	11.1101	38	early up	2.86228	2.86228	2.49085e-27	849.649	2420.86	2.60285	2.60285	6.96079e-24	1430.06	3740.23	1.92327	1.92327	1.91849e-26	1493.46	2872.06	1.86391	1.86391	7.91228e-28	661.55	1233.9	1.32242	1.32242	4.69349e-06	1001.63	1323.36	1.43296	1.43296	1.47824e-09	1198.27
A_51_P247385	TGCCATTGGTATTAGATGGAAGCAATCACATGGAAATGTTTTATTTGAGCAACATTGCCT	AK052909	OTTMUSG00000023003	Hypothetical protein LOC100040769		1	2	0	8	0	0	0.1	0.01	0	0.0001	0	0	11.1101	38	early up	4.22406	4.22406	4.78868e-21	35.9061	156.435	3.17564	3.17564	0	189.695	601.138	1.8716	1.8716	1.68451e-18	233.279	435.788	2.17122	2.17122	3.96185e-07	25.2626	56.1026	1.3267	1.3267	2.96227e-06	116.396	154.507	1.19056	1.19056	0.00384	177.202
A_52_P540045	ACCAAAAGAATTACATGCTGGCTATTCAAACTTGCCAATATGTATTTGAGTTTGCAAGAC	AK083897		Transcribed locus		1	2	0	8	0	0	0.1	0.01	0	0.0001	0	0	11.1101	38	early up	2.53088	2.53088	0	73.6861	186.444	2.09354	2.09354	2.41179e-35	121.778	254.874	1.84744	1.84744	3.20722e-26	149.425	276.079	1.72375	1.72375	1.33219e-17	56.1098	96.6523	1.44025	1.44025	7.65202e-06	80.3943	116.16	1.26469	1.26469	0.00426	112.519
A_51_P436594	AAGTGCTTTGGAAGCCCATGGTTATTTCAGAAACCATGAAGCTGGTTCCTGGTGTGAGTA	BC126949	1700003E16Rik	RIKEN cDNA 1700003E16 gene		1	2	0	8	0	0	0.1	0.01	0	0.0001	0	0	11.1101	38	early up	2.87187	2.87187	2.31298e-28	33.3207	96.4978	2.60867	2.60867	2.22381e-12	57.2301	149.279	1.44418	1.44418	9e-05	59.8552	85.1516	1.56582	1.56582	8.38996e-06	24.3552	37.6588	1.29311	1.29311	9e-05	31.7523	41.0174	1.30122	1.30122	0.00163	26.681
A_52_P584188	AAGTGCTTGGAAACACTGTTCACTCTGAGCGACCATTTCGTTTTAGTTTTCTGGAGTCAA	NM_008043	Frat1	Frequently rearranged in advanced T-cell lymphomas	biological process|Wnt receptor signaling pathway|IEA|GO:0016055|MGI|na	1	2	0	8	0	0	0.1	0.01	0	0.0001	0	0	11.1101	38	early up	3.73038	3.73038	0	172.033	642.842	2.9176	2.9176	0	176.843	515.562	1.25402	1.25402	0.00471	263.607	330.15	2.04413	2.04413	1.08549e-16	127.518	261.878	1.22418	1.22418	9e-05	110.097	134.776	1.22649	1.22649	0.0003	217.431
A_51_P239654	CTCTTCCGCTCTCCTTCCATGTGTACATAACTGTCACTCAAGAAGGTGATTGACAGATTC	NM_010444	Nr4a1	Nuclear receptor subfamily 4, group A, member 1	molecular function|DNA binding|IEA|GO:0003677|MGI|na//biological process|induction of apoptosis|IDA|GO:0006917|MGI|14657025//biological process|inhibition of caspase activation|IDA|GO:0001719|MGI|12815108//molecular function|ligand-dependent nuclear receptor activity|IEA|GO:0004879|MGI|na//cellular component|nucleus|IDA|GO:0005634|MGI|12815108//molecular function|receptor activity|IEA|GO:0004872|…	1	2	0	8	0	0	0.1	0.01	0	0.0001	0	0	11.1101	38	early up	3.76304	3.76304	1.56041e-34	1222.61	4585.42	2.08761	2.08761	1.60429e-23	1603.52	3339.93	1.68239	1.68239	2.8072e-18	1919.59	3231.45	1.83509	1.83509	3.8626e-24	852.922	1563.99	1.28452	1.28452	3.74439e-06	1032.79	1326.27	1.39647	1.39647	9.99038e-09	1572.26
A_51_P465640	ACAGGTTGTGTATATGTAAAGTCCATAGGTGATGTTAGATTCATGGTGATTACACAACGG	NM_011613	Tnfsf11	Tumor necrosis factor (ligand) superfamily, member 11	biological process|bone resorption|IDA|GO:0045453|MGI|12490655//biological process|cell differentiation|IEA|GO:0030154|MGI|na//molecular function|cytokine activity|IEA|GO:0005125|MGI|na//biological process|development|IEA|GO:0007275|MGI|na//biological process|immune response|IEA|GO:0006955|MGI|na//cellular component|integral to membrane|TAS|GO:0016021|MGI|12466851//biological process|lymph gland …	1	2	0	8	0	0	0.1	0.01	0	0.0001	0	0	11.1101	38	early up	3.5478	3.5478	4.82047e-43	45.0168	160.328	2.07959	2.07959	3.51647e-24	218.542	454.92	1.75684	1.75684	2.23965e-12	264.681	466.678	2.03259	2.03259	5.05957e-16	27.2829	55.1027	1.39372	1.39372	0.00043	134.505	187.537	1.20673	1.20673	0.00043	208.815
A_51_P436817	AGCCTTGGGCTTTGGACACAACGGACAGAACAGCCCAGGTGGCAGCTTCAAGTTTCCCAA	NM_015761	Dos	Downstream of Stk11		1	2	0	8	0	0	0.1	0.01	0	0.0001	0	0	11.1101	38	early up	2.1403	2.1403	6.75391e-24	1632.08	3517.24	2.05969	2.05969	4.45073e-15	2346.62	4813.11	1.89641	1.89641	6.92934e-14	3557.08	6724.9	1.68902	1.68902	1.62245e-12	1185.61	1999.24	1.45534	1.45534	1e-05	1437.33	2083.12	1.30689	1.30689	0.00056	2757.15
A_52_P451796	TACTTCTAAGCCCTGTTATATATACTTGTAGTCCAAGGTACTTAACAGAAGGATCACAAG	NM_021890	Fads3	Fatty acid desaturase 3	biological process|electron transport|ISS|GO:0006118|MGI|12466851//biological process|fatty acid biosynthesis|IEA|GO:0006633|MGI|na//cellular component|integral to membrane|TAS|GO:0016021|MGI|12466851//biological process|lipid biosynthesis|IEA|GO:0008610|MGI|na//molecular function|oxidoreductase activity|ISS|GO:0016491|MGI|12466851	1	2	0	8	0	0	0.1	0.01	0	0.0001	0	0	11.1101	38	early up	2.09883	2.09883	1.36362e-16	1614.39	3424.16	3.10694	3.10694	0	2024.65	6283.53	1.99712	1.99712	1.19686e-24	2695.9	5390.44	1.57838	1.57838	5.71557e-13	1232.66	1948.38	1.42138	1.42138	1.86728e-10	1297.55	1844.81	1.48736	1.48736	4.9173e-10	2117.69
A_51_P151628	GGAAAACGAGCCAGTGATTTACAACAGAGCAAGATTTTACGTGTACAATAAAAAGAAACG	NM_030717	Lactb	Lactamase, beta	cellular component|extracellular space|TAS|GO:0005615|MGI|12466851//molecular function|hydrolase activity|IEA|GO:0016787|MGI|na//cellular component|integral to membrane|TAS|GO:0016021|MGI|12466851//biological process|response to antibiotic|IEA|GO:0046677|MGI|na	1	2	0	8	0	0	0.1	0.01	0	0.0001	0	0	11.1101	38	early up	3.65382	3.65382	0	450.981	1652.41	3.69289	3.69289	0	706.097	2606.18	1.89628	1.89628	8.3246e-19	439.324	834.481	1.72217	1.72217	4.22095e-15	313.176	540.586	1.45723	1.45723	2.58669e-08	441.646	644.333	1.44055	1.44055	3e-05	374.059
A_51_P278163	AGTGAGAGAGAGGACCATGATTGGTGTCCTGACCAGTGGCTTTCAGGGGCCTCCAACCTT	NM_152813	Plcd3	Phospholipase C, delta 3	molecular function|calcium ion binding|ISS|GO:0005509|MGI|12466851//biological process|intracellular signaling cascade|ISS|GO:0007242|MGI|12466851//biological process|lipid metabolism|ISS|GO:0006629|MGI|12466851//molecular function|phosphoinositide phospholipase C activity|ISS|GO:0004435|MGI|12466851//molecular function|phospholipase C activity|ISS|GO:0004629|MGI|12466851//biological process|sign…	1	2	0	8	0	0	0.1	0.01	0	0.0001	0	0	11.1101	38	early up	2.45197	2.45197	3.85807e-38	669.28	1636.06	2.19387	2.19387	1.24895e-27	850.71	1863.31	1.46968	1.46968	9.53619e-08	865.33	1270.13	1.64005	1.64005	1.70777e-12	512.163	838.132	1.34389	1.34389	0.00035	608.782	816.553	1.31256	1.31256	6e-05	701.294
A_51_P249360	CCTCTGGGATGCAAGGGGATTTCCCTCTTAGAGTGCTACTTTTAAAACTATTCCAATAAA	NM_173733	Suox	Sulfite oxidase	biological process|electron transport|IEA|GO:0006118|MGI|na//cellular component|mitochondrion|IDA|GO:0005739|MGI|14651853//molecular function|molybdenum ion binding|IEA|GO:0030151|MGI|na//molecular function|oxidoreductase activity|IEA|GO:0016491|MGI|na//molecular function|sulfite oxidase activity|IEA|GO:0008482|MGI|na	1	2	0	8	0	0	0.1	0.01	0	0.0001	0	0	11.1101	38	early up	2.49264	2.49264	0	1863.19	4644.93	2.38127	2.38127	2.66681e-41	4518.23	10753.7	1.66096	1.66096	3.66536e-17	2986.11	4961.32	1.64705	1.64705	1.76551e-16	1373.3	2263.4	1.31552	1.31552	1e-05	2886.59	3798.64	1.25773	1.25773	7e-05	2381.05
A_51_P386058	TGAGGGCACAGGCAAGAAGATTCACATTGTCCTGGGGTGAGGGGGGAGGTCACAGTAATC	NM_198168	Ppp2r5b	Protein phosphatase 2, regulatory subunit B (B56), beta isoform		1	2	0	8	0	0	0.1	0.01	0	0.0001	0	0	11.1101	38	early up	2.37988	2.37988	1.0096e-26	637.941	1528.07	2.10871	2.10871	9.68072e-21	1191.89	2501.35	1.82933	1.82933	9.05802e-27	1261.42	2308.49	1.58788	1.58788	5.96437e-12	452.482	720.045	1.41614	1.41614	2.06862e-11	773.654	1095.75	1.29745	1.29745	1e-05	1021.35
A_51_P271091	CTGGTTCTTAATATTTAACTAAATCCCTTCCAAGCTCTGGAAGCTACATAAAAGTAAAGC	AK038031	A130072N09Rik	Transcribed locus		1	2	4	8	0	0	0.1	0.01	0.001	0.0001	0	0	15.1111	19	early up	4.40466	4.40466	5.43394e-08	19.4232	85.2535	3.76354	3.76354	1.28639e-12	29.7366	112.432	2.10881	2.10881	2.75842e-21	31.7385	66.8937	1.50681	1.50681	1e-05	14.4202	21.6358	1.16925	1.16925	0.43718	19.7744	22.3863	1.16038	1.16038	0.03779	23.3186
A_52_P207173	AGTAAATATGTAATAGGATTACGAACATGAATTCTTCAATAATGCCATTAATATAAGAAC	AK040662	Serpine1	Serine (or cysteine) peptidase inhibitor, clade E, member 1	molecular function|endopeptidase inhibitor activity|IEA|GO:0004866|MGI|na//cellular component|extracellular space|TAS|GO:0005615|MGI|12466851//molecular function|plasminogen activator activity|IEA|GO:0008243|MGI|na//molecular function|protein binding|IPI|GO:0005515|MGI|8939962//biological process|regulation of angiogenesis|IDA|GO:0045765|MGI|11818362//molecular function|serine-type endopeptidase …	1	2	4	8	0	0	0.1	0.01	0.001	0.0001	0	0	15.1111	19	early up	4.28415	4.28415	9.58037e-32	17.2086	73.0373	2.58379	2.58379	5.38065e-07	24.5844	62.7491	2.29004	2.29004	1.16822e-20	25.3351	57.9993	2.33594	2.33594	3.03999e-19	11.6934	27.4067	1.75393	1.75393	0.00712	16.9052	29.2216	1.19313	1.19313	0.08068	19.3648
A_51_P462556	TGTATACATTTAGCAGACATGCATTGTACATTCACTGTATCATCTGTCTCCTTCCTGATA	AK143982	ENSMUSG00000074284	Transcribed locus, moderately similar to NP_001013058.1 protein tyrosine phosphatase, non-receptor type 9 [Rattus norvegicus]		1	2	4	8	0	0	0.1	0.01	0.001	0.0001	0	0	15.1111	19	early up	2.89008	2.89008	0	201.582	584.883	2.39301	2.39301	1.05441e-25	254.158	607.319	2.08272	2.08272	4.65945e-20	109.293	227.07	1.90084	1.90084	1.01805e-09	158.109	302.569	1.18408	1.18408	0.00641	161.367	191.301	1.19189	1.19189	0.0123	84.0971
A_52_P145415	CCTACCATATAAATTATTTATATGAAGATGTTTATTTTTGTATATAGATGCTATCACTGC	BC058397	Ptch2	Patched homolog 2	molecular function|hedgehog receptor activity|IEA|GO:0008158|MGI|na//cellular component|integral to membrane|TAS|GO:0016021|MGI|12466851//cellular component|membrane|IEA|GO:0016020|MGI|na//molecular function|receptor activity|IEA|GO:0004872|MGI|na	1	2	4	8	0	0	0.1	0.01	0.001	0.0001	0	0	15.1111	19	early up	3.65117	3.65117	9.2871e-06	8.7341	34.3641	2.21451	2.21451	4.9391e-07	19.9456	43.8074	3.0439	3.0439	0.00013	7.42545	22.3077	1.93564	1.93564	0.00399	6.78016	13.6339	1.38165	1.38165	0.04708	13.3309	18.0683	1.07463	1.07463	0.88556	4.91776
A_51_P325836	TGTTTGGACAAGTCTCTTGGCCCCAACACATGTTCTTCCAATGGTTCCAGCTTGTACTTT	NM_017371	Hpx	Hemopexin	biological process|acute-phase response|ISS|GO:0006953|MGI|12466851//cellular component|extracellular space|TAS|GO:0005615|MGI|12466851//biological process|transport|ISS|GO:0006810|MGI|12466851	1	2	4	8	0	0	0.1	0.01	0.001	0.0001	0	0	15.1111	19	early up	2.83707	2.83707	8.18964e-22	25.1482	70.7124	2.48332	2.48332	1.30061e-07	63.6652	158.053	2.43496	2.43496	3.68252e-28	43.0415	104.78	1.62005	1.62005	0.00207	20.083	33.2075	1.23793	1.23793	0.03778	38.4181	47.6732	1.34702	1.34702	0.00533	35.2291
A_51_P323583	CTGAGTGAGTCAGAAAGCGACAGTGAGGACTGAAGCAGTATCAAGCTACAGAGAAAACAT	NM_134111	Eaf2	ELL associated factor 2	biological process|induction of apoptosis by intracellular signals|ISS|GO:0008629|MGI|12907652//cellular component|nucleoplasm|IDA|GO:0005654|MGI|12761297//cellular component|nucleus|ISS|GO:0005634|MGI|12907652//biological process|positive regulation of transcription|IDA|GO:0045941|MGI|12761297//molecular function|protein binding|IPI|GO:0005515|MGI|12761297//molecular function|transcriptional act…	1	2	4	8	0	0	0.1	0.01	0.001	0.0001	0	0	15.1111	19	early up	4.66147	4.66147	3.47606e-38	89.355	414.138	5.32817	5.32817	2.01911e-35	243.231	1293.9	3.28938	3.28938	1.91916e-22	85.7132	282.942	1.68823	1.68823	5.13294e-08	62.4233	105.082	1.28341	1.28341	0.02632	142.547	182.722	1.17477	1.17477	0.27055	64.7283
A_52_P627068	GCCAGAGGACACTTTTGTTTTATTTTGTTGAGTTCCTGTGTTATTGAGACCTATCTCCCA	NM_170593	Disp2	Dispatched homolog 2 (Drosophila)	biological process|biological process unknown|ND|GO:0000004|MGI|na//cellular component|cellular component unknown|ND|GO:0008372|MGI|na//molecular function|molecular function unknown|ND|GO:0005554|MGI|na	1	2	4	8	0	0	0.1	0.01	0.001	0.0001	0	0	15.1111	19	early up	3.44594	3.44594	0	88.8625	304.252	3.36267	3.36267	5.3114e-06	142.822	461.842	3.03703	3.03703	5.26113e-23	82.1328	248.43	1.51757	1.51757	2.30294e-14	53.9325	81.8366	1.38538	1.38538	0.01433	43.2649	59.7668	1.11946	1.11946	0.0932	35.4243
A_52_P382854	TTTTTTCCAATTTATATTATGGTCCTAATTTTGTAAAGTAACGCTAACTTTGTACGGATG	NM_172572	Rhbdf2	Rhomboid 5 homolog 2 (Drosophila)	cellular component|integral to membrane|TAS|GO:0016021|MGI|12466851//molecular function|receptor activity|IEA|GO:0004872|MGI|na	1	2	4	8	0	0	0.1	0.01	0.001	0.0001	0	0	15.1111	19	early up	3.42483	3.42483	0	1170.88	4007.12	2.0999	2.0999	3.56517e-18	2211.09	4661.72	2.52387	2.52387	2.88507e-20	1632.61	4134.08	1.75381	1.75381	8.07103e-13	850.074	1496.96	1.09499	1.09499	0.2257	1467.46	1604.77	1.03525	1.03525	0.60265	1281.62
A_51_P105887	TATGGGGATGTTGGGGATAAAAAGGCACATAGCACTTAGAGTGGAAGCATGACGTGATAG	NM_172842	Lax1	Lymphocyte transmembrane adaptor 1	biological process|antigen receptor-mediated signaling pathway|IMP|GO:0050851|MGI|15843560//biological process|immune response|IEA|GO:0006955|MGI|na//biological process|immunoglobulin secretion|IMP|GO:0048305|MGI|15843560//biological process|lymphocyte activation|IMP|GO:0046649|MGI|15843560//cellular component|integral to membrane|IEA|GO:0016021|MGI|na//cellular component|membrane|IEA|GO:0016020|…	1	2	4	8	0	0	0.1	0.01	0.001	0.0001	0	0	15.1111	19	early up	3.966	3.966	9.19905e-09	6.11883	24.189	3.78229	3.78229	1.99999e-11	18.401	70.3417	2.53787	2.53787	1.44264e-07	14.4954	37.2442	1.8106	1.8106	0.0009	5.89632	10.689	0.95288	-1.04945	0.92463	8.14675	9.30046	1.26648	1.26648	0.50004	10.3553
A_51_P143682	GAGAAAGCCCTTTCATTTTAGCTACCAGGAACCAGTGATTGGGTGAGTAAATATGTGTGT	NM_021346	Zfp318	Zinc finger protein 318	cellular component|nucleus|IDA|GO:0005634|MGI|12589823	1	2	4	8	0	0	0.1	0.01	0.001	0.0001	0	0	15.1111	19	early up	2.2629	2.2629	5.47541e-08	46.9795	109.052	2.38182	2.38182	2.80109e-14	147.991	351.231	2.7942	2.7942	6.29193e-35	94.4305	264.401	1.60247	1.60247	3.26895e-08	29.7829	47.9286	1.43495	1.43495	6.08305e-09	92.5938	132.844	1.10589	1.10589	0.28983	72.2262
A_52_P167317	AAAGCTCAAGATCCAACTGAAATATTAGTGGAATTTTCTACTGACTCATTGGACTGAAAG	NM_199024	Nol4	Nucleolar protein 4	cellular component|nucleus|IEA|GO:0005634|MGI|na	1	2	4	8	0	0	0.1	0.01	0.001	0.0001	0	0	15.1111	19	early up	2.05205	2.05205	2.06597e-11	16.1517	33.0313	5.08485	5.08485	0	44.5925	227.911	3.44424	3.44424	2.44627e-35	77.5371	267.684	1.86845	1.86845	0.00035	10.609	19.4774	1.4727	1.4727	3.42521e-07	33.4689	49.4122	0.8285	-1.207	0.16134	62.1787
A_52_P382565	TCGCTGACGCTACCTAGTTGGGAAAAGCTGGGAAAAGATATAGCAAGAGAGGAAGTAGAT					1	2	4	8	0	0	0.1	0.01	0.001	0.0001	0	0	15.1111	19	early up	2.7377	2.7377	1.44304e-36	331.08	898.318	3.36523	3.36523	5.63322e-43	370.374	1260.22	2.01761	2.01761	6.71559e-13	90.632	181.878	1.53572	1.53572	3.08664e-06	220.771	335.977	1.47385	1.47385	0.00167	201.145	303.621	1.06895	1.06895	0.3699	66.2238
A_52_P204393	TCACTGAGTAACATTTGAGTCATGAAATACAACATTCAGAAAAAGTATGGAAGATACCAC	AK043908	Dedd2	Death effector domain-containing DNA binding protein 2	molecular function|DNA binding|IEA|GO:0003677|MGI|na//biological process|apoptosis|ISS|GO:0006915|MGI|12466851,12819136//biological process|apoptosis|TAS|GO:0006915|MGI|12466851,12819136//cellular component|nucleus|ISS|GO:0005634|MGI|12527898//molecular function|protein binding|IEA|GO:0005515|MGI|na//biological process|regulation of apoptosis|ISS|GO:0042981|MGI|12466851,12819136//biological proce…	1	2	4	8	0	0	0.1	0.01	0.001	0.0001	0	0	15.1111	19	early up	4.31427	4.31427	1.6977e-22	190.243	843.291	4.03106	4.03106	1.94066e-38	214.53	872.53	2.64833	2.64833	2.63808e-16	183.613	491.202	2.05576	2.05576	1.04818e-06	139.67	293.771	1.41266	1.41266	3e-05	137.243	194.463	1.49833	1.49833	0.00056	136.109
A_52_P456410	CCTCTGAAAATGCTTTAGATTCTGTCAAATATCAAGATGCAGATCCATATCAGTGATTAC	AK151508	5330426P16Rik	Transcribed locus, strongly similar to XP_997894.2 PREDICTED: hypothetical protein LOC68190 [Mus musculus]		1	2	4	8	0	0	0.1	0.01	0.001	0.0001	0	0	15.1111	19	early up	2.20115	2.20115	3.12357e-34	361.441	796.56	2.5709	2.5709	3.95265e-35	1230.25	3159.25	2.80381	2.80381	3.73481e-34	1039.31	2922.13	1.54338	1.54338	2e-05	277.268	430.372	1.26481	1.26481	5e-05	812.993	1028.15	1.37521	1.37521	1.92215e-07	827.999
A_52_P88695	ACCAGCAACGCAACAAGGAACACTGAAAAAATGCCTCATTCTAATAAAGTGACTTTCTCC	NM_016811	Dgka	Diacylglycerol kinase, alpha	molecular function|calcium ion binding|IEA|GO:0005509|MGI|na//cellular component|cytosol|IDA|GO:0005829|MGI|12832407//molecular function|diacylglycerol binding|IEA|GO:0019992|MGI|na//molecular function|diacylglycerol kinase activity|IDA|GO:0004143|MGI|12832407//biological process|intracellular signaling cascade|IEA|GO:0007242|MGI|na//molecular function|kinase activity|IEA|GO:0016301|MGI|na//molec…	1	2	4	8	0	0	0.1	0.01	0.001	0.0001	0	0	15.1111	19	early up	2.02394	2.02394	5.04486e-26	2632.7	5351.03	2.3242	2.3242	0	5436.97	12634.5	2.29267	2.29267	1.77778e-26	4918.3	11253.7	1.59062	1.59062	4.92589e-16	1954.3	3110.23	1.4771	1.4771	4.50487e-10	3437.43	5074.21	1.39089	1.39089	1.81522e-07	3543.67
A_52_P297724	TTCTATAAGTTAAGTTCATTGTTGTTTAGTTGATAAGTGGTTATGATAAAAATCTGTTGC	NM_019819	Dusp14	Dual specificity phosphatase 14	molecular function|hydrolase activity|IEA|GO:0016787|MGI|na//molecular function|phosphoprotein phosphatase activity|IEA|GO:0004721|MGI|na//biological process|protein amino acid dephosphorylation|IEA|GO:0006470|MGI|na//molecular function|protein tyrosine phosphatase activity|IEA|GO:0004725|MGI|na//molecular function|protein tyrosine/serine/threonine phosphatase activity|IEA|GO:0008138|MGI|na	1	2	4	8	0	0	0.1	0.01	0.001	0.0001	0	0	15.1111	19	early up	2.32367	2.32367	2.68196e-35	3940.27	9138.31	2.56608	2.56608	5.89106e-42	4067.77	10458	2.16912	2.16912	4.17107e-15	2805.3	6135.89	1.52014	1.52014	5.143e-14	2771.88	4216.45	1.34346	1.34346	8e-05	2471.8	3324.24	1.2926	1.2926	1e-05	2212.7
A_51_P392223	GTGTGGGCAGTTCCATTCAGTGTATCCATGATTCATATACTTGGCTTGGAAACCGTAAAC	NM_026327	1810048J11Rik	RIKEN cDNA 1810048J11 gene		1	2	4	8	0	0	0.1	0.01	0.001	0.0001	0	0	15.1111	19	early up	2.75349	2.75349	1.08431e-37	2284.4	6285.35	2.74709	2.74709	1.0323e-17	3871.34	10764.8	2.45027	2.45027	5.25797e-31	3027.7	7414.7	1.66169	1.66169	3.5809e-14	1728.78	2877.88	1.26875	1.26875	0.00111	2606.9	3302.22	1.40299	1.40299	6.23721e-08	2555.23
A_51_P381558	TCAACTGTTCTGGGGAGGGCTGTGACCCAGCATAGTCTTCTCCATGTCTGCGAGGGACAA	NM_133914	Rasa4	RAS p21 protein activator 4	molecular function|GTPase activator activity|IEA|GO:0005096|MGI|na//biological process|intracellular signaling cascade|ISS|GO:0007242|MGI|12466851	1	2	4	8	0	0	0.1	0.01	0.001	0.0001	0	0	15.1111	19	early up	2.21599	2.21599	2.74329e-17	242.034	532.042	3.01436	3.01436	5.13773e-30	603.119	1810.41	2.58716	2.58716	3.08567e-19	491.111	1271.74	1.61022	1.61022	1.00894e-09	168.528	270.198	1.459	1.459	4e-05	347.977	506.874	1.36107	1.36107	4e-05	357.656
A_51_P253117	GTGTATCAGGGATTAACTATCTGCTGAAGACATCTGTATTTACATGACTGCTTCTGGGAG	NM_178362	Sorbs1	Sorbin and SH3 domain containing 1	cellular component|membrane|IEA|GO:0016020|MGI|na//cellular component|nucleus|IEA|GO:0005634|MGI|na//molecular function|protein binding|IDA|GO:0005515|MGI|9461600,9630982//molecular function|protein binding|IPI|GO:0005515|MGI|9461600,9630982//molecular function|protein kinase binding|IDA|GO:0019901|MGI|9461600//cellular component|stress fiber|IDA|GO:0001725|MGI|9461600//biological process|transpo…	1	2	4	8	0	0	0.1	0.01	0.001	0.0001	0	0	15.1111	19	early up	2.70312	2.70312	6.9892e-31	851.374	2291.16	3.01439	3.01439	2.38472e-27	2893.42	8816.42	2.8183	2.8183	0	1779.33	5016.88	1.6341	1.6341	1.07217e-07	615.57	1000.13	1.46653	1.46653	1e-05	1878.99	2761.78	1.43808	1.43808	3.93464e-11	1405.86
A_52_P124734	TGTGACGAGATGTTTAGCTATAAATGTGCACTTTTTAGATAACTCCAACAGGAAACTGTA	NM_028593	Cybrd1	Cytochrome b reductase 1	cellular component|integral to membrane|TAS|GO:0016021|MGI|12466851//molecular function|transferase activity|IEA|GO:0016740|MGI|na	1	2	0	8	0	32	0.1	0.01	0	0.0001	0	1e-06	43.1101	7	early up	2.05353	2.05353	2.88453e-06	19.0796	39.9295	2.77508	2.77508	9.63999e-10	30.3242	83.9987	1.04879	1.04879	0.5632	80.7826	85.073	1.62036	1.62036	3.67754e-07	14.3634	23.3778	1.25304	1.25304	0.13548	20.2641	24.9816	2.30565	2.30565	3.63275e-25	38.5604
A_52_P38470	AATTTCTAATGTATACACTAATTATATACATATAAACACACATATTGCTTAACTTCAAGG	AK163728	4933407H18Rik	RIKEN cDNA 4933407H18 gene		1	2	0	8	0	32	0.1	0.01	0	0.0001	0	1e-06	43.1101	7	early up	2.42501	2.42501	0.00365	7.8687	20.3165	2.75618	2.75618	1.08644e-15	12.9132	35.5395	1.6705	1.6705	0.00075	29.3862	49.2443	1.77526	1.77526	0.00054	6.22731	11.1102	1.23727	1.23727	0.11823	12.0349	14.7215	1.60281	1.60281	2.081e-06	19.7771
A_51_P275679	CAGAGTAGCCAGGACTGCAAAGACACTCAATACAGATGGAGAAAAACTTGTCCCTTTAAA	NM_018750	Rassf5	Ras association (RalGDS/AF-6) domain family member 5	biological process|cell cycle|IEA|GO:0007049|MGI|na//molecular function|diacylglycerol binding|IEA|GO:0019992|MGI|na//biological process|intracellular signaling cascade|ISS|GO:0007242|MGI|12466851//biological process|neuropeptide signaling pathway|ISS|GO:0007218|MGI|12466851//cellular component|nucleus|IEA|GO:0005634|MGI|na//molecular function|protein binding|IPI|GO:0005515|MGI|9488663	1	2	0	8	0	32	0.1	0.01	0	0.0001	0	1e-06	43.1101	7	early up	3.33772	3.33772	2.82155e-39	404.794	1360.02	2.10403	2.10403	2.38011e-29	670.925	1413.49	1.50417	1.50417	2.29458e-07	695.984	1050.29	2.0059	2.0059	1.20886e-14	298.237	601.544	1.40187	1.40187	4.17275e-06	422.351	592.684	1.55628	1.55628	3.20447e-07	553.316
A_52_P23379	ATTGATGAAAGTGAGTATTCTAGCAGTACAAAGAAGAAAACCAAAGATCAACTGTTGAGC	NM_144804	Depdc7	DEP domain containing 7		1	2	0	8	0	32	0.1	0.01	0	0.0001	0	1e-06	43.1101	7	early up	2.41673	2.41673	2.39791e-14	3976.86	9749.91	2.40857	2.40857	1.68256e-22	3731.72	9037.45	1.77882	1.77882	4.87876e-09	2766.31	4951.64	1.74175	1.74175	3.74884e-07	3056.21	5363.29	1.43768	1.43768	8e-05	2551.08	3675.46	1.52327	1.52327	2e-05	2144.24
A_51_P214470	GCAAAGCATGTAATTTTTACTATAACATGTGAGTGTGAAAATCTCTATCCTCAGGTAACG	NM_173744	2610019F03Rik	RIKEN cDNA 2610019F03 gene		1	2	0	8	0	32	0.1	0.01	0	0.0001	0	1e-06	43.1101	7	early up	2.59256	2.59256	1.5663e-18	633.86	1664.62	2.41416	2.41416	4.2039e-45	774.356	1870.46	1.70958	1.70958	1.70076e-07	1055.79	1813.09	1.501	1.501	7e-05	438.977	663.963	1.25266	1.25266	0.00014	523.688	656.055	1.66238	1.66238	9.72693e-08	893.802
A_51_P221677	CAACTTAGGGAATCAGTAGCATCAGAAATAGAGACAAAATGACTTCCCAGCCTGGGCCTT	NM_178110	Trim62	Tripartite motif-containing 62	biological process|regulation of transcription, DNA-dependent|IEA|GO:0006355|MGI|na//biological process|transcription|IEA|GO:0006350|MGI|na	1	2	0	8	0	32	0.1	0.01	0	0.0001	0	1e-06	43.1101	7	early up	2.31486	2.31486	1.1295e-16	144.087	337.231	2.17916	2.17916	1.37763e-11	270.651	587.29	1.62499	1.62499	1.10037e-11	280.406	454.033	1.74991	1.74991	9.11496e-08	88.1545	156.039	1.395	1.395	0.00084	152.373	211.957	1.70214	1.70214	7.20428e-12	224.559
A_52_P255489	CAGCAGTAAAAGAGGGAAGTGGGTAAATGGTGATTCTTAAGATAGTGTATCAAGCTCTTC	NM_198092	Usp2	Ubiquitin specific peptidase 2	molecular function|cysteine-type endopeptidase activity|IEA|GO:0004197|MGI|na//molecular function|cysteine-type peptidase activity|IEA|GO:0008234|MGI|na//molecular function|hydrolase activity|IEA|GO:0016787|MGI|na//molecular function|peptidase activity|IEA|GO:0008233|MGI|na//biological process|ubiquitin cycle|IEA|GO:0006512|MGI|na//molecular function|ubiquitin thiolesterase activity|IEA|GO:000422…	1	2	0	8	0	32	0.1	0.01	0	0.0001	0	1e-06	43.1101	7	early up	2.46758	2.46758	6.81029e-34	40.5859	100.527	2.09532	2.09532	3.22402e-13	43.6116	91.4152	1.62315	1.62315	2.35666e-06	33.5858	54.675	1.51074	1.51074	2.7157e-06	27.173	41.2636	1.47476	1.47476	1e-05	19.4299	28.5388	1.60629	1.60629	1.16325e-09	24.0381
A_51_P381916	ACAAAATTCTGTGGAACTACGAAAGCCATAGTAGCATTTGGAAATGAGTCTTTTAAGAGA	AK042951				1	2	4	8	0	32	0.1	0.01	0.001	0.0001	0	1e-06	47.1111	16	early up	3.50799	3.50799	3.00445e-06	3.10629	10.8694	2.05137	2.05137	4e-05	13.881	28.6311	4.45894	4.45894	1.72947e-10	6.61307	29.4316	3.99697	3.99697	9.66898e-06	2.08083	8.40943	1.50483	1.50483	0.04061	8.80556	13.6344	2.12359	2.12359	0.00115	9.14296
A_52_P915402	GTTATACCCTAAGTCATGCGTTAGAAGCTTTTGATCAGTTTTCACCTGTAAATTTGTGTT	AK044111	A830091E24			1	2	4	8	0	32	0.1	0.01	0.001	0.0001	0	1e-06	47.1111	16	early up	4.18182	4.18182	0.00051	6.06935	25.1858	5.46815	5.46815	4.34174e-12	6.46109	34.6555	8.76703	8.76703	9.12269e-15	6.37642	57.2639	3.23941	3.23941	0.00085	5.51465	18.0869	1.64584	1.64584	0.06419	5.08154	8.8925	5.57956	5.57956	1.54099e-09	3.97658
A_52_P430099	TAAGCTATTATATCTTTATAAGAATAGAAACTTTTTATGGACAGTTTTAAAAAACCCATT	AK082502	Pias3	Protein inhibitor of activated STAT 3	molecular function|DNA binding|IEA|GO:0003677|MGI|na//cellular component|nucleus|IDA|GO:0005634|MGI|14596924//biological process|regulation of transcription, DNA-dependent|IEA|GO:0006355|MGI|na//biological process|transcription|IEA|GO:0006350|MGI|na//biological process|ubiquitin cycle|IEA|GO:0006512|MGI|na//molecular function|zinc ion binding|IEA|GO:0008270|MGI|na	1	2	4	8	0	32	0.1	0.01	0.001	0.0001	0	1e-06	47.1111	16	early up	4.42278	4.42278	1.28862e-06	6.3704	29.9446	3.34866	3.34866	4.10621e-12	11.8224	39.2897	2.8195	2.8195	4.30052e-08	10.6026	29.3794	3.29894	3.29894	1.70322e-08	3.86753	12.6069	1.58945	1.58945	0.12478	7.61929	11.0647	2.0443	2.0443	0.00424	4.08691
A_52_P140005	ACGTTTCGAACTGCTCGTCTCTTACTCGTGTGCATTGGAATTCGTATCCTTGTCATCGTA	NM_001081205	Npal1	NIPA-like domain containing 1	cellular component|integral to membrane|TAS|GO:0016021|MGI|12466851//cellular component|membrane|ISS|GO:0016020|MGI|12466851	1	2	4	8	0	32	0.1	0.01	0.001	0.0001	0	1e-06	47.1111	16	early up	7.97414	7.97414	5.56013e-19	29.7169	243.503	7.6781	7.6781	0	41.0026	316.086	8.0809	8.0809	0	17.8599	144.412	3.31205	3.31205	2.28622e-07	17.9114	59.052	1.54392	1.54392	0.01095	21.4265	33.8173	2.70958	2.70958	1.97408e-09	11.9227
A_51_P173043	GTAGCCAAATTTCAGGTGAGAATGTGCTTCAATGTCACTGCCGCTGATTTGTTTGGTTAT	NM_010118	Egr2	Early growth response 2	molecular function|DNA binding|IEA|GO:0003677|MGI|na//biological process|myelination|IMP|GO:0042552|MGI|10704452//molecular function|nucleic acid binding|IEA|GO:0003676|MGI|na//cellular component|nucleus|IC|GO:0005634|MGI|10704452,15282162//cellular component|nucleus|IDA|GO:0005634|MGI|10704452,15282162//biological process|regulation of transcription, DNA-dependent|IMP|GO:0006355|MGI|10704452//bi…	1	2	4	8	0	32	0.1	0.01	0.001	0.0001	0	1e-06	47.1111	16	early up	3.23732	3.23732	2.86151e-29	65.6714	216.216	3.08854	3.08854	0	105.191	324.268	3.22008	3.22008	0	345.96	1114.44	2.00751	2.00751	2.31422e-24	49.7559	100.272	1.19818	1.19818	0.01594	71.2061	85.2677	1.55059	1.55059	9.72601e-19	294.916
A_52_P433817	CCTGTACAGAAGAAACTTCTCCTTTCAGAAGAGCAGAGAGTAGACTATGTTCAAGTGGAT	NM_181584	Gab3	Growth factor receptor bound protein 2-associated protein 3	cellular component|cellular component unknown|ND|GO:0008372|MGI|na//biological process|macrophage differentiation|IDA|GO:0030225|MGI|11739737//molecular function|protein binding|IPI|GO:0005515|MGI|11739737//molecular function|receptor activity|IEA|GO:0004872|MGI|na	1	2	4	8	0	32	0.1	0.01	0.001	0.0001	0	1e-06	47.1111	16	early up	3.77159	3.77159	1.03326e-15	22.4053	87.8488	2.82346	2.82346	7.72392e-16	63.5771	179.345	3.22228	3.22228	8.53422e-18	20.3869	65.6971	1.7636	1.7636	1.1774e-07	18.6102	33.0432	1.32309	1.32309	0.03464	36.6364	48.7313	1.63499	1.63499	9.21295e-10	19.3577
A_52_P139569	ACTGTGCTTCACTAGTTCTGAACATTCTTTGTTAAACTGGGAATGAGAAATGAGATAGAA	AK017269	Mfap3l	Microfibrillar-associated protein 3-like	cellular component|integral to membrane|TAS|GO:0016021|MGI|12466851//molecular function|kinase activity|IEA|GO:0016301|MGI|na//biological process|protein targeting|ISS|GO:0006605|MGI|12466851	1	2	4	8	0	32	0.1	0.01	0.001	0.0001	0	1e-06	47.1111	16	early up	2.47884	2.47884	4.16583e-09	59.0434	146.599	5.47953	5.47953	2.39279e-27	62.9721	348.198	10.971	10.971	0	19.9	220.055	1.57096	1.57096	4.01943e-07	44.3308	70.3349	1.26399	1.26399	0.00031	47.7267	60.1477	2.19752	2.19752	3.20673e-17	14.0974
A_51_P136181	CTGAATCTGTCTCCAGATGCTGCATCAAGTTTTCTGAAGAAAGGAGAAACAAAGATCTGT	AK047573				1	2	4	8	0	32	0.1	0.01	0.001	0.0001	0	1e-06	47.1111	16	early up	2.34624	2.34624	1.29448e-07	9.97136	23.0662	2.08068	2.08068	1.03944e-06	25.8889	54.4656	2.06245	2.06245	5.88289e-14	21.8482	45.1023	1.55356	1.55356	0.00109	8.92208	13.8107	1.46887	1.46887	0.00016	10.8883	16.0045	2.27296	2.27296	1.68005e-07	15.1439
A_52_P474266	TTCTTACACACTTTGAAGTAGTATGTTTATTCCTGTGTTAGAACTTTTAACTGGCAGTCC	AK122332	Mfap3l	Microfibrillar-associated protein 3-like	cellular component|integral to membrane|TAS|GO:0016021|MGI|12466851//molecular function|kinase activity|IEA|GO:0016301|MGI|na//biological process|protein targeting|ISS|GO:0006605|MGI|12466851	1	2	4	8	0	32	0.1	0.01	0.001	0.0001	0	1e-06	47.1111	16	early up	2.04962	2.04962	5.46448e-26	46.9764	96.1213	3.94037	3.94037	0	50.2927	198.255	7.36924	7.36924	5.1754e-26	18.8344	141.272	1.71105	1.71105	1.49862e-07	28.0422	48.6106	1.47121	1.47121	3.18877e-08	25.1125	36.8918	1.54359	1.54359	0.00077	11.8679
A_51_P390334	TGTCACTGTAAGAGGTTTTTTGGCACAGACAAGCAAGTCAGAAATCCAGCTGACTGCACT	AV365591	2900026A02Rik			1	2	4	8	0	32	0.1	0.01	0.001	0.0001	0	1e-06	47.1111	16	early up	2.09244	2.09244	1.36491e-06	149.965	321.419	2.09418	2.09418	4.99381e-11	833.717	1741.63	3.26421	3.26421	0	587.104	1915.76	1.63573	1.63573	0.00033	112.015	184.242	1.35115	1.35115	0.0009	563.624	759.532	1.5409	1.5409	1.82574e-11	483.091
A_51_P183571	ACCAATTTACTGAAAAACTGCACAAGAAGGTACCGTGAATGAATTTCCTAGCAGGCCACT	M33960	Serpine1	Serine (or cysteine) peptidase inhibitor, clade E, member 1	molecular function|endopeptidase inhibitor activity|IEA|GO:0004866|MGI|na//cellular component|extracellular space|TAS|GO:0005615|MGI|12466851//molecular function|plasminogen activator activity|IEA|GO:0008243|MGI|na//molecular function|protein binding|IPI|GO:0005515|MGI|8939962//biological process|regulation of angiogenesis|IDA|GO:0045765|MGI|11818362//molecular function|serine-type endopeptidase …	1	2	4	8	0	32	0.1	0.01	0.001	0.0001	0	1e-06	47.1111	16	early up	2.26443	2.26443	4.43065e-28	4837.44	10922.9	2.42384	2.42384	0	5050.57	12241.2	2.38534	2.38534	2.01086e-42	4258.72	10164.8	1.51905	1.51905	1.76077e-12	3529.28	5355.82	1.48811	1.48811	5.65506e-07	3273.02	4881.26	1.50573	1.50573	1.09834e-09	3466.99
A_52_P592828	AAGATACAATCCTCAGTGTTCTCTGTATGTATATTTCTGTATATACCACATGTTACAGCC	NM_001024837	Adarb1	Adenosine deaminase, RNA-specific, B1	molecular function|RNA binding|IEA|GO:0003723|MGI|na//biological process|RNA processing|IEA|GO:0006396|MGI|na//molecular function|adenosine deaminase activity|IEA|GO:0004000|MGI|na//molecular function|double-stranded RNA adenosine deaminase activity|ISS|GO:0003726|MGI|9143496//molecular function|double-stranded RNA binding|IEA|GO:0003725|MGI|na//molecular function|hydrolase activity|IEA|GO:001678…	1	2	4	8	0	32	0.1	0.01	0.001	0.0001	0	1e-06	47.1111	16	early up	2.18776	2.18776	3.81451e-16	736.55	1630.27	2.56371	2.56371	9.3887e-44	1506.44	3857.04	2.02323	2.02323	1.1935e-30	1509.18	3055.92	1.62226	1.62226	3.97468e-16	567.03	920.64	1.47317	1.47317	6.73543e-14	984.616	1450.49	1.77591	1.77591	6.0474e-17	1205.01
A_51_P246653	TTAATACCACCCTTATTTCCAGTGTGGACTTCCAAATTGCTGGGGATCTGTTTATAGCTT	NM_020008	Clec7a	C-type lectin domain family 7, member a	biological process|cell surface receptor linked signal transduction|IDA|GO:0007166|MGI|12719478//biological process|cell-cell adhesion|IDA|GO:0016337|MGI|14698225//biological process|detection of yeast|IDA|GO:0001879|MGI|14698225//cellular component|external side of plasma membrane|IDA|GO:0009897|MGI|12163569,12719478,14707091,14726497//cellular component|integral to membrane|TAS|GO:0016021|MGI|1…	1	2	4	8	0	32	0.1	0.01	0.001	0.0001	0	1e-06	47.1111	16	early up	6.53162	6.53162	0	21.2507	137.247	4.52485	4.52485	1.68012e-34	42.3888	191.877	9.18088	9.18088	1.44015e-09	7.49167	71.4629	1.75224	1.75224	0.00107	14.8298	25.5301	1.25914	1.25914	0.00185	27.1398	34.1832	2.405	2.405	0.00384	3.96581
A_51_P480290	AACCTTCTTCACTTAATGGTGGTGGCTTCTTGCGGCGAGAACGGTGACTTTGTATCATAA	NM_027195	Casz1	Castor homolog 1, zinc finger (Drosophila)	molecular function|DNA binding|IEA|GO:0003677|MGI|na//molecular function|nucleic acid binding|IEA|GO:0003676|MGI|na//cellular component|nucleus|IEA|GO:0005634|MGI|na//biological process|regulation of transcription, DNA-dependent|IEA|GO:0006355|MGI|na//biological process|transcription|IEA|GO:0006350|MGI|na//molecular function|zinc ion binding|IEA|GO:0008270|MGI|na	1	2	4	8	0	32	0.1	0.01	0.001	0.0001	0	1e-06	47.1111	16	early up	2.60541	2.60541	3.62734e-22	224.217	590.413	2.54749	2.54749	1.59532e-15	247.474	627.595	2.66384	2.66384	0	254.041	677.421	1.61049	1.61049	3.06772e-08	174.098	282.178	1.48683	1.48683	5.39717e-13	148.81	221.22	2.01466	2.01466	4.32984e-31	192.681
A_51_P289796	GGATGAGACCTCTTCCAGATGGCCTAGGCCCTGTCCGTGTGCAGGTCATTCTCTCGTAAA	NM_177305	Arl4c	ADP-ribosylation factor-like 4C	molecular function|GTP binding|IEA|GO:0005525|MGI|na//molecular function|GTPase activity|ISS|GO:0003924|MGI|12466851//cellular component|Golgi apparatus|IEA|GO:0005794|MGI|na//biological process|intracellular protein transport|ISS|GO:0006886|MGI|12466851//cellular component|nucleus|ISS|GO:0005634|MGI|12466851//biological process|protein transport|IEA|GO:0015031|MGI|na//biological process|small GT…	1	2	4	8	0	32	0.1	0.01	0.001	0.0001	0	1e-06	47.1111	16	early up	2.27223	2.27223	1.81349e-12	1146.2	2578.66	2.43035	2.43035	6.30025e-38	1572.9	3819.69	3.32726	3.32726	2.10195e-44	880.328	2928.57	1.5636	1.5636	0.00012	867.002	1343.66	1.41992	1.41992	5.38372e-11	1014.13	1440.07	1.77211	1.77211	2.86166e-13	662.703
A_51_P172663	AGCTCACAACATTTGTGAATTTCCCACTAAGAGACCTGGACTTGAGAGAATTTGCTTCAG	NM_198092	Usp2	Ubiquitin specific peptidase 2	molecular function|cysteine-type endopeptidase activity|IEA|GO:0004197|MGI|na//molecular function|cysteine-type peptidase activity|IEA|GO:0008234|MGI|na//molecular function|hydrolase activity|IEA|GO:0016787|MGI|na//molecular function|peptidase activity|IEA|GO:0008233|MGI|na//biological process|ubiquitin cycle|IEA|GO:0006512|MGI|na//molecular function|ubiquitin thiolesterase activity|IEA|GO:000422…	1	2	4	8	0	32	0.1	0.01	0.001	0.0001	0	1e-06	47.1111	16	early up	2.86442	2.86442	1.96306e-22	496.695	1411.18	2.57299	2.57299	1.26346e-32	488.154	1259.34	2.11138	2.11138	2.0049e-30	399.705	843.471	1.66716	1.66716	4.25508e-09	364.135	603.795	1.30589	1.30589	0.00237	311.809	408.717	1.71431	1.71431	6.06268e-13	309.16
A_51_P502859	GGAATCCATTTAGACCCTTCTGGTGAATTTCTCTGTAACTATGGGCTTTAATTAAGACAC	AK031069	Dgkh	Diacylglycerol kinase, eta	cellular component|cytoplasm|ISS|GO:0005737|MGI|na//molecular function|diacylglycerol kinase activity|ISS|GO:0004143|MGI|na//biological process|diacylglycerol metabolism|ISS|GO:0046339|MGI|na//cellular component|endosome|ISS|GO:0005768|MGI|na//molecular function|protein homodimerization activity|ISS|GO:0042803|MGI|na	1	0	0	8	16	0	0.1	0	0	0.0001	1e-05	0	25.1001	4	early up	3.09269	3.09269	0.00018	7.49366	23.5293	1.2382	1.2382	0.23485	30.4538	38.997	1.56475	1.56475	0.05666	18.6323	30.4329	1.69354	1.69354	0.00199	8.72779	15.0259	1.59238	1.59238	0.00051	11.1118	17.7437	1.05335	1.05335	0.78369	14.2268
A_52_P628326	CTTTTGAACATTTGAGAAAAGACGCTGTCTAGTTATTGAGCCAATATGATTGTTTTCCTG	AK038964	Rnf144b	Transcribed locus, strongly similar to XP_001473717.1 PREDICTED: hypothetical protein [Mus musculus]		1	0	0	8	16	0	0.1	0	0	0.0001	1e-05	0	25.1001	4	early up	2.24912	2.24912	1.35616e-22	18.4484	41.5168	1.64887	1.64887	1.13554e-07	37.8028	62.4057	1.40429	1.40429	0.00069	49.0123	68.6798	2.32446	2.32446	1.05093e-20	14.0744	32.6492	1.66041	1.66041	3.72795e-07	24.981	41.5867	1.25576	1.25576	0.02909	34.0706
A_52_P616480	ATCCTCCTTGGAAGAGAAGGAGGGCTAAATTAAGCTTCTAGTGGACTTTTCCGGGTAGAT	NM_173779	Ankrd58	Ankyrin repeat domain 58	molecular function|DNA binding|IEA|GO:0003677|MGI|na	1	0	0	8	16	0	0.1	0	0	0.0001	1e-05	0	25.1001	4	early up	2.57829	2.57829	4.44782e-19	35.4323	92.6847	1.5145	1.5145	4.89398e-06	222.241	334.496	1.64122	1.64122	8.58689e-14	279.725	459.514	1.5234	1.5234	2e-05	26.0013	39.9519	1.96112	1.96112	1.13504e-19	146.866	288.823	1.18803	1.18803	0.02188	210.783
A_51_P490136	AGCTGAGTATTTCCAACCCTTCCTGTGTTTTCATTGCCTTAACCACAAATTGTGGTGCTT	NM_011896	Spry1	Sprouty homolog 1 (Drosophila)	biological process|development|IEA|GO:0007275|MGI|na//biological process|induction of an organ|IMP|GO:0001759|MGI|15691764//cellular component|membrane|IEA|GO:0016020|MGI|na//biological process|regulation of signal transduction|IEA|GO:0009966|MGI|na//biological process|ureteric bud development|IGI|GO:0001657|MGI|15691764//biological process|ureteric bud development|IMP|GO:0001657|MGI|15691764	1	0	0	8	16	0	0.1	0	0	0.0001	1e-05	0	25.1001	4	early up	2.8935	2.8935	0	1202.93	3482.33	1.46796	1.46796	9.53669e-09	3393.74	4989.36	1.42801	1.42801	0.00023	8860.72	12658.2	1.61872	1.61872	3e-05	865.564	1414.22	1.62394	1.62394	7.20938e-11	2289.94	3719.45	1.36854	1.36854	0.00053	7362.62
A_52_P459609	GGCCGACGTTTTTCAGGAAATGATTTACATTCTCTAATTAACAGGATAAAGGGTAGACAC	AK083543	Iqgap2			1	0	4	8	16	0	0.1	0	0.001	0.0001	1e-05	0	29.1011	2	early up	3.19816	3.19816	1e-05	6.46924	19.8275	1.97302	1.97302	2.11513e-11	41.2018	81.4869	2.34986	2.34986	6.11539e-21	35.4695	83.4994	2.38735	2.38735	2.05801e-07	7.03783	17.0901	1.72058	1.72058	2e-05	24.5648	42.5349	1.11293	1.11293	0.26219	29.1094
A_52_P671029	TCATTAGGCTTTAAACAAATAGCTTTCAGGCTTAACTTGGATTAATATACAGAGCAAGCG	AK021265	Col11a1	Collagen, type XI, alpha 1	biological process|cartilage condensation|IMP|GO:0001502|MGI|3070812//biological process|cell adhesion|IEA|GO:0007155|MGI|na//cellular component|collagen|IEA|GO:0005581|MGI|na//biological process|collagen fibril organization|IMP|GO:0030199|MGI|3070812//cellular component|cytoplasm|IEA|GO:0005737|MGI|na//cellular component|extracellular matrix (sensu Metazoa)|IEA|GO:0005578|MGI|na//molecular funct…	1	0	4	8	16	0	0.1	0	0.001	0.0001	1e-05	0	29.1011	2	early up	4.88788	4.88788	2.8891e-21	14.5547	73.8123	1.6957	1.6957	7.01181e-10	88.5675	149.797	2.53573	2.53573	3.60731e-24	52.2226	132.693	2.9727	2.9727	5.20178e-15	9.40431	28.3279	1.69981	1.69981	4.13058e-16	48.8244	82.9508	1.45118	1.45118	4.81365e-06	39.0682
A_52_P476029	GTCATAAGTATGTGGAATCCTTTTCCTTTTGAGACTGTATATCATATACCAGACTGAATC	NM_001001986	8430427H17Rik	RIKEN cDNA 8430427H17 gene		1	0	0	8	16	32	0.1	0	0	0.0001	1e-05	1e-06	57.1001	2	early up	2.6292	2.6292	1.41808e-14	2410.04	6467.11	1.90273	1.90273	4.00578e-22	4098.86	7812.88	1.78344	1.78344	3.00686e-09	5926.87	10643.4	2.0218	2.0218	1.10728e-18	1826	3701.59	1.68756	1.68756	1.0504e-10	2680.48	4537.23	1.65055	1.65055	2.73927e-12	4933.02
A_52_P262462	TGTCTGTCCACAAGCACAGTACACTTACTAGCGAGAAGGATAAATACTGTGTTTACCGGG	NM_001024851	Ankrd34a	Ankyrin repeat domain 34A		1	0	0	8	16	32	0.1	0	0	0.0001	1e-05	1e-06	57.1001	2	early up	2.02736	2.02736	1.22593e-35	212.673	431.365	1.74901	1.74901	5.45685e-18	228.793	399.559	1.57446	1.57446	1.73758e-14	269.934	425.468	1.95174	1.95174	4.33693e-31	170.155	332.26	1.66039	1.66039	1.87629e-16	154.26	255.864	1.67201	1.67201	1.11759e-18	220.44
A_52_P354752	GCGGTGGAATGTATCCTAAGTGGGCATGTATATATTCAGGGGATCACATGTGTACATTAG	NM_146042	Rnf144b	Ring finger protein 144B	cellular component|integral to membrane|IEA|GO:0016021|MGI|na//molecular function|ligase activity|IEA|GO:0016874|MGI|na//biological process|protein ubiquitination|IEA|GO:0016567|MGI|na//biological process|ubiquitin cycle|IEA|GO:0006512|MGI|na//cellular component|ubiquitin ligase complex|IEA|GO:0000151|MGI|na//molecular function|ubiquitin-protein ligase activity|IEA|GO:0004842|MGI|na//molecular fu…	1	0	4	8	16	32	0.1	0	0.001	0.0001	1e-05	1e-06	61.1011	1	early up	2.02963	2.02963	8.98561e-13	65.4233	133.976	1.62583	1.62583	1.56523e-07	116.395	188.154	2.1756	2.1756	2.21564e-17	102.627	223.132	2.03933	2.03933	4.5425e-25	54.3073	110.836	1.53124	1.53124	9.26194e-09	76.3299	117.294	1.8709	1.8709	8.94933e-15	83.1703
A_51_P253084	TAGAGCAGTCCAACAAAAATCACTTGACTGAAATTTCTAAGTTTCAGGTGAGATCCATGG	BC022960	BC022960	CDNA sequence BC022960		1	2	0	8	16	0	0.1	0.01	0	0.0001	1e-05	0	27.1101	8	early up	2.43933	2.43933	7.89466e-22	168.266	414.991	3.20827	3.20827	4.66058e-33	514.832	1646.9	1.50169	1.50169	1.67977e-09	299.132	447.949	1.52821	1.52821	4.64506e-11	115.022	176.024	1.65818	1.65818	2.13147e-20	316.34	524.497	1.02368	1.02368	0.73052	216.111
A_51_P107362	AGGTGTGAAGATGTAGCTAGGTATTTTAAAGTTCCCCTTAGGTAGTTTTAGCTGAATGAT	NM_007706	Socs2	Suppressor of cytokine signaling 2	biological process|intracellular signaling cascade|IEA|GO:0007242|MGI|na//biological process|positive regulation of neuron differentiation|IDA|GO:0045666|MGI|12368809//biological process|regulation of body size|IMP|GO:0040014|MGI|11401434//biological process|regulation of cell growth|IEA|GO:0001558|MGI|na//biological process|signal transduction|IEA|GO:0007165|MGI|na	1	2	0	8	16	0	0.1	0.01	0	0.0001	1e-05	0	27.1101	8	early up	2.2733	2.2733	1.07767e-13	293.134	659.784	2.63308	2.63308	1.00443e-19	377.393	1002.46	0.97511	-1.02553	0.73451	533.506	521.653	2.07533	2.07533	1.48041e-15	216.098	445.578	2.13929	2.13929	1.75437e-12	241.665	518.421	1.15469	1.15469	0.00423	436.193
A_52_P188827	TTCTGCAGGCAGCCATTACGATACTCTAGGAGAAACTTTAGAGTAGTGATCCCCTGCTAA	NM_145839	Rasgef1b	RasGEF domain family, member 1B	cellular component|cellular component unknown|ND|GO:0008372|MGI|na//biological process|cytokinesis|IEA|GO:0000910|MGI|na//molecular function|molecular function unknown|ND|GO:0005554|MGI|na	1	2	0	8	16	0	0.1	0.01	0	0.0001	1e-05	0	27.1101	8	early up	2.67831	2.67831	2.89248e-12	19.8416	53.9491	3.75112	3.75112	1.34709e-14	53.4545	201.309	1.77774	1.77774	1.61387e-06	59.9796	106.61	1.71166	1.71166	5e-05	10.3559	17.5556	1.75793	1.75793	1.50725e-11	24.7906	43.6535	1.21452	1.21452	0.03845	45.8401
A_51_P443857	TGGCTCATAACAAACTTTAAGAGGCATTTGATAAGAACTCTCTTCAGTGCTCTGAGACAA		Pitpnc1			1	2	0	8	16	0	0.1	0.01	0	0.0001	1e-05	0	27.1101	8	early up	3.1035	3.1035	0	169.675	529.198	3.17209	3.17209	1.10699e-19	249.306	807.162	1.13884	1.13884	0.12408	215.506	245.861	2.33229	2.33229	2.81031e-37	122.217	284.597	1.5132	1.5132	6.21174e-07	158.506	240.145	1.19183	1.19183	0.00187	184.149
A_52_P67250	CACTCCTTGGAATTGAAGAATAATCGGTTGGATCCGAACAGTAAATAATGAACATTTCCT	AK014547	Tmem102	Transmembrane protein 102		1	2	0	8	16	0	0.1	0.01	0	0.0001	1e-05	0	27.1101	8	early up	2.37001	2.37001	2.57115e-06	16.4623	40.2422	3.22067	3.22067	0	38.2003	123.034	1.63187	1.63187	0.00015	43.1868	71.1804	2.08035	2.08035	0.00091	11.9037	25.8628	1.72611	1.72611	4.59704e-07	18.959	32.9504	1.36758	1.36758	5e-05	32.855
A_52_P442234	AGGCCTCCAAACCCAAGAAGGCCAAAACCGTGAAGCCCAAAGCCAAGTCGAGTGCCAAGA	NM_008197	H1f0	H1 histone family, member 0	molecular function|DNA binding|IEA|GO:0003677|MGI|na//cellular component|chromosome|IEA|GO:0005694|MGI|na//biological process|chromosome organization and biogenesis (sensu Eukaryota)|IEA|GO:0007001|MGI|na//cellular component|nucleosome|IEA|GO:0000786|MGI|na//biological process|nucleosome assembly|IEA|GO:0006334|MGI|na//cellular component|nucleus|IDA|GO:0005634|MGI|12606334	1	2	0	8	16	0	0.1	0.01	0	0.0001	1e-05	0	27.1101	8	early up	2.18533	2.18533	1.0624e-22	13871.5	30572.1	2.95224	2.95224	0	16877.9	49855.3	1.67882	1.67882	4.45052e-11	11842	19831	1.5058	1.5058	1.4076e-07	10251.5	15405.5	1.51847	1.51847	7.12524e-13	11399.9	17298.8	1.3416	1.3416	2e-05	9472.7
A_51_P225564	TATGCTAACAACCTTATTTAATTAAAAGTGCTGAAACCTGGCAAACTTCTCTAGCATGTG	NM_198611	B3gnt4	Diablo homolog (Drosophila)	biological process|apoptosis|IEA|GO:0006915|MGI|na//cellular component|mitochondrion|IDA|GO:0005739|MGI|14623868//biological process|positive regulation of apoptosis|IDA|GO:0043065|MGI|14623868	1	2	0	8	16	0	0.1	0.01	0	0.0001	1e-05	0	27.1101	8	early up	2.0652	2.0652	2.22224e-06	49.4931	103.506	3.14464	3.14464	2.53714e-27	69.8958	221.068	1.87351	1.87351	1.83698e-07	80.2633	150.832	1.52543	1.52543	0.00287	38.0222	58.9791	1.6781	1.6781	4.73663e-06	51.3561	85.5176	1.39719	1.39719	0.0033	65.1216
A_52_P656800	CTTCTTAAAGGCAGTAAGTTTCAGAATACCAAGTGTGGAAAATCCAGTTTAAGCTGCAGA	NM_198861	BC046404	CDNA sequence BC046404		1	2	0	8	16	0	0.1	0.01	0	0.0001	1e-05	0	27.1101	8	early up	2.37959	2.37959	2.49088e-35	396.791	947.347	2.56226	2.56226	1.49139e-23	956.885	2446.53	1.95932	1.95932	8.31525e-30	1009.24	1977.01	1.678	1.678	5.95309e-18	287.813	482.696	1.54722	1.54722	6.64885e-15	551.938	853.916	1.4951	1.4951	9.34418e-13	802.299
A_52_P501707	GGCTCTTCATAATTAGTAGCTCCACGACATTTATTAAATGGAATAAATGCAATCTGCTAG	AK014986		Transcribed locus		1	2	4	8	16	0	0.1	0.01	0.001	0.0001	1e-05	0	31.1111	16	early up	2.04835	2.04835	7.32792e-07	161.492	338.42	2.59096	2.59096	1.58902e-17	481.88	1259.48	2.40855	2.40855	2.46647e-20	238.794	575.714	1.52237	1.52237	0.00131	117.507	182.629	1.54324	1.54324	1.05282e-06	319.521	492.647	0.93609	-1.06827	0.53679	177.358
A_52_P690909	TTCTTCAGTTTATATATGTAAAGTATATATAAGGCATACATTTCCTACTTAGGCTTGTTA	AK034283	Fam55c			1	2	4	8	16	0	0.1	0.01	0.001	0.0001	1e-05	0	31.1111	16	early up	3.00963	3.00963	7.96645e-28	20.7496	62.287	4.60654	4.60654	7.61646e-29	25.3271	116.924	2.88296	2.88296	5.09332e-06	22.4253	65.8022	1.74083	1.74083	0.00021	19.2838	33.9873	1.6988	1.6988	6.67077e-11	17.7676	30.0567	1.55315	1.55315	0.00712	18.1118
A_52_P54463	GAAGAGTCCATATAGAAACACTAAAGCAACCTACTAAAATGTCCTTTTGTAGACTAGTGT	AK079283	Klf5			1	2	4	8	16	0	0.1	0.01	0.001	0.0001	1e-05	0	31.1111	16	early up	2.0457	2.0457	6.20034e-18	49.7549	102.831	2.2019	2.2019	2.06206e-10	27.9187	61.6742	2.69589	2.69589	2.88206e-12	18.8776	51.1334	1.53278	1.53278	3e-05	33.769	51.441	1.97082	1.97082	1.41846e-12	18.0803	35.6141	1.18568	1.18568	0.27346	16.1633
A_51_P334072	GTATTTAAAACAGGCCACATCCTCATGAAGTGAAGTAGTATTTCAGCTTCAAAATATTCG	NM_009989	Cyct	Cytochrome c, testis	biological process|electron transport|IEA|GO:0006118|MGI|na//molecular function|electron transporter activity|IEA|GO:0005489|MGI|na//molecular function|heme binding|IEA|GO:0020037|MGI|na//cellular component|mitochondrial electron transport chain|IEA|GO:0005746|MGI|na//cellular component|mitochondrion|IEA|GO:0005739|MGI|na//biological process|transport|IEA|GO:0006810|MGI|na	1	2	4	8	16	0	0.1	0.01	0.001	0.0001	1e-05	0	31.1111	16	early up	2.6695	2.6695	2e-05	8.79666	24.4285	6.70523	6.70523	2.25617e-34	18.8305	126.651	3.12438	3.12438	1.06265e-06	9.37534	29.3246	2.33187	2.33187	3.0495e-09	5.01659	11.7254	1.9894	1.9894	4.63538e-07	12.5911	24.7389	1.4603	1.4603	0.17239	5.63499
A_51_P342050	ATTAAATGGATGGCCCTTGAGAGTATCCACTTTGGGAAATACACACACCAGAGTGATGTC	NM_010153	Erbb3	V-erb-b2 erythroblastic leukemia viral oncogene homolog 3 (avian)	molecular function|ATP binding|IEA|GO:0005524|MGI|na//cellular component|apical plasma membrane|IDA|GO:0016324|MGI|15306553//biological process|cellular physiological process|IEA|GO:0050875|MGI|na//biological process|heart development|IMP|GO:0007507|MGI|9362461//cellular component|integral to membrane|IEA|GO:0016021|MGI|na//cellular component|intracellular|IEA|GO:0005622|MGI|na//molecular functio…	1	2	4	8	16	0	0.1	0.01	0.001	0.0001	1e-05	0	31.1111	16	early up	3.1088	3.1088	0.00346	6.882	21.2076	2.97558	2.97558	2.88475e-11	17.7479	53.6339	3.37214	3.37214	1.07032e-30	9.86875	33.297	3.09565	3.09565	0.00057	2.71602	8.10606	1.78193	1.78193	0.00405	6.83101	11.8374	1.49026	1.49026	0.21152	7.09784
A_51_P506961	TTTGGTGCTCATCCCTGTCTGCTGGACAGCCCATGCCATCATCCAGGATTTTTATAACCC	NM_020293	Cldn9	Claudin 9	cellular component|extracellular space|TAS|GO:0005615|MGI|12466851//cellular component|integral to membrane|TAS|GO:0016021|MGI|12466851//cellular component|membrane|IEA|GO:0016020|MGI|na//molecular function|structural molecule activity|IEA|GO:0005198|MGI|na//cellular component|tight junction|IEA|GO:0005923|MGI|na	1	2	4	8	16	0	0.1	0.01	0.001	0.0001	1e-05	0	31.1111	16	early up	2.02042	2.02042	4.7458e-09	69.2325	138.208	3.28735	3.28735	6.37337e-22	141.199	463.026	2.66769	2.66769	1.04129e-11	92.5336	246.885	1.58067	1.58067	2e-05	37.9935	59.483	1.52875	1.52875	4.63107e-08	44.1128	67.6816	1.15088	1.15088	0.10627	36.6079
A_52_P488908	CCGAAGCTGGAGAAAGCGGAGATACTGGAGTTCGCCGTGGGCTACTTGAGGGAGCGAAGC	NM_033041	Hes7	Hairy and enhancer of split 7 (Drosophila)	biological process|Notch signaling pathway|IDA|GO:0007219|MGI|11260262//biological process|negative regulation of transcription from RNA polymerase II promoter|IDA|GO:0000122|MGI|11260262,15170214//cellular component|nucleus|IC|GO:0005634|MGI|15170214//biological process|rhythmic process|IDA|GO:0048511|MGI|11641270,15170214//biological process|rhythmic process|IMP|GO:0048511|MGI|11641270,15170214…	1	2	4	8	16	0	0.1	0.01	0.001	0.0001	1e-05	0	31.1111	16	early up	2.38972	2.38972	2.00915e-08	15.218	36.0082	2.96996	2.96996	1.60083e-06	24.1142	73.6008	2.7681	2.7681	1e-05	17.6084	50.5988	2.51333	2.51333	0.00365	7.32749	18.0645	2.08997	2.08997	1.20595e-08	10.8328	22.8731	2.13352	2.13352	0.00983	8.97974
A_52_P13783	TCTTTTTCGAAAATTTGAAAAGAAGATGCATAAAGAAGAGACCTTCTCAACTGGCATGGA	AK028922	4930523C07Rik	Transcribed locus, strongly similar to XP_001479474.1 PREDICTED: hypothetical protein LOC75255 [Mus musculus]		1	2	4	8	16	0	0.1	0.01	0.001	0.0001	1e-05	0	31.1111	16	early up	2.31575	2.31575	2.13004e-12	19.6366	45.9867	2.02687	2.02687	1.51351e-11	50.008	101.45	2.24683	2.24683	2.13308e-06	63.5586	145.118	1.9394	1.9394	0.00062	16.3622	32.9214	1.5037	1.5037	3.35308e-09	29.9826	45.0223	1.46662	1.46662	5.00999e-07	47.8925
A_52_P1115511	GCAGTATATTCTTTTCAGGTGTTTTAGAGGTAGATAGCTCCTTTTTCTAGAAAGTATCTC	AK154299	6030422H21Rik			1	2	4	8	16	0	0.1	0.01	0.001	0.0001	1e-05	0	31.1111	16	early up	2.88884	2.88884	6.6486e-13	320.276	925.094	2.38137	2.38137	1.96227e-15	454.487	1090.85	2.45787	2.45787	9.31211e-23	306.798	756.163	1.68543	1.68543	5.24351e-13	226.912	380.269	1.50243	1.50243	0.00044	294.312	441.156	1.25063	1.25063	3e-05	241.518
A_51_P476492	GCTGACAGGAATCTCATTTGGTGCAGCATAGAAGAGCATAGATGTCCTTGTCAATTTCAT	BC064457	Plcxd2	Phosphatidylinositol-specific phospholipase C, X domain containing 2		1	2	4	8	16	0	0.1	0.01	0.001	0.0001	1e-05	0	31.1111	16	early up	3.78234	3.78234	2.84975e-40	103.405	389.383	3.76794	3.76794	1.2025e-30	148.449	559.037	2.1071	2.1071	1.40951e-31	132.667	279.786	1.60555	1.60555	1.93198e-09	67.4122	108.018	1.6354	1.6354	2.5197e-16	91.8496	150.287	1.3053	1.3053	0.00226	99.4484
A_51_P353914	AACTCCAGGGGCGTCACCCCCATTTTCTACCCATTCCCTTCAATAAAGTTTTTATAAAGG	NM_008319	Icam5	Intercellular adhesion molecule 5, telencephalin	biological process|cell adhesion|IEA|GO:0007155|MGI|na//biological process|cell-cell adhesion|IEA|GO:0016337|MGI|na//cellular component|extracellular space|TAS|GO:0005615|MGI|12466851//cellular component|integral to membrane|TAS|GO:0016021|MGI|12466851//cellular component|membrane|IEA|GO:0016020|MGI|na//cellular component|plasma membrane|IDA|GO:0005886|MGI|11719200//molecular function|protein bin…	1	2	4	8	16	0	0.1	0.01	0.001	0.0001	1e-05	0	31.1111	16	early up	2.95804	2.95804	2.36635e-19	240.055	726.877	4.23561	4.23561	3.24555e-40	339.324	1430.42	2.39384	2.39384	4.10696e-37	417.003	997.423	2.26445	2.26445	8.31048e-16	176.674	402.663	2.02741	2.02741	5.83024e-33	201.302	407.995	1.49008	1.49008	4.55983e-11	335.303
A_51_P463003	TTTTTTGGCATATCGCTTTTTTCAGTATAGGTGCTTTAAATGGGAAATGAGCAATAGACC	NM_021367	Tslp	Thymic stromal lymphopoietin	molecular function|cytokine activity|IDA|GO:0005125|MGI|10974033//cellular component|extracellular space|TAS|GO:0005615|MGI|12466851	1	2	4	8	16	0	0.1	0.01	0.001	0.0001	1e-05	0	31.1111	16	early up	2.38402	2.38402	8.71608e-43	236.462	564.051	2.92528	2.92528	3.68541e-43	333.332	973.3	2.13837	2.13837	2.00965e-37	352.017	752.56	1.56448	1.56448	8.23037e-12	170.031	266.564	1.67043	1.67043	1.57359e-16	224.631	375.145	1.43363	1.43363	1.00879e-07	277.728
A_51_P131164	GCAGTGTTGAAAGAATAGTTGAATTATTTGCTTGCTCTAGAGAAAATTTTCTCCTCCACT	NM_027728	4933434I06Rik	RIKEN cDNA 4933434I06 gene		1	2	4	8	16	0	0.1	0.01	0.001	0.0001	1e-05	0	31.1111	16	early up	2.86408	2.86408	2.39972e-15	143.086	417.791	4.96886	4.96886	0	211.658	1050.01	2.87266	2.87266	3.58181e-14	207.013	605.813	1.56417	1.56417	0.00128	99.7031	158.374	1.50095	1.50095	2.32551e-12	128.904	193.458	0.81007	-1.23446	0.00362	155.255
A_52_P186686	TGCTACCAACCAAGATACCAAGAAGCTGGCTTACAACATTGTCTTTTAATATCTGATGAT	NM_027741	Mro	Maestro	biological process|biological process unknown|ND|GO:0000004|MGI|na//molecular function|molecular function unknown|ND|GO:0005554|MGI|na//cellular component|nucleolus|IDA|GO:0005730|MGI|12889070//cellular component|nucleus|IDA|GO:0005634|MGI|12889070	1	2	4	8	16	0	0.1	0.01	0.001	0.0001	1e-05	0	31.1111	16	early up	5.18267	5.18267	0	18.1602	94.0192	8.02424	8.02424	8.94141e-38	80.3439	658.42	9.3564	9.3564	0	74.9689	698.874	2.19361	2.19361	8.38783e-27	13.8959	30.4783	2.33231	2.33231	4.77487e-30	45.8288	106.433	1.3602	1.3602	6e-05	50.6027
A_51_P268831	TGTACCCAAGAACAAGGCTGTCGGGACCTCCGATCTGGTTCCTCAGTCCTACGAGGAACA	NM_172659	Slc2a6	Solute carrier family 2 (facilitated glucose transporter), member 6	biological process|carbohydrate transport|ISS|GO:0008643|MGI|12466851//cellular component|integral to membrane|IEA|GO:0016021|MGI|na//cellular component|membrane|ISS|GO:0016020|MGI|12466851//molecular function|sugar porter activity|ISS|GO:0005351|MGI|12466851//biological process|transport|ISS|GO:0006810|MGI|12466851//molecular function|transporter activity|ISS|GO:0005215|MGI|12466851	1	2	4	8	16	0	0.1	0.01	0.001	0.0001	1e-05	0	31.1111	16	early up	2.9473	2.9473	7.75966e-29	13.0613	38.6043	5.39566	5.39566	9.37329e-42	57.6532	311.736	4.86853	4.86853	0	46.4063	225.949	1.88532	1.88532	0.00017	12.445	22.9999	1.77322	1.77322	4.92667e-15	34.7228	61.3085	1.43356	1.43356	1.50844e-07	28.5833
A_51_P178894	TAATCATCCTAAATGGTTTTCCTTTGTATTGGTCACTTCTGTAAGTTTTCCTAGTTGTGG	NM_183199	Usp44	Ubiquitin specific peptidase 44	molecular function|cysteine-type peptidase activity|IEA|GO:0008234|MGI|na//molecular function|hydrolase activity|IEA|GO:0016787|MGI|na//molecular function|peptidase activity|IEA|GO:0008233|MGI|na//biological process|ubiquitin cycle|IEA|GO:0006512|MGI|na	1	2	4	8	16	0	0.1	0.01	0.001	0.0001	1e-05	0	31.1111	16	early up	3.08927	3.08927	8.47647e-22	50.3499	156.607	4.16231	4.16231	0	57.0092	237.87	3.07518	3.07518	6.71023e-16	43.337	134.551	2.0382	2.0382	7.4803e-19	33.7882	68.7156	1.97453	1.97453	5.55409e-17	35.8913	71.0517	1.43263	1.43263	0.00054	29.815
A_51_P381178	TTTTTTAGATCCTATTGTGATTTGTATGTGGCTCTTTTAGAATCACTTGTAGTGAGGGTG	AK038975	Zbtb46	Zinc finger and BTB domain containing 46	molecular function|nucleic acid binding|IEA|GO:0003676|MGI|na//cellular component|nucleus|IEA|GO:0005634|MGI|na//molecular function|protein binding|IEA|GO:0005515|MGI|na//biological process|regulation of transcription, DNA-dependent|IEA|GO:0006355|MGI|na//biological process|transcription|IEA|GO:0006350|MGI|na//molecular function|zinc ion binding|IEA|GO:0008270|MGI|na	1	2	0	8	16	32	0.1	0.01	0	0.0001	1e-05	1e-06	59.1101	4	early up	2.83838	2.83838	7.80516e-26	240.724	693.266	2.76379	2.76379	0	289.368	799.045	1.65033	1.65033	2.31721e-21	597.148	985.476	2.04052	2.04052	1.80563e-31	180.718	368.968	1.63891	1.63891	3.7484e-16	204.784	335.751	1.61342	1.61342	1.23118e-10	484.609
A_51_P196925	TCCCAGAGCAGAATGTGGGCCGTAACAATCTGAGGAGGACTTTAAAAGTTGTTGATCCTT	NM_009142	Cx3cl1	Chemokine (C-X3-C motif) ligand 1	biological process|cell adhesion|IEA|GO:0007155|MGI|na//molecular function|chemokine activity|IEA|GO:0008009|MGI|na//molecular function|cytokine activity|IEA|GO:0005125|MGI|na//cellular component|extracellular region|IEA|GO:0005576|MGI|na//biological process|immune response|IEA|GO:0006955|MGI|na//cellular component|integral to membrane|IEA|GO:0016021|MGI|na//cellular component|membrane|IEA|GO:001…	1	2	0	8	16	32	0.1	0.01	0	0.0001	1e-05	1e-06	59.1101	4	early up	3.68317	3.68317	0	1172.8	4313.67	2.69906	2.69906	3.03719e-37	2370.4	6384.69	1.69723	1.69723	1.23876e-10	7135.23	12105.7	1.92413	1.92413	7.25944e-31	801.647	1543.07	1.83507	1.83507	3.80672e-17	1578.15	2896.11	1.56642	1.56642	9.81251e-09	5786.97
A_51_P249286	GAGAGAACTCTTTTAAGTATAATATTGTGTTCTGTTGTGTTGTGCCGATTGTCTCGCTGC	NM_011267	Rgs16	Regulator of G-protein signaling 16	biological process|G-protein coupled receptor protein signaling pathway|TAS|GO:0007186|MGI|11342430//molecular function|GTPase activator activity|TAS|GO:0005096|MGI|11342430//cellular component|cytoplasm|TAS|GO:0005737|MGI|11342430//molecular function|signal transducer activity|IEA|GO:0004871|MGI|na//biological process|signal transduction|IEA|GO:0007165|MGI|na	1	2	0	8	16	32	0.1	0.01	0	0.0001	1e-05	1e-06	59.1101	4	early up	4.25202	4.25202	0	205.484	873.071	4.11831	4.11831	0	146.043	599.688	1.54393	1.54393	2.42451e-10	104.952	161.911	1.74312	1.74312	1.14477e-09	123.089	215.865	1.94768	1.94768	7.89064e-11	86.9613	169.571	2.35356	2.35356	1.4013e-45	86.9766
A_52_P643172	GTTGTTAGGAGTTACCATATAAACTTTCTGTGTTGTATCCACGTTTAAATGTCTGATGGT	NM_026674	Aph1c	Anterior pharynx defective 1c homolog (C. elegans)	molecular function|endopeptidase activity|IGI|GO:0004175|MGI|15634781//cellular component|integral to membrane|ISS|GO:0016021|MGI|12297508//biological process|metanephros development|IMP|GO:0001656|MGI|12952904//molecular function|peptidase activity|ISS|GO:0008233|MGI|12297508//biological process|positive regulation of enzyme activity|IEA|GO:0043085|MGI|na//molecular function|protein binding|IEA|…	1	2	0	8	16	32	0.1	0.01	0	0.0001	1e-05	1e-06	59.1101	4	early up	3.67618	3.67618	2.56419e-14	85.2667	330.7	3.58907	3.58907	0	101.14	363.491	1.4551	1.4551	0.0008	203.735	298.766	1.9253	1.9253	1.01481e-07	60.8424	118.789	1.61449	1.61449	5.09499e-11	70.3117	113.282	1.82431	1.82431	1.6398e-12	155.95
A_52_P820923	TCCTCAGCAAGTGCTACTGTTGAAGAATTATTGTATCATAAGGGTGATGACATCAGAGGT	AI450469		Transcribed locus		1	2	4	8	16	32	0.1	0.01	0.001	0.0001	1e-05	1e-06	63.1111	91	early up	3.18608	3.18608	1.05056e-20	55.7304	181.127	4.03682	4.03682	4.60177e-33	113.135	454.286	4.22884	4.22884	0	166.476	705.383	1.7168	1.7168	1e-05	39.3937	68.4181	1.67506	1.67506	2.7897e-15	70.1175	117.404	1.51702	1.51702	8.18587e-06	117.384
A_51_P255657	AACCACCTTTCTCCATAAAATTCTCTAGTCTTCCTTGGAAACCCTGCAAAACCTATGAGT	AK008705	2210011C24Rik	RIKEN cDNA 2210011C24 gene		1	2	4	8	16	32	0.1	0.01	0.001	0.0001	1e-05	1e-06	63.1111	91	early up	2.5802	2.5802	1.69239e-22	28.6522	74.6793	5.12374	5.12374	0	36.5886	187.916	5.17321	5.17321	0	25.2998	130.89	2.57349	2.57349	9.19116e-13	18.3681	47.8129	4.19616	4.19616	0	19.4584	81.7032	4.63915	4.63915	1.30076e-20	21.3367
A_51_P351923	AACACTAGTGACGCATTAAAGTGCCAAAGTGACATTCTTTTGAGAAAAATTTTTCTGAGC	AK019090	A030009H04Rik	RIKEN cDNA A030009H04 gene		1	2	4	8	16	32	0.1	0.01	0.001	0.0001	1e-05	1e-06	63.1111	91	early up	8.04585	8.04585	2.13753e-35	15.2877	126.03	10.3079	10.3079	0	33.5425	344.655	6.65735	6.65735	0	35.5527	236.929	3.96769	3.96769	1.30181e-42	9.75183	38.6003	3.33931	3.33931	5.56523e-14	11.3585	38.447	2.75863	2.75863	0	20.4533
A_51_P186203	TCTTTTGTCTTCTGTGAAGACAGGACCTATGCAACGCACAGACACTTTTGGAGACCGTAA	AK020438	Efna3	Ephrin A3	cellular component|membrane|IEA|GO:0016020|MGI|na	1	2	4	8	16	32	0.1	0.01	0.001	0.0001	1e-05	1e-06	63.1111	91	early up	2.94634	2.94634	1.19695e-23	691.178	2022.73	2.80167	2.80167	2.05069e-29	842.589	2352.06	2.09478	2.09478	4.18054e-13	1039.96	2180.57	1.96029	1.96029	3.74799e-16	390.483	764.91	1.64357	1.64357	1.7519e-09	422.658	693.838	1.69257	1.69257	1.89889e-10	789.448
A_52_P629748	CTGGGAGCCAACTTTGGCATGCACAAAACTCACAGACAAGGAGACTGCGGCAAGTTTTAG	AK028718	Notum	Notum pectinacetylesterase homolog (Drosophila)		1	2	4	8	16	32	0.1	0.01	0.001	0.0001	1e-05	1e-06	63.1111	91	early up	4.27088	4.27088	2e-05	3.58049	15.8297	6.01121	6.01121	7.83175e-07	14.191	89.1111	8.51807	8.51807	1.99801e-24	6.54547	56.4928	2.41716	2.41716	0.00037	3.34367	8.0336	3.30459	3.30459	0.00271	2.88158	9.54502	6.41452	6.41452	5.4163e-16	2.24526
A_52_P875725	GACTCTATTAGGTTTGATAATCACTGTCATATAAAGTTGCACATGTACTTAGAGCTCAGA	AK029272				1	2	4	8	16	32	0.1	0.01	0.001	0.0001	1e-05	1e-06	63.1111	91	early up	5.90952	5.90952	5.88506e-08	3.54919	22.0694	2.61306	2.61306	2e-05	13.1391	35.7926	2.50888	2.50888	1.80562e-20	30.2895	75.8359	2.43499	2.43499	0.00022	3.04545	7.48046	1.52698	1.52698	0.00277	12.0887	18.7651	1.53936	1.53936	1.33947e-08	22.1123
A_52_P5982	CCAAATGGGAACAAATTGTGGAAAGTAAATTCTGATGTGCAATTGTGCATTTAGAAAACC	AK032421	Clpb	ClpB caseinolytic peptidase B homolog (E. coli)	molecular function|ATP binding|IEA|GO:0005524|MGI|na//molecular function|DNA binding|ISS|GO:0003677|MGI|12466851//molecular function|nucleoside-triphosphatase activity|IEA|GO:0017111|MGI|na//molecular function|nucleotide binding|IEA|GO:0000166|MGI|na//biological process|regulation of transcription, DNA-dependent|ISS|GO:0006355|MGI|12466851//molecular function|transcription factor activity|ISS|GO:…	1	2	4	8	16	32	0.1	0.01	0.001	0.0001	1e-05	1e-06	63.1111	91	early up	2.28824	2.28824	4.84086e-06	67.9317	164.33	4.15408	4.15408	0	120.77	501.957	3.43392	3.43392	9.07217e-29	146.201	507.625	1.50208	1.50208	0.00489	48.8433	74.3804	2.12092	2.12092	2.17759e-29	70.4241	149.378	2.30186	2.30186	1.71608e-30	104.006
A_51_P148756	ATATTTGGAGTGATATTAGGTCACTTACCCAAAGCGTATACAAATTGTTGCATCAGCTGT	AK041893				1	2	4	8	16	32	0.1	0.01	0.001	0.0001	1e-05	1e-06	63.1111	91	early up	5.87527	5.87527	0	196.837	1155.14	6.3684	6.3684	0	510.977	3252.9	4.46714	4.46714	0	458.634	2049.44	3.04654	3.04654	0	139.57	425.162	2.70422	2.70422	0	331.471	896.362	1.92652	1.92652	5.03745e-32	347.421
A_52_P32561	GGGGTATACACTTGATACAGACATTGCATTCCCATTTTGTACATTTCAAGTGTAGATTAT	AK042844	A030010E16Rik	Transcribed locus		1	2	4	8	16	32	0.1	0.01	0.001	0.0001	1e-05	1e-06	63.1111	91	early up	4.85883	4.85883	2.04427e-08	6.65896	32.5966	4.95761	4.95761	4.09901e-28	13.586	67.858	7.59243	7.59243	1.66738e-35	11.781	89.3061	2.69054	2.69054	3.97353e-17	7.20036	19.3999	3.23831	3.23831	4.38023e-13	7.52838	23.9769	2.87735	2.87735	5.66421e-06	6.18509
A_52_P194205	CAATGGTGAGTGAATTCATTATACATTTCTTATAAATGTACACAATAAAAACATTGTTCT	AK077973	D830044D21Rik	Transcribed locus		1	2	4	8	16	32	0.1	0.01	0.001	0.0001	1e-05	1e-06	63.1111	91	early up	3.85014	3.85014	0	34.272	131.991	5.0111	5.0111	2.8026e-45	52.3663	261.359	5.37172	5.37172	4.75796e-36	41.8778	223.618	2.58981	2.58981	2.16566e-18	23.4697	60.447	2.59631	2.59631	2.16234e-06	34.3065	90.5005	2.39274	2.39274	4.89021e-09	28.2667
A_51_P453818	TGCTTCGGATGGACTGGCGTTTGGAAGACTACGTACACAGTTCTTTTTCTCTTCCTTGTT	AK082735	C230098O21Rik	Transcribed locus		1	2	4	8	16	32	0.1	0.01	0.001	0.0001	1e-05	1e-06	63.1111	91	early up	3.80744	3.80744	0	47.9586	182.52	4.0463	4.0463	0	141.745	571.724	3.39355	3.39355	2.33134e-37	122.982	416.896	2.05476	2.05476	6.66229e-28	28.1924	57.8854	1.53452	1.53452	4e-05	83.1833	127.882	2.24689	2.24689	8.14326e-14	82.1394
A_52_P574945	CAAACAGTCACATCTCCTTAAATGGATCCACTTTCCGATCTTTGAAAATACTTTAGAGCC	AK085365	1500026H17Rik			1	2	4	8	16	32	0.1	0.01	0.001	0.0001	1e-05	1e-06	63.1111	91	early up	5.73187	5.73187	0	49.4808	284.844	7.12246	7.12246	0	125.504	896.275	4.35126	4.35126	0	179.136	778.933	2.12055	2.12055	3.78421e-14	30.8775	66.3559	2.3808	2.3808	1.5238e-31	67.6106	160.656	2.0882	2.0882	5.54896e-28	119.121
A_51_P273449	GAGAAATGTGATGTATTTAAAGAAGGTCCTTTACCTAGGAGCGAATGAACAATAGCTGAA	AK133483	Gnaz	Guanine nucleotide binding protein, alpha z subunit	biological process|G-protein coupled receptor protein signaling pathway|TAS|GO:0007186|MGI|2508088//molecular function|GTP binding|IEA|GO:0005525|MGI|na//molecular function|GTPase activity|TAS|GO:0003924|MGI|2508088//cellular component|heterotrimeric G-protein complex|TAS|GO:0005834|MGI|2508088//cellular component|membrane|IEA|GO:0016020|MGI|na//cellular component|membrane fraction|TAS|GO:0005624…	1	2	4	8	16	32	0.1	0.01	0.001	0.0001	1e-05	1e-06	63.1111	91	early up	2.28744	2.28744	6.15656e-09	46.8686	111.025	3.80116	3.80116	0	194.703	741.571	4.65267	4.65267	0	134.542	627.427	1.88721	1.88721	4e-05	34.4242	66.6135	2.09986	2.09986	2.50344e-13	117.711	249.389	2.65915	2.65915	0	100.503
A_52_P454815	GTAAAATAGGAGGTAGATTCCGAGTCTAGCAGATGTAGGTGGAAACGTCTATTGAGGTCC	AK134668	Fgf11	Fibroblast growth factor 11	molecular function|fibroblast growth factor receptor binding|IEA|GO:0005104|MGI|na//molecular function|growth factor activity|IEA|GO:0008083|MGI|na//biological process|signal transduction|IEA|GO:0007165|MGI|na	1	2	4	8	16	32	0.1	0.01	0.001	0.0001	1e-05	1e-06	63.1111	91	early up	3.56306	3.56306	1.77332e-32	389.209	1409.19	3.54448	3.54448	7.01101e-33	766.727	2698.76	2.19072	2.19072	9.06368e-31	1027.13	2246.76	1.96637	1.96637	2.39063e-25	238.489	469.238	1.82623	1.82623	2.62017e-13	415.131	756.805	1.54721	1.54721	3.65877e-14	814.398
A_52_P980644	CCCAGAGTAAAGAATCCTTGAGTTCTTGATTCAAGTTGCTGAGTAACATTGAAAATTTGG	AK165084	Gnb4	Guanine nucleotide binding protein (G protein), beta 4	biological process|G-protein coupled receptor protein signaling pathway|TAS|GO:0007186|MGI|1543505//molecular function|GTPase activity|ISS|GO:0003924|MGI|1543505//cellular component|heterotrimeric G-protein complex|ISS|GO:0005834|MGI|1543505//molecular function|signal transducer activity|IEA|GO:0004871|MGI|na//biological process|signal transduction|IEA|GO:0007165|MGI|na//molecular function|small …	1	2	4	8	16	32	0.1	0.01	0.001	0.0001	1e-05	1e-06	63.1111	91	early up	4.49867	4.49867	1.9477e-22	52.0521	228.788	2.52807	2.52807	1.55817e-13	116.334	299.429	4.59752	4.59752	1.32817e-39	59.3206	272.835	2.94199	2.94199	6.129e-10	38.622	111.554	1.5186	1.5186	0.00252	79.3547	121.799	1.94049	1.94049	1.04524e-28	46.9984
A_51_P513568	GTTTATCCTCTCTGGAAAGTTCCTTGGTGCTATATGGTTTTGAATGACATTCACTTCAGT	AK171663	Stx11	Syntaxin 11	cellular component|Golgi apparatus|IEA|GO:0005794|MGI|na//molecular function|SNAP receptor activity|ISS|GO:0005484|MGI|12466851//biological process|intracellular protein transport|IEA|GO:0006886|MGI|na//cellular component|membrane|IEA|GO:0016020|MGI|na//biological process|membrane fusion|ISS|GO:0006944|MGI|12466851//biological process|protein transport|IEA|GO:0015031|MGI|na//molecular function|pr…	1	2	4	8	16	32	0.1	0.01	0.001	0.0001	1e-05	1e-06	63.1111	91	early up	2.94555	2.94555	0	700.235	2068.23	2.86206	2.86206	0	1386.5	3964.87	3.29876	3.29876	7.93453e-37	774.564	2554.06	2.53441	2.53441	0	526.692	1335.07	1.72094	1.72094	7.59701e-21	892.568	1536.55	1.52346	1.52346	1.31467e-11	613.654
A_52_P478790	GGATTGTTTTCACTTGGACTTTTAATCTGGAATTACCTGGATTGTTTTCACTTGGACTTT	AV474587		Transcribed locus		1	2	4	8	16	32	0.1	0.01	0.001	0.0001	1e-05	1e-06	63.1111	91	early up	3.38913	3.38913	0	155.512	527.56	5.11354	5.11354	6.35162e-39	292.649	1493.97	4.66604	4.66604	0	257.035	1200.49	2.15445	2.15445	3.01974e-39	109.078	234.926	1.88542	1.88542	3.11667e-17	186.06	351.219	1.6454	1.6454	1.17832e-07	196.065
A_52_P420734	GGAGCGCAAGGGGCACTACGCATGCTACACCATATGTGCTTAATAAATGTCTGTTCAATT	BC027446	Rasgrp2	RAS, guanyl releasing protein 2	molecular function|calcium ion binding|ISS|GO:0005509|MGI|12466851//molecular function|guanyl-nucleotide exchange factor activity|ISS|GO:0005085|MGI|12466851//biological process|intracellular signaling cascade|ISS|GO:0007242|MGI|12466851//molecular function|kinase activity|IEA|GO:0016301|MGI|na//biological process|small GTPase mediated signal transduction|ISS|GO:0007264|MGI|12466851	1	2	4	8	16	32	0.1	0.01	0.001	0.0001	1e-05	1e-06	63.1111	91	early up	2.37903	2.37903	1.31647e-12	266.846	647.5	5.08318	5.08318	0	425.764	2167.38	2.99546	2.99546	4.48235e-31	969.114	2914.62	2.15596	2.15596	6.25936e-11	208.004	451.98	3.62533	3.62533	0	257.294	934.696	2.45964	2.45964	8.32237e-27	803.625
A_51_P185757	CAAGAAAGTTGTACAGTATTTTTCCTGTAAAGGTTATTATTCTACATAGAACAAAAAGAG	BC035954	Casz1	Castor homolog 1, zinc finger (Drosophila)	molecular function|DNA binding|IEA|GO:0003677|MGI|na//molecular function|nucleic acid binding|IEA|GO:0003676|MGI|na//cellular component|nucleus|IEA|GO:0005634|MGI|na//biological process|regulation of transcription, DNA-dependent|IEA|GO:0006355|MGI|na//biological process|transcription|IEA|GO:0006350|MGI|na//molecular function|zinc ion binding|IEA|GO:0008270|MGI|na	1	2	4	8	16	32	0.1	0.01	0.001	0.0001	1e-05	1e-06	63.1111	91	early up	4.36882	4.36882	3.78639e-15	98.9192	459.154	3.25329	3.25329	7.83675e-07	173.401	608.075	3.1573	3.1573	2.33909e-18	242.323	774.331	2.35989	2.35989	5.6454e-10	68.9491	166.187	1.57297	1.57297	0.00331	110.298	172.459	1.75106	1.75106	5.1786e-11	185.491
A_52_P432949	GTTGCAGATACACACTCATTACAAGCCAATTCGCAAAGGTTCCAAGACTCCTATTTTGGG	BC036180	Erbb3	V-erb-b2 erythroblastic leukemia viral oncogene homolog 3 (avian)	molecular function|ATP binding|IEA|GO:0005524|MGI|na//cellular component|apical plasma membrane|IDA|GO:0016324|MGI|15306553//biological process|cellular physiological process|IEA|GO:0050875|MGI|na//biological process|heart development|IMP|GO:0007507|MGI|9362461//cellular component|integral to membrane|IEA|GO:0016021|MGI|na//cellular component|intracellular|IEA|GO:0005622|MGI|na//molecular functio…	1	2	4	8	16	32	0.1	0.01	0.001	0.0001	1e-05	1e-06	63.1111	91	early up	5.39799	5.39799	0	784.042	4277.52	6.17387	6.17387	0	2142.14	13184	7.35108	7.35108	0	1258.76	9241.12	3.18488	3.18488	0	521.579	1663.86	2.20232	2.20232	1.08552e-26	1199.91	2641.01	2.84909	2.84909	2.40743e-41	866.679
A_51_P218682	ATTTAAAGTTCCAATTTCCCCCATGACATACCTTTAGCTGTGTCCCCAAGGTTTGGATGT	BC120819	4930588N13Rik	RIKEN cDNA 4930588N13 gene		1	2	4	8	16	32	0.1	0.01	0.001	0.0001	1e-05	1e-06	63.1111	91	early up	2.88061	2.88061	1.87598e-26	35.4148	103.189	3.61994	3.61994	3.17403e-30	162.507	591.505	3.06089	3.06089	0	158.79	485.536	1.84066	1.84066	3.664e-22	30.346	55.8955	1.64731	1.64731	1.16201e-19	99.8658	164.533	1.50156	1.50156	9e-05	121.363
A_52_P460050	CCAGTTATTTACCAACCAAGCTAGGGTAGGTATCTAACATGGATTCAACCTAGGAAGCTT	CK796367	Kank3	KN motif and ankyrin repeat domains 3	molecular function|DNA binding|IEA|GO:0003677|MGI|na	1	2	4	8	16	32	0.1	0.01	0.001	0.0001	1e-05	1e-06	63.1111	91	early up	4.89165	4.89165	0	104.496	507.84	4.37552	4.37552	4.73237e-37	241.553	1050.74	3.86085	3.86085	0	171.454	661.301	2.7608	2.7608	3.21988e-19	58.7809	161.357	1.65577	1.65577	1.02958e-09	119.927	197.692	1.67086	1.67086	4.61887e-15	107.368
A_51_P451186	GACTCCACTATGATCACTATGCTCACGTTTCTGGAGAATAGCCTTGGACTTCAGATATTT	NM_001003950	Rab3ip	RAB3A interacting protein	biological process|biological process unknown|ND|GO:0000004|MGI|na//cellular component|cytoplasm|ISS|GO:0005737|MGI|na//cellular component|endoplasmic reticulum|IEA|GO:0005783|MGI|na//cellular component|nucleus|ISS|GO:0005634|MGI|na//molecular function|protein binding|ISS|GO:0005515|MGI|na	1	2	4	8	16	32	0.1	0.01	0.001	0.0001	1e-05	1e-06	63.1111	91	early up	2.11558	2.11558	1.82865e-19	778.638	1656.94	2.58421	2.58421	4.56403e-42	887.461	2290.38	2.36157	2.36157	9.44543e-13	796.315	1872.7	1.50577	1.50577	3.09142e-08	564.998	853.313	1.58731	1.58731	3.20377e-17	550.042	872.928	1.76346	1.76346	3.73755e-26	536.298
A_51_P109258	ACTGCTTTTGCTATGAAAATGAAGCTGTTTCTATTTTGATAACACAAATATTAAAAATGC	NM_001004455	Cys1	Cystin 1	cellular component|basal body|IDA|GO:0005932|MGI|11854326//biological process|biological process unknown|ND|GO:0000004|MGI|na//cellular component|cilium axoneme|IDA|GO:0035085|MGI|11854326//molecular function|molecular function unknown|ND|GO:0005554|MGI|na	1	2	4	8	16	32	0.1	0.01	0.001	0.0001	1e-05	1e-06	63.1111	91	early up	3.93029	3.93029	7.29862e-09	18.3417	76.8475	2.45573	2.45573	7.10286e-38	364.628	896.582	2.24016	2.24016	3.05332e-12	504.882	1140.54	3.40759	3.40759	3.95715e-18	15.2911	53.1422	2.08339	2.08339	6.00907e-17	239.015	499.588	2.36499	2.36499	9.68331e-23	387.043
A_51_P107020	AAATGTTGCATGCCGGCGTGGAAGACAAAACCAAACCGCACAAATCCCAGTGTGTATTTA	NM_001039000	Kif5a	Kinesin family member 5A	molecular function|ATP binding|IEA|GO:0005524|MGI|na//cellular component|kinesin complex|IEA|GO:0005871|MGI|10964943//cellular component|kinesin complex|TAS|GO:0005871|MGI|10964943//cellular component|microtubule associated complex|IEA|GO:0005875|MGI|na//molecular function|microtubule motor activity|IEA|GO:0003777|MGI|10964943//molecular function|microtubule motor activity|TAS|GO:0003777|MGI|1096…	1	2	4	8	16	32	0.1	0.01	0.001	0.0001	1e-05	1e-06	63.1111	91	early up	5.57269	5.57269	0	475.872	2687.92	6.80459	6.80459	0	953.84	6491.85	7.62631	7.62631	0	864.726	6595.8	3.09034	3.09034	4.27739e-31	350.251	1087.88	2.67742	2.67742	1.70997e-26	540.947	1454.06	2.77868	2.77868	0	572.777
A_52_P1067686	GTACTGCATGTTGGTATTTAACAAGTGTGAAACACAAATACAGTATCTGATACTTCTGTC	NM_001048227	Dbndd2	Dysbindin (dystrobrevin binding protein 1) domain containing 2	cellular component|cytoplasm|IEA|GO:0005737|MGI|na//molecular function|protein binding|IEA|GO:0005515|MGI|na	1	2	4	8	16	32	0.1	0.01	0.001	0.0001	1e-05	1e-06	63.1111	91	early up	2.24104	2.24104	3.30416e-22	23.2151	52.1659	2.30351	2.30351	3.20702e-10	27.1399	62.8562	2.30385	2.30385	3.06741e-18	28.0947	64.725	1.52793	1.52793	0.00087	19.1555	29.662	1.6552	1.6552	0.00366	22.1242	37.1658	2.22997	2.22997	4.68232e-08	20.7026
A_52_P297765	ACACTGGTCAACTGCTTTTCTGCAACTACTAAAACTGACATCGGGTATAGGTAGAGAGAA	NM_001081120	2310031A18Rik	RIKEN cDNA 2310031A18 gene		1	2	4	8	16	32	0.1	0.01	0.001	0.0001	1e-05	1e-06	63.1111	91	early up	3.52142	3.52142	0	24.5258	86.2066	4.19219	4.19219	1.5925e-34	127.694	533.418	5.65082	5.65082	0	54.3683	307.792	2.18107	2.18107	5.52306e-25	21.0387	45.9748	1.82414	1.82414	1.14019e-09	83.4807	152.807	2.48145	2.48145	0	30.578
A_52_P406181	GAAGGCTCGAAAGGCAATGTCAAAACTAGGCTTGCGTCAGATTCAAGGAGTCACCAGGAT	NM_001081652	AB182283	CDNA sequence AB182283		1	2	4	8	16	32	0.1	0.01	0.001	0.0001	1e-05	1e-06	63.1111	91	early up	3.68481	3.68481	2.42699e-19	10.4574	39.0101	4.00067	4.00067	2.9615e-39	61.4265	244.634	2.29373	2.29373	3.44021e-14	99.3558	227.314	2.59948	2.59948	8e-05	7.31578	18.4634	2.33455	2.33455	1.84835e-07	29.9545	70.0914	1.69761	1.69761	9.13354e-08	79.5797
A_52_P462657	GTCAGACATGCACATACACTGGACATCCATCAAATAAGGATGAAGGATCTGTCATGCCAA	NM_001105561	OTTMUSG00000002043	Predicted gene, OTTMUSG00000002043		1	2	4	8	16	32	0.1	0.01	0.001	0.0001	1e-05	1e-06	63.1111	91	early up	3.85176	3.85176	8.91612e-26	6.96506	26.8045	6.39039	6.39039	2.02241e-39	24.1166	153.544	9.78981	9.78981	0	19.6954	193.055	4.92339	4.92339	3.80861e-07	4.16624	21.848	4.97761	4.97761	1.26117e-44	9.6046	47.9114	7.36406	7.36406	0	12.5736
A_51_P459477	CAAACTTGCACATGACTCTCAATCCCACCCAGCTCAGATTTCATGACAATTGTGGACTGT	NM_007729	Col11a1	Collagen, type XI, alpha 1	biological process|cartilage condensation|IMP|GO:0001502|MGI|3070812//biological process|cell adhesion|IEA|GO:0007155|MGI|na//cellular component|collagen|IEA|GO:0005581|MGI|na//biological process|collagen fibril organization|IMP|GO:0030199|MGI|3070812//cellular component|cytoplasm|IEA|GO:0005737|MGI|na//cellular component|extracellular matrix (sensu Metazoa)|IEA|GO:0005578|MGI|na//molecular funct…	1	2	4	8	16	32	0.1	0.01	0.001	0.0001	1e-05	1e-06	63.1111	91	early up	2.311	2.311	3.28067e-10	289.683	688.867	2.17874	2.17874	5.38138e-27	1878.49	4084.06	2.51466	2.51466	0	2005.5	5045.99	1.50084	1.50084	7.69975e-06	216.368	326.149	1.86162	1.86162	1.2886e-15	1343.13	2509.29	1.79752	1.79752	1.35116e-24	1698.5
A_51_P497039	CAGTCCACAGAATAGCGTGTTGTTCATTAAAGTCTCGCAGGCAAGTTGGCCTTGATTCTT	NM_007863	Mpp3	Membrane protein, palmitoylated 3 (MAGUK p55 subfamily member 3)	molecular function|guanylate kinase activity|ISS|GO:0004385|MGI|12466851//cellular component|integral to plasma membrane|ISS|GO:0005887|MGI|12466851//biological process|intracellular signaling cascade|ISS|GO:0007242|MGI|12466851//molecular function|kinase activity|IEA|GO:0016301|MGI|na//molecular function|protein binding|IEA|GO:0005515|MGI|na//biological process|signal transduction|ISS|GO:0007165…	1	2	4	8	16	32	0.1	0.01	0.001	0.0001	1e-05	1e-06	63.1111	91	early up	2.33037	2.33037	5.39742e-12	157.818	375.569	3.71661	3.71661	3.65979e-30	170.352	629.805	3.43073	3.43073	0	156.98	538.561	2.09515	2.09515	5.38861e-22	110.361	231.134	1.88959	1.88959	3.06065e-15	107.936	204.074	1.7479	1.7479	7.36554e-23	119.559
A_51_P283499	CTCAACCCCATCATCTACACCATCTTCAACGCGGAGTTTCGAAGTGTCTTCCGCAAGACT	NM_007878	Drd4	Dopamine receptor 4	molecular function|G-protein coupled receptor activity|IEA|GO:0004930|MGI|na//biological process|G-protein coupled receptor protein signaling pathway|IEA|GO:0007186|MGI|na//molecular function|dopamine receptor activity|ISS|GO:0004952|MGI|12466851//cellular component|integral to membrane|TAS|GO:0016021|MGI|12466851//molecular function|receptor activity|IEA|GO:0004872|MGI|na//molecular function|rho…	1	2	4	8	16	32	0.1	0.01	0.001	0.0001	1e-05	1e-06	63.1111	91	early up	2.19633	2.19633	9.60132e-08	9.35358	20.4189	3.47028	3.47028	9.12776e-15	15.9161	55.9898	2.10895	2.10895	8.87963e-11	27.3134	57.3796	2.2588	2.2588	1.57387e-08	6.88392	15.3948	2.45635	2.45635	1.3263e-09	13.816	33.4186	2.06214	2.06214	2e-05	41.5924
A_51_P297579	GATGGTGATTGTGAAGGACATAGATATGTTCTCCATGTGTGAGCATCACCTTGTTCCATT	NM_008102	Gch1	GTP cyclohydrolase 1	molecular function|GTP cyclohydrolase I activity|IEA|GO:0003934|MGI|na//biological process|biosynthesis|IEA|GO:0009058|MGI|na//molecular function|catalytic activity|IEA|GO:0003824|MGI|na//molecular function|hydrolase activity|IEA|GO:0016787|MGI|na//biological process|tetrahydrobiopterin biosynthesis|IEA|GO:0006729|MGI|na	1	2	4	8	16	32	0.1	0.01	0.001	0.0001	1e-05	1e-06	63.1111	91	early up	5.56285	5.56285	0	110.527	611.877	12.3197	12.3197	0	158.383	1948.46	8.69504	8.69504	0	119.239	1036.19	2.24423	2.24423	1.14909e-31	73.8315	166.021	2.59582	2.59582	6.0611e-25	88.4249	230.432	1.81231	1.81231	6.9264e-22	89.8285
A_51_P196695	ATCAATCAACTATGTTTGGATCCAGGGAATCTCAAGTTATTCAATTCATTCTCTGTAAGC	NM_008372	Il7r	Interleukin 7 receptor	biological process|cell surface receptor linked signal transduction|IEA|GO:0007166|MGI|na//cellular component|external side of plasma membrane|IDA|GO:0009897|MGI|12714519//molecular function|hematopoietin/interferon-class (D200-domain) cytokine receptor activity|IEA|GO:0004896|MGI|na//cellular component|integral to membrane|TAS|GO:0016021|MGI|12466851//molecular function|interleukin receptor acti…	1	2	4	8	16	32	0.1	0.01	0.001	0.0001	1e-05	1e-06	63.1111	91	early up	4.61682	4.61682	6.97171e-11	3.17199	14.7384	6.35231	6.35231	2.04946e-15	4.86807	30.7828	4.97073	4.97073	1.29918e-10	6.44373	31.9729	6.13993	6.13993	3.2077e-14	2.48775	15.0271	5.86301	5.86301	7.12704e-09	3.6305	22.5684	2.44317	2.44317	0.00389	6.21123
A_51_P217498	GTTTTGAAGAACGGATAGGGAGCAGAAACCCAAGGGCTGCTGTATTAAATGTGTATATAG	NM_009204	Slc2a4	Solute carrier family 2 (facilitated glucose transporter), member 4	biological process|carbohydrate transport|IEA|GO:0008643|MGI|na//cellular component|cytoplasmic vesicle membrane|IDA|GO:0030659|MGI|12297296,12490950//cellular component|cytoplasmic vesicle membrane|TAS|GO:0030659|MGI|12297296,12490950//cellular component|endosome|IDA|GO:0005768|MGI|15247266//cellular component|external side of plasma membrane|ISS|GO:0009897|MGI|na//biological process|glucose hom…	1	2	4	8	16	32	0.1	0.01	0.001	0.0001	1e-05	1e-06	63.1111	91	early up	16.7886	16.7886	0	36.2549	620.041	19.3592	19.3592	0	91.9278	1808.21	15.6982	15.6982	0	75.3916	1185.31	6.65645	6.65645	4.4344e-39	21.9283	145.806	4.58664	4.58664	0	40.9297	187.997	4.60323	4.60323	0	46.1424
A_52_P482897	CTCAGAGGAGTATGATAATGAACCACAAATATCCGGCTATATTATAGATGATTCAGTCAG	NM_009704	Areg	Amphiregulin	molecular function|cytokine activity|IEA|GO:0005125|MGI|na//molecular function|growth factor activity|IEA|GO:0008083|MGI|na//cellular component|integral to membrane|TAS|GO:0016021|MGI|12466851	1	2	4	8	16	32	0.1	0.01	0.001	0.0001	1e-05	1e-06	63.1111	91	early up	7.47731	7.47731	0	30.7652	231.626	10.4838	10.4838	0	138.159	1442.72	9.81111	9.81111	0	60.2635	588.086	4.83709	4.83709	4.62428e-44	11.8749	57.106	3.10003	3.10003	4.86705e-37	36.5557	113.464	1.68117	1.68117	2.63572e-10	17.1815
A_51_P258409	GATTTGGGCTCTAAAAGTATTGTTTTACAGGCTTACCCCTTTAGAAGGTATAATTTGAAC	NM_010423	Hey1	Hairy/enhancer-of-split related with YRPW motif 1	molecular function|DNA binding|IEA|GO:0003677|MGI|na//cellular component|nucleus|IDA|GO:0005634|MGI|11486044//biological process|regulation of transcription, DNA-dependent|IEA|GO:0006355|MGI|na//biological process|transcription|IEA|GO:0006350|MGI|na//molecular function|transcription factor activity|ISS|GO:0003700|MGI|10860664//biological process|vasculogenesis|IGI|GO:0001570|MGI|15107403	1	2	4	8	16	32	0.1	0.01	0.001	0.0001	1e-05	1e-06	63.1111	91	early up	3.52526	3.52526	2.95581e-19	1095.9	3949.14	2.58887	2.58887	6.98106e-20	1231.15	3217.24	2.32135	2.32135	1.21685e-13	1457.74	3423.56	2.3854	2.3854	1.11464e-13	930.654	2229.86	1.60446	1.60446	5.67688e-09	829.57	1330.76	2.38522	2.38522	8.41345e-37	1196.46
A_52_P151116	GAAGACTTAAATCTAGAACTAGAGTCACACTTTGTGTTTACAGAGAGGGGATAAAGTTGG	NM_010599	Kcnab3	Potassium voltage-gated channel, shaker-related subfamily, beta member 3	cellular component|integral to membrane|IEA|GO:0016021|MGI|na//cellular component|integral to plasma membrane|IEA|GO:0005887|MGI|na//molecular function|ion channel activity|IEA|GO:0005216|MGI|na//biological process|ion transport|IEA|GO:0006811|MGI|na//molecular function|oxidoreductase activity|IEA|GO:0016491|MGI|na//molecular function|potassium channel activity|IEA|GO:0005267|MGI|na//biological p…	1	2	4	8	16	32	0.1	0.01	0.001	0.0001	1e-05	1e-06	63.1111	91	early up	2.32376	2.32376	2.59653e-32	222.834	519.869	4.26192	4.26192	0	296.257	1260.55	4.24033	4.24033	0	206.028	872.743	2.23173	2.23173	7.97698e-35	156.703	350.247	2.30145	2.30145	1.11062e-34	172.346	396.323	2.02957	2.02957	5.22889e-37	148.958
A_51_P140576	AATGTCCATATAGTGTATTGTGTTTTAACAAATGATCTACACTGACTGTTGCTGTAAAAG	NM_010838	Mapt	Microtubule-associated protein tau	molecular function|cytoskeletal regulatory protein binding|IEA|GO:0005519|MGI|na//cellular component|cytoskeleton|IEA|GO:0005856|MGI|na//cellular component|microtubule associated complex|IEA|GO:0005875|MGI|na//biological process|microtubule-based process|IEA|GO:0007017|MGI|na//biological process|negative regulation of microtubule depolymerization|IEA|GO:0007026|MGI|na//molecular function|protein …	1	2	4	8	16	32	0.1	0.01	0.001	0.0001	1e-05	1e-06	63.1111	91	early up	2.04651	2.04651	9.55845e-08	51.8166	108.704	4.57579	4.57579	0	232.704	1061.28	5.66253	5.66253	0	517.968	2946.57	1.51032	1.51032	6e-05	42.3624	64.5381	2.42666	2.42666	6.83057e-19	128.269	313.389	2.65037	2.65037	2.03202e-28	343.355
A_51_P209818	TTCCAGAACAATTACAACCCCGAGGAGAACCTCAATGACGTGCTTCTCCTCCAGCTAAAC	NM_011178	Prtn3	Proteinase 3	molecular function|chymotrypsin activity|ISS|GO:0004263|MGI|12466851//biological process|collagen catabolism|IEA|GO:0030574|MGI|na//cellular component|extracellular space|TAS|GO:0005615|MGI|12466851//molecular function|hydrolase activity|IEA|GO:0016787|MGI|na//molecular function|peptidase activity|IEA|GO:0008233|MGI|na//biological process|proteolysis and peptidolysis|ISS|GO:0006508|MGI|12466851//…	1	2	4	8	16	32	0.1	0.01	0.001	0.0001	1e-05	1e-06	63.1111	91	early up	4.83274	4.83274	0	14.9237	72.4259	10.7742	10.7742	0	70.8744	762.701	9.65266	9.65266	0	94.3958	909.834	2.39621	2.39621	4.598e-07	7.74741	18.3499	3.58756	3.58756	7.89096e-40	18.6257	67.0756	2.69167	2.69167	6.75314e-33	25.3315
A_51_P114462	TTTGGAGACGCCAGGGCTGCTGTCCATGGTTTCAACATAAAGCGGCCTGTGACCAGCAGA	NM_011332	Ccl17	Chemokine (C-C motif) ligand 17	biological process|cellular defense response|TAS|GO:0006968|MGI|9835618//molecular function|chemokine activity|TAS|GO:0008009|MGI|9835618//biological process|chemotaxis|TAS|GO:0006935|MGI|9835618//molecular function|cytokine activity|TAS|GO:0005125|MGI|9835618//cellular component|extracellular region|ISS|GO:0005576|MGI|12466851//cellular component|extracellular space|TAS|GO:0005615|MGI|12466851//…	1	2	4	8	16	32	0.1	0.01	0.001	0.0001	1e-05	1e-06	63.1111	91	early up	3.12027	3.12027	2.22538e-37	73.279	227.313	4.01647	4.01647	5.94406e-25	139.61	558.397	3.71294	3.71294	9.30275e-28	225.992	837.276	1.57423	1.57423	0.00044	43.3118	67.4668	1.65708	1.65708	8.79391e-07	65.4562	108.301	2.08071	2.08071	7.63279e-12	146.846
A_51_P403834	CTGGACTGTCCCCACAAAGTTCCCCCCTAGCCAGAGATCTCAGTCTTAAGGCCCTGAGAA	NM_011522	Syngr3	Synaptogyrin 3	cellular component|integral to membrane|TAS|GO:0016021|MGI|12466851//cellular component|integral to plasma membrane|ISS|GO:0005887|MGI|12466851//cellular component|membrane|IEA|GO:0016020|MGI|na	1	2	4	8	16	32	0.1	0.01	0.001	0.0001	1e-05	1e-06	63.1111	91	early up	2.50959	2.50959	2.19844e-07	40.2836	99.4967	2.89312	2.89312	2.80678e-22	62.6038	180.859	2.69299	2.69299	2.14456e-17	43.1235	116.195	1.94282	1.94282	4.82287e-14	28.416	54.9685	2.01114	2.01114	2.42309e-09	33.0662	66.957	1.6108	1.6108	4.0452e-07	27.5941
A_51_P331003	CTCTTGGGTGAGGATGACTGTTATTTTTGTAGCTGAGAACGTGGAACCCCACGAGTTTTT	NM_011976	Sema4g	Sema domain, immunoglobulin domain (Ig), transmembrane domain (TM) and short cytoplasmic domain, (semaphorin) 4G	biological process|cell differentiation|IEA|GO:0030154|MGI|na//biological process|development|IEA|GO:0007275|MGI|na//cellular component|extracellular space|TAS|GO:0005615|MGI|12466851//cellular component|integral to membrane|TAS|GO:0016021|MGI|12466851//cellular component|membrane|IEA|GO:0016020|MGI|na//biological process|neurogenesis|IEA|GO:0007399|MGI|na//molecular function|receptor activity|IE…	1	2	4	8	16	32	0.1	0.01	0.001	0.0001	1e-05	1e-06	63.1111	91	early up	2.4996	2.4996	0	186.576	466.353	3.09427	3.09427	1.6055e-17	360.376	1106.28	2.15466	2.15466	5.93791e-18	570.294	1225.32	1.89939	1.89939	1.39023e-28	131.359	249.596	1.91579	1.91579	1.28741e-07	201.681	386.091	1.60128	1.60128	3.60463e-06	415.398
A_52_P570690	TCCATCAGAGCAGCATATTCCTCTAGTCTCTCTGCTTCTCTTTAATCCTTTCCAATCTCC	NM_013415	Atp1b2	ATPase, Na+/K+ transporting, beta 2 polypeptide	biological process|cell adhesion|IEA|GO:0007155|MGI|na//cellular component|cytoplasm|IDA|GO:0005737|MGI|10859164//cellular component|integral to membrane|TAS|GO:0016021|MGI|12466851//cellular component|membrane|IEA|GO:0016020|MGI|na//biological process|potassium ion transport|IEA|GO:0006813|MGI|na//molecular function|protein binding|IEA|GO:0005515|MGI|na//biological process|sodium ion transport|I…	1	2	4	8	16	32	0.1	0.01	0.001	0.0001	1e-05	1e-06	63.1111	91	early up	2.03568	2.03568	1.57264e-26	69.7245	141.536	2.78294	2.78294	3.13782e-22	221.483	612.456	2.57499	2.57499	1.29066e-20	321.068	824.844	1.55085	1.55085	2.10526e-12	41.6101	64.4605	1.9465	1.9465	1.97084e-10	73.8333	143.841	2.04433	2.04433	1.89416e-11	174.566
A_52_P640474	TGCCTTCTGAAATGAAGTTTGTAGAAAGTACTAGTATTTGAGAAGTCTGACAAAAACCTG	NM_013531	Gnb4	Guanine nucleotide binding protein (G protein), beta 4	biological process|G-protein coupled receptor protein signaling pathway|TAS|GO:0007186|MGI|1543505//molecular function|GTPase activity|ISS|GO:0003924|MGI|1543505//cellular component|heterotrimeric G-protein complex|ISS|GO:0005834|MGI|1543505//molecular function|signal transducer activity|IEA|GO:0004871|MGI|na//biological process|signal transduction|IEA|GO:0007165|MGI|na//molecular function|small …	1	2	4	8	16	32	0.1	0.01	0.001	0.0001	1e-05	1e-06	63.1111	91	early up	2.1951	2.1951	4.86878e-39	679.235	1489.87	2.82194	2.82194	0	1404.6	3965.57	5.06052	5.06052	0	494.541	2507.16	1.68228	1.68228	2.91069e-16	535.379	901.495	1.54317	1.54317	1.67667e-08	948.278	1465.47	2.56944	2.56944	1.76946e-20	393.064
A_51_P344376	CCATCCAAGTGACCAGATACCCAACGCACCCGTCTTCACCCCTAGCAAAATGTATTAAAA	NM_013533	Gpr162	G protein-coupled receptor 162	molecular function|G-protein coupled receptor activity|IEA|GO:0004930|MGI|na//biological process|G-protein coupled receptor protein signaling pathway|IEA|GO:0007186|MGI|na//cellular component|integral to membrane|IEA|GO:0016021|MGI|na//molecular function|receptor activity|IEA|GO:0004872|MGI|na//molecular function|signal transducer activity|IEA|GO:0004871|MGI|na//biological process|signal transduc…	1	2	4	8	16	32	0.1	0.01	0.001	0.0001	1e-05	1e-06	63.1111	91	early up	2.16658	2.16658	2.2625e-08	42.9201	95.3612	3.8499	3.8499	0	134.435	520.722	5.26244	5.26244	0	86.6485	455.235	2.11817	2.11817	6.6022e-13	31.4161	67.1561	2.9029	2.9029	0	77.7245	225.699	2.86981	2.86981	1.36461e-27	46.9846
A_51_P391466	ATTGTTAAAATGAACTGTTGCTATTGTGAGATGGATTTCCTTTCGAATGGCACTACCTTA	NM_019410	Pfn2	Profilin 2	molecular function|actin binding|IEA|GO:0003779|MGI|na//cellular component|actin cytoskeleton|IEA|GO:0015629|MGI|na//biological process|actin cytoskeleton organization and biogenesis|ISS|GO:0030036|MGI|12466851//cellular component|cytoskeleton|IEA|GO:0005856|MGI|na//biological process|cytoskeleton organization and biogenesis|IEA|GO:0007010|MGI|na//molecular function|protein binding|IPI|GO:0005515…	1	2	4	8	16	32	0.1	0.01	0.001	0.0001	1e-05	1e-06	63.1111	91	early up	2.66189	2.66189	0	5241.79	13951	3.42556	3.42556	7.29959e-29	6896.91	23893.7	3.12832	3.12832	7.14662e-44	7304.95	22875	1.83368	1.83368	1.02108e-17	3826.06	7037.38	1.7368	1.7368	4.43857e-25	4745.92	8242.46	1.67378	1.67378	4.09504e-15	6239.01
A_51_P427516	CACCCAGATTATATGTGTGCGCGCGCATGTGGTTTTGATTAATCAGGAAGAAGTGGTTTA	NM_019576	Thsd1	Thrombospondin, type I, domain 1	biological process|biological process unknown|ND|GO:0000004|MGI|na//cellular component|extracellular space|TAS|GO:0005615|MGI|12466851//cellular component|integral to membrane|TAS|GO:0016021|MGI|12466851//molecular function|molecular function unknown|ND|GO:0005554|MGI|na	1	2	4	8	16	32	0.1	0.01	0.001	0.0001	1e-05	1e-06	63.1111	91	early up	2.68517	2.68517	1.14071e-11	32.5789	89.8061	3.62121	3.62121	5.41009e-24	88.6689	320.133	3.37356	3.37356	3.01407e-28	67.4019	226.348	2.49534	2.49534	1.60357e-23	21.8749	54.7712	1.84085	1.84085	5.93731e-21	53.4433	98.3795	1.54939	1.54939	3.96196e-11	52.4007
A_51_P346893	TGAATGGAGTTAAAGACTACGGATAAAATGTCCAGCTAGAGGGTCACTGGTGTGTGCAGA	NM_019578	Extl1	Exostoses (multiple)-like 1	cellular component|endoplasmic reticulum|IEA|GO:0005783|MGI|na//molecular function|glucuronosyl-N-acetylglucosaminyl-proteoglycan 4-alpha-N-acetylglucosaminyltransferase activity|IEA|GO:0050508|MGI|na//cellular component|integral to membrane|IEA|GO:0016021|MGI|na//cellular component|membrane|IEA|GO:0016020|MGI|na//molecular function|transferase activity|IEA|GO:0016740|MGI|na//molecular function|t…	1	2	4	8	16	32	0.1	0.01	0.001	0.0001	1e-05	1e-06	63.1111	91	early up	3.15771	3.15771	3.09985e-25	12.3935	39.0754	5.17566	5.17566	1.90174e-15	22.4736	115.831	3.95776	3.95776	0	63.9452	252.933	1.63832	1.63832	0.00226	10.0445	16.7195	2.86891	2.86891	6.83502e-19	11.5182	33.2399	4.78907	4.78907	0	70.8848
A_51_P239766	CTGAGCTTCTACTTCTCTGGGGGTCCAGGAGCAGTCCAGTCCCCGGAGTGGTCTAAAATT	NM_019676	Plcd1	Phospholipase C, delta 1	molecular function|calcium ion binding|ISS|GO:0005509|MGI|12466851//molecular function|hydrolase activity|ISS|GO:0016787|MGI|12466851//biological process|intracellular signaling cascade|ISS|GO:0007242|MGI|12466851//biological process|lipid catabolism|ISS|GO:0016042|MGI|12466851//biological process|lipid metabolism|ISS|GO:0006629|MGI|12466851//molecular function|phosphoinositide phospholipase C ac…	1	2	4	8	16	32	0.1	0.01	0.001	0.0001	1e-05	1e-06	63.1111	91	early up	2.86624	2.86624	0	643.941	1849.56	2.37595	2.37595	3.78105e-32	2561.44	6071.77	2.34818	2.34818	2.18778e-32	2809.03	6587.65	2.23951	2.23951	8.23963e-43	443.357	993.125	1.53052	1.53052	1.63409e-10	1630.71	2493.33	1.88332	1.88332	7.36849e-15	2267.62
A_51_P432641	GCTTTGCATTGTATATGGAAGAACTTGTGTCATCAAGTATGTATCAATGGGTAGTTAAAG	NM_021274	Cxcl10	Chemokine (C-X-C motif) ligand 10	molecular function|chemokine activity|IEA|GO:0008009|MGI|na//biological process|chemotaxis|IEA|GO:0006935|MGI|na//molecular function|cytokine activity|IEA|GO:0005125|MGI|na//cellular component|extracellular region|IEA|GO:0005576|MGI|na//cellular component|extracellular space|TAS|GO:0005615|MGI|12466851//biological process|immune response|IEA|GO:0006955|MGI|na//biological process|inflammatory resp…	1	2	4	8	16	32	0.1	0.01	0.001	0.0001	1e-05	1e-06	63.1111	91	early up	4.64298	4.64298	0	596.342	2765.01	11.8925	11.8925	0	485.653	5785.59	4.26053	4.26053	0	1002.92	4269.61	1.79364	1.79364	7.7616e-10	440.21	796.692	2.23737	2.23737	6.20398e-31	321.514	720.866	2.70689	2.70689	5.88545e-43	822.236
A_51_P477121	GTAGATATCTTGCCCAATGGGTATTTATGGTCTGTGACTATATTTATATGTATGCTTCTG	NM_021451	Pmaip1	Phorbol-12-myristate-13-acetate-induced protein 1	biological process|induction of apoptosis|IDA|GO:0006917|MGI|10807576//biological process|induction of apoptosis by intracellular signals|IMP|GO:0008629|MGI|12952892//cellular component|mitochondrion|IDA|GO:0005739|MGI|10807576//biological process|negative regulation of fibroblast proliferation|IMP|GO:0048147|MGI|12952892//biological process|protein insertion into mitochondrial membrane during in…	1	2	4	8	16	32	0.1	0.01	0.001	0.0001	1e-05	1e-06	63.1111	91	early up	2.1182	2.1182	3.00343e-17	1576.86	3333.65	2.56937	2.56937	5.04478e-20	863.201	2232.79	2.00873	2.00873	2.15272e-15	2182.15	4393.63	1.60518	1.60518	5.49317e-14	1143.95	1832.09	1.51046	1.51046	5.20253e-07	552.985	834.657	1.58595	1.58595	4.59204e-10	1811.94
A_51_P268439	CAGGACAGAGAGAAGGTCTACTGTTCATGGGGATTAGGCTTATAGGAATGTTAGTACCAA	NM_023061	Mcam	Melanoma cell adhesion molecule	biological process|cell adhesion|ISS|GO:0007155|MGI|11255016//cellular component|extracellular space|TAS|GO:0005615|MGI|12466851//biological process|heterophilic cell adhesion|ISS|GO:0007157|MGI|11255016//cellular component|integral to membrane|TAS|GO:0016021|MGI|12466851//cellular component|plasma membrane|ISS|GO:0005886|MGI|11255016	1	2	4	8	16	32	0.1	0.01	0.001	0.0001	1e-05	1e-06	63.1111	91	early up	2.48829	2.48829	2.84939e-11	914.404	2280.5	4.06414	4.06414	0	1356.92	5517.85	2.79792	2.79792	3.7813e-35	1426.18	3997.58	1.71561	1.71561	5.7412e-08	654.088	1117.15	1.83891	1.83891	3.48889e-19	784.034	1443.42	1.67647	1.67647	2.28435e-12	1100.79
A_51_P157840	TTTTACTGTGAGGTGAATTGGGACTACTTTCTATTTGGTTTGTGGTGAGCTTGTCTGTCT	NM_023850	Chst1	Carbohydrate (keratan sulfate Gal-6) sulfotransferase 1	cellular component|Golgi apparatus|IEA|GO:0005794|MGI|na//biological process|carbohydrate metabolism|IEA|GO:0005975|MGI|na//cellular component|extracellular space|TAS|GO:0005615|MGI|12466851//biological process|inflammatory response|IEA|GO:0006954|MGI|na//cellular component|integral to membrane|IEA|GO:0016021|MGI|na//molecular function|keratan sulfotransferase activity|IEA|GO:0045130|MGI|na//mole…	1	2	4	8	16	32	0.1	0.01	0.001	0.0001	1e-05	1e-06	63.1111	91	early up	2.24132	2.24132	6.20302e-27	22.8147	51.0777	4.69627	4.69627	0	52.2151	245.013	6.53768	6.53768	0	74.5115	486.661	2.73041	2.73041	1.74482e-24	17.0113	46.6681	2.65186	2.65186	0	33.941	90.0246	5.95949	5.95949	0	45.9741
A_51_P504354	TTTTTTGAATCTTGGTTATGAACCCAATTTTAAAGGGCGTTGTATCCAGCGTTGTGAAGG	NM_025980	Nrarp	Notch-regulated ankyrin repeat protein	molecular function|DNA binding|ISS|GO:0003677|MGI|12466851//cellular component|cellular component unknown|ND|GO:0008372|MGI|na//biological process|regulation of transcription, DNA-dependent|ISS|GO:0006355|MGI|12466851//molecular function|transcription factor activity|ISS|GO:0003700|MGI|12466851	1	2	4	8	16	32	0.1	0.01	0.001	0.0001	1e-05	1e-06	63.1111	91	early up	4.64358	4.64358	0	22.444	104.347	4.11008	4.11008	1.68156e-44	22.0949	90.8301	3.65143	3.65143	5.19943e-20	18.4375	67.704	2.79185	2.79185	3.60516e-26	19.3489	54.539	1.77563	1.77563	0.00038	13.7766	25.0922	3.22657	3.22657	3.94347e-07	12.0669
A_51_P225427	TGAGTGTGCACCGGAGGAACACCTGAGAAAGAGTGTGTGAATGATGTTTCTATCCTAGTT	NM_026163	Pkp2	Plakophilin 2	cellular component|adherens junction|IMP|GO:0005912|MGI|15479741//biological process|cell-cell adhesion|IMP|GO:0016337|MGI|15479741//cellular component|cytoskeleton|IEA|GO:0005856|MGI|na//biological process|heart development|IMP|GO:0007507|MGI|15479741	1	2	4	8	16	32	0.1	0.01	0.001	0.0001	1e-05	1e-06	63.1111	91	early up	5.76373	5.76373	0	88.6892	514.174	5.26589	5.26589	0	271.663	1426.3	5.59963	5.59963	0	191.778	1076.35	2.6318	2.6318	3.93737e-21	56.2333	149.302	2.10819	2.10819	2.52491e-33	173.177	364.975	2.51116	2.51116	1.09289e-33	130.773
A_51_P386503	TCCCAGGATGACTTACATGGCTTGGGTTGGATTAAGCCTTTACAAATCATTTTGATAGCT	NM_026185	1300007F04Rik	RIKEN cDNA 1300007F04 gene	cellular component|extracellular space|TAS|GO:0005615|MGI|12466851//molecular function|hydrolase activity|IEA|GO:0016787|MGI|na	1	2	4	8	16	32	0.1	0.01	0.001	0.0001	1e-05	1e-06	63.1111	91	early up	4.74562	4.74562	4.63051e-08	19.1164	102.577	5.00531	5.00531	0	33.9	169.357	3.65057	3.65057	0	41.6921	152.208	2.87723	2.87723	3.02464e-07	15.1738	45.3507	1.89831	1.89831	1.24971e-10	21.3323	40.4237	2.33795	2.33795	1.22254e-19	31.0969
A_51_P386648	GGTTTATGGTGCAAACGTTTGTGTCTAGAAAGCCTCCATTCAAGCTACTCCAATAAACGA	NM_027227	Glod5	Glyoxalase domain containing 5	molecular function|biphenyl-2,3-diol 1,2-dioxygenase activity|IEA|GO:0018583|MGI|na//molecular function|oxidoreductase activity, acting on single donors with incorporation of molecular oxygen, incorporation of two atoms of oxygen|IEA|GO:0016702|MGI|na	1	2	4	8	16	32	0.1	0.01	0.001	0.0001	1e-05	1e-06	63.1111	91	early up	2.54098	2.54098	3.30958e-07	9.07651	23.2855	6.47202	6.47202	0	23.9783	155.207	9.99299	9.99299	0	23.1149	231.309	1.91296	1.91296	5.79863e-10	10.4352	20.041	4.73972	4.73972	1.52589e-39	16.4522	77.7945	5.49999	5.49999	0	9.4922
A_51_P142450	ACTGAGCTCCGAAGAGCTAATACTTTTTAAAAAGCAACCTGAAAACGACTGGCGACCATC	NM_027865	Tmem25	Transmembrane protein 25	biological process|biological process unknown|ND|GO:0000004|MGI|na//cellular component|extracellular space|TAS|GO:0005615|MGI|12466851//cellular component|integral to membrane|IEA|GO:0016021|MGI|na//molecular function|molecular function unknown|ND|GO:0005554|MGI|na	1	2	4	8	16	32	0.1	0.01	0.001	0.0001	1e-05	1e-06	63.1111	91	early up	2.39966	2.39966	8.95775e-21	58.2826	141.561	3.34467	3.34467	1.38732e-17	122.415	406.332	2.36033	2.36033	0	112.675	265.952	1.97411	1.97411	8.92967e-07	41.5259	83.7191	2.0798	2.0798	1.53926e-28	69.3605	144.268	1.75031	1.75031	3.56433e-10	83.0765
A_51_P457187	ATAAAATGGACTAACACAGGCACTATGAGTAAGAAGCTTTTCTTTGAGCTGGGAAAGGTA	NM_028075	Tnfrsf13c	Tumor necrosis factor receptor superfamily, member 13c	biological process|B cell costimulation|IDA|GO:0031296|MGI|15240667//biological process|B cell homeostasis|IMP|GO:0001782|MGI|14557413//biological process|T cell costimulation|IDA|GO:0031295|MGI|15240667,15368291//biological process|T cell costimulation|IMP|GO:0031295|MGI|15240667,15368291//cellular component|external side of plasma membrane|IDA|GO:0009897|MGI|15240667,15368291//biological proces…	1	2	4	8	16	32	0.1	0.01	0.001	0.0001	1e-05	1e-06	63.1111	91	early up	2.8722	2.8722	8.0723e-18	26.0335	76.5353	5.67802	5.67802	0	94.518	535.349	10.4164	10.4164	0	29.6275	308.66	2.21914	2.21914	5e-05	21.4582	49.3425	2.22881	2.22881	2.18691e-40	55.4204	123.558	4.32631	4.32631	0	21.618
A_51_P497280	GACAAACACACTGGCTGCTCTGACCACAAATCAAAGACTGTTTTGAAATAAAAGTGTACT	NM_028146	Dbndd1	Dysbindin (dystrobrevin binding protein 1) domain containing 1		1	2	4	8	16	32	0.1	0.01	0.001	0.0001	1e-05	1e-06	63.1111	91	early up	2.48018	2.48018	9.35779e-10	411.855	1044.51	3.83615	3.83615	3.11375e-34	572.331	2215.86	3.21209	3.21209	4.76425e-19	387.064	1255.85	2.27464	2.27464	4.6017e-09	309.004	715.893	1.98067	1.98067	3.10261e-12	375.642	746.644	1.98997	1.98997	6.25048e-15	296.637
A_51_P314517	CTTGTTAGGATGCTGAGGGGAAAGAGTGAGGCAAAGCCTGGGTAATGCCATATCCCTCAA	NM_030697	Kank3	KN motif and ankyrin repeat domains 3	molecular function|DNA binding|IEA|GO:0003677|MGI|na	1	2	4	8	16	32	0.1	0.01	0.001	0.0001	1e-05	1e-06	63.1111	91	early up	5.63452	5.63452	0	404.516	2290.97	5.32576	5.32576	0	1630.68	8688.92	4.66151	4.66151	0	845.304	3944.67	2.78894	2.78894	0	310.729	866.57	1.7535	1.7535	1.33608e-11	1052.34	1851.9	1.73038	1.73038	6.26853e-24	654.442
A_51_P254262	TGAGATGCCCTGTCACTTCTCTGTGCAGAGTCTTGTCCTTGGAGCAGGAAATAAAGCATT	NM_130858	Nxph3	Neurexophilin 3	cellular component|extracellular space|TAS|GO:0005615|MGI|12466851//molecular function|receptor binding|IDA|GO:0005102|MGI|9856994	1	2	4	8	16	32	0.1	0.01	0.001	0.0001	1e-05	1e-06	63.1111	91	early up	2.05405	2.05405	1.45901e-11	117.428	246.038	3.14227	3.14227	1.24351e-31	312.519	979.266	2.48013	2.48013	1.28863e-36	348.803	863.867	1.5729	1.5729	1.50445e-06	86.1182	136.048	2.05542	2.05542	1.35836e-35	156.523	321.771	2.11801	2.11801	1.55637e-30	254.928
A_51_P495825	GCCTTTATTAAAGAACTATGGTGTCTTGGCGTACAAGAGATAGTAACAAAACAACCAATA	NM_133997	Apof	Apolipoprotein F	cellular component|extracellular space|TAS|GO:0005615|MGI|12466851	1	2	4	8	16	32	0.1	0.01	0.001	0.0001	1e-05	1e-06	63.1111	91	early up	2.35163	2.35163	0.00326	6.52224	15.2736	4.21648	4.21648	2.48368e-15	15.4821	66.4926	4.45852	4.45852	4.89188e-38	16.0744	71.7943	2.81784	2.81784	4.63068e-06	3.01993	8.54863	2.41899	2.41899	6e-05	9.84574	25.0559	1.80236	1.80236	7.03038e-07	11.0513
A_51_P265465	CTGATTTAAAAGGCAAATGCAACAATGTTAGACTGACTTCTATATTTGCTCTCTTCTCTG	NM_134130	Abhd3	Abhydrolase domain containing 3	biological process|biological process unknown|ND|GO:0000004|MGI|na//molecular function|catalytic activity|ISS|GO:0003824|MGI|12466851//molecular function|hydrolase activity|IEA|GO:0016787|MGI|na//cellular component|integral to membrane|TAS|GO:0016021|MGI|12466851	1	2	4	8	16	32	0.1	0.01	0.001	0.0001	1e-05	1e-06	63.1111	91	early up	5.42238	5.42238	0	305.743	1656.29	7.76154	7.76154	2.68344e-39	884.845	6913.74	5.1201	5.1201	1.68156e-44	799.326	4090.95	2.05676	2.05676	2.53334e-09	229.518	479.792	2.5403	2.5403	1.24092e-13	618.091	1564.72	1.96445	1.96445	3.76835e-19	636.438
A_51_P515883	ATGGGATGGATCCATTTAATTAGAGAACGGTGAAATCTTTCTAGTTGGGCTTTTTGATTT	NM_139198	Plac8	Placenta-specific 8	biological process|biological process unknown|ND|GO:0000004|MGI|na//cellular component|cellular component unknown|ND|GO:0008372|MGI|na//molecular function|molecular function unknown|ND|GO:0005554|MGI|na	1	2	4	8	16	32	0.1	0.01	0.001	0.0001	1e-05	1e-06	63.1111	91	early up	2.42161	2.42161	1.22645e-06	31.7551	79.1221	5.60855	5.60855	0	93.3058	523.677	4.94715	4.94715	0	140.137	692.849	1.54787	1.54787	0.00153	24.7958	39.0582	2.44475	2.44475	0	64.2058	156.896	2.03306	2.03306	2.8689e-32	106.078
A_51_P183561	CAAATCTCCAGCAAGCCTGTAACCCAGAACTGTGTTAATAAAGACACAGGCGGATCCTTT	NM_145473	Csdc2	Cold shock domain containing C2, RNA binding	molecular function|DNA binding|ISS|GO:0003677|MGI|12466851//molecular function|RNA binding|IEA|GO:0003723|MGI|na//biological process|mRNA processing|IEA|GO:0006397|MGI|na//molecular function|nucleic acid binding|IEA|GO:0003676|MGI|na//cellular component|nucleus|IEA|GO:0005634|MGI|na//biological process|regulation of transcription, DNA-dependent|ISS|GO:0006355|MGI|12466851	1	2	4	8	16	32	0.1	0.01	0.001	0.0001	1e-05	1e-06	63.1111	91	early up	4.2451	4.2451	6.2602e-31	352.562	1522.25	4.09866	4.09866	0	785.116	3205.3	3.08938	3.08938	3.67343e-40	804.609	2495.36	2.72472	2.72472	6.70808e-17	252.796	695.531	2.09961	2.09961	1.54511e-27	484.07	1015.27	2.29084	2.29084	1.14179e-27	643.874
A_51_P500135	GAGGTGGTAGAACTAATCCCTTACTGTAGATAGCACTCCAAGTATTGGACATCTTTTTGC	NM_145602	Ndrg4	N-myc downstream regulated gene 4		1	2	4	8	16	32	0.1	0.01	0.001	0.0001	1e-05	1e-06	63.1111	91	early up	3.03659	3.03659	2.1137e-18	725.547	2209.4	3.40383	3.40383	2.13455e-31	3260.31	11176.6	4.57044	4.57044	0	1791.82	8210.05	2.29576	2.29576	1.16859e-23	546.132	1250.19	1.83417	1.83417	1.43277e-28	2097.46	3846.66	1.91486	1.91486	1.017e-30	1383.63
A_51_P501260	TGTGTAATCAGATGTTTGTAGAATACTCTGCAGTTATTGTGTCTCTGAATGAAGTTCATG	NM_145713	Hist1h1d	Histone cluster 1, H1d	molecular function|DNA binding|IEA|GO:0003677|MGI|na//cellular component|chromosome|IEA|GO:0005694|MGI|na//cellular component|nucleosome|IEA|GO:0000786|MGI|na//biological process|nucleosome assembly|IEA|GO:0006334|MGI|na//biological process|nucleosome spacing|IMP|GO:0016584|MGI|12808097//cellular component|nucleus|IEA|GO:0005634|MGI|na//molecular function|protein binding|IPI|GO:0005515|MGI|108934…	1	2	4	8	16	32	0.1	0.01	0.001	0.0001	1e-05	1e-06	63.1111	91	early up	3.77553	3.77553	3.82303e-09	40.2469	164.707	5.41011	5.41011	4.08673e-36	40.8282	223.425	5.86131	5.86131	0	30.8789	181.694	2.33175	2.33175	4.96768e-09	30.2617	71.739	2.98615	2.98615	0	26.5159	79.0584	2.88162	2.88162	1.24388e-34	21.9141
A_51_P279712	TCCAGGAAGCAGAGTGAGTGCTCATGGGAGTAATGTTTGTGCAGCTAAGCCAGTATTTTT	NM_145923	Rell1	RELT-like 1		1	2	4	8	16	32	0.1	0.01	0.001	0.0001	1e-05	1e-06	63.1111	91	early up	2.08445	2.08445	8.80842e-34	1333.35	2775.88	2.41119	2.41119	7.98888e-12	1866.31	4572.63	2.25204	2.25204	3.55241e-38	1659.15	3736.02	1.59692	1.59692	6.04989e-08	988.256	1570.35	1.52055	1.52055	0.00015	1210.38	1842.09	1.58307	1.58307	1.91318e-12	1306.31
A_51_P273609	CCCGATCCATAATTGTACTTCACAGGTATATAGACTTCCTGGTCTAACTCCTGCACTACA	NM_146125	Itpka	Inositol 1,4,5-trisphosphate 3-kinase A	molecular function|calmodulin binding|IEA|GO:0005516|MGI|na//cellular component|cellular component unknown|ND|GO:0008372|MGI|na//molecular function|inositol or phosphatidylinositol kinase activity|TAS|GO:0004428|MGI|10454357//molecular function|inositol-trisphosphate 3-kinase activity|IEA|GO:0008440|MGI|na//molecular function|kinase activity|IEA|GO:0016301|MGI|na//biological process|myo-inositol …	1	2	4	8	16	32	0.1	0.01	0.001	0.0001	1e-05	1e-06	63.1111	91	early up	4.53462	4.53462	1.4013e-45	458.412	2104.19	5.80981	5.80981	0	554.491	3215.06	3.40763	3.40763	1.51578e-41	413.426	1407.55	2.00895	2.00895	3.9981e-18	303.415	612.026	2.1615	2.1615	3.63319e-24	267.688	578.186	2.23642	2.23642	1.21938e-37	315.783
A_51_P367240	CTGCACCAGAACTCAGTGTTTCTACAGTGTAAGAATCGGGAATCTGGCAGAAATGGCAAT	NM_146173	Tspan33	Tetraspanin 33	cellular component|integral to membrane|TAS|GO:0016021|MGI|12466851	1	2	4	8	16	32	0.1	0.01	0.001	0.0001	1e-05	1e-06	63.1111	91	early up	2.21151	2.21151	2.94886e-14	229.417	516.932	5.03345	5.03345	1.4013e-45	348.35	1744.97	6.2072	6.2072	0	186.968	1157.44	1.62937	1.62937	6.57942e-10	178.25	291.33	2.53199	2.53199	1.83109e-12	142.129	358.862	4.52941	4.52941	0	108.395
A_51_P163038	AGACGTATATTTTGCACTGAATGGTGTTTATGGAATCAGTTTTGTACTTGATCATGTGAC	NM_148933	Slco4a1	Solute carrier organic anion transporter family, member 4a1	cellular component|integral to membrane|IEA|GO:0016021|MGI|na//biological process|ion transport|IEA|GO:0006811|MGI|na//cellular component|membrane|IEA|GO:0016020|MGI|na//biological process|transport|IEA|GO:0006810|MGI|na//molecular function|transporter activity|IEA|GO:0005215|MGI|na	1	2	4	8	16	32	0.1	0.01	0.001	0.0001	1e-05	1e-06	63.1111	91	early up	3.95081	3.95081	1.00764e-09	234.333	952.779	4.56128	4.56128	0	200.184	911.239	5.35706	5.35706	3.80951e-26	70.8106	376.143	2.55365	2.55365	5.65592e-09	162.47	408.145	2.00158	2.00158	2.52523e-17	109.302	218.615	1.73917	1.73917	0.00085	48.2468
A_51_P189272	TTCTCTGTAGATCTTCCCCACGGCGGTGTTATTAATGAATTCAAAGCAGGTGCCATTATT	NM_172051	Tmcc3	Transmembrane and coiled coil domains 3	cellular component|integral to membrane|IEA|GO:0016021|MGI|na	1	2	4	8	16	32	0.1	0.01	0.001	0.0001	1e-05	1e-06	63.1111	91	early up	3.15117	3.15117	1.67951e-19	290.633	931.603	4.11916	4.11916	0	356.438	1468.78	2.56212	2.56212	0	769.326	1971.05	1.89742	1.89742	3.76415e-09	225.469	431.44	2.22631	2.22631	6.31258e-32	237.351	528.479	2.53026	2.53026	1.55103e-36	656.301
A_51_P155813	GCTGCTTCACTCTTCTGCAAAACATTTGCTGTAATGAAGGAATTTGTATTTCCAATGTAT	NM_172930	6430550H21Rik	RIKEN cDNA 6430550H21 gene		1	2	4	8	16	32	0.1	0.01	0.001	0.0001	1e-05	1e-06	63.1111	91	early up	5.05221	5.05221	3.65888e-10	3.95016	19.7862	15.3003	15.3003	1.41531e-43	32.1921	500.832	23.3295	23.3295	0	57.0665	1328.44	3.52931	3.52931	1.01532e-07	2.88426	10.3028	4.21957	4.21957	0	21.9378	91.9774	10.1732	10.1732	0	36.3573
A_51_P186552	ACTGACGTGAAGCTGTTTGAGATCCAGCGGGTATGAGGATGTCGACTTGAGGGAATAGGG	NM_175454	C630004H02Rik	RIKEN cDNA C630004H02 gene		1	2	4	8	16	32	0.1	0.01	0.001	0.0001	1e-05	1e-06	63.1111	91	early up	2.92174	2.92174	1.91016e-34	50.1448	147.127	4.0211	4.0211	0	134.363	539.63	3.57124	3.57124	1.4013e-44	161.706	577.868	1.67648	1.67648	1.27106e-06	28.5654	47.4766	1.89722	1.89722	4.70397e-09	70.235	133.922	2.19855	2.19855	1.19871e-18	111.998
A_51_P501844	GTTCGTGTGTCTCGTTGTGGTAGCATTAATGGGTGATGTAGTCTCACATTCCTAACTATT	NM_175475	Cyp26b1	Cytochrome P450, family 26, subfamily b, polypeptide 1	biological process|embryonic limb morphogenesis|IMP|GO:0030326|MGI|15030763//biological process|proximal/distal pattern formation|IMP|GO:0009954|MGI|15030763//biological process|retinoic acid metabolism|IC|GO:0042573|MGI|15030763//biological process|retinoic acid receptor signaling pathway|IDA|GO:0048384|MGI|15030763	1	2	4	8	16	32	0.1	0.01	0.001	0.0001	1e-05	1e-06	63.1111	91	early up	2.857	2.857	0.00159	10.6036	30.6121	3.63204	3.63204	1.87039e-13	34.9799	127.776	2.93442	2.93442	9.22933e-15	30.0851	88.2036	1.73584	1.73584	0.00293	10.4192	17.7193	1.74443	1.74443	0.00021	16.7759	29.7769	1.78547	1.78547	0.00143	20.1156
A_51_P517525	TTCCTGGAAAGGAAGGGGAACAGGGATTGACAGTATTTAATCTATAAAGATGGAGAAGAG	NM_175564	Tmem169	Transmembrane protein 169		1	2	4	8	16	32	0.1	0.01	0.001	0.0001	1e-05	1e-06	63.1111	91	early up	5.00185	5.00185	1.41513e-16	5.23134	25.8296	4.55741	4.55741	2.24325e-15	25.4224	116.606	5.93997	5.93997	3.01364e-11	16.7081	100.358	4.41714	4.41714	4.4614e-07	2.31988	10.0973	2.24821	2.24821	1.71748e-10	10.138	23.0098	3.4542	3.4542	3.59825e-06	7.37105
A_51_P515242	GATTAACCAGCATTTAATGGTGATTACAGTTTCCACATAGAAGCATGCCATTTGTATGAT	NM_177204	D330017J20Rik	RIKEN cDNA D330017J20 gene		1	2	4	8	16	32	0.1	0.01	0.001	0.0001	1e-05	1e-06	63.1111	91	early up	2.80793	2.80793	4.37458e-08	88.5335	263.643	6.03232	6.03232	0	254.641	1542.01	2.66803	2.66803	1.28639e-42	196.954	526.253	1.59881	1.59881	1e-05	70.976	114.535	2.152	2.152	1.89612e-22	174.353	375.659	1.94301	1.94301	1.49648e-19	164.069
A_52_P380195	ATATTTATTTTGTGACATTGCATATGCCAAATAATGTAGCTTTCCTGTGCTCACAATGCC	NM_177305	Arl4c	ADP-ribosylation factor-like 4C	molecular function|GTP binding|IEA|GO:0005525|MGI|na//molecular function|GTPase activity|ISS|GO:0003924|MGI|12466851//cellular component|Golgi apparatus|IEA|GO:0005794|MGI|na//biological process|intracellular protein transport|ISS|GO:0006886|MGI|12466851//cellular component|nucleus|ISS|GO:0005634|MGI|12466851//biological process|protein transport|IEA|GO:0015031|MGI|na//biological process|small GT…	1	2	4	8	16	32	0.1	0.01	0.001	0.0001	1e-05	1e-06	63.1111	91	early up	2.70586	2.70586	9.47022e-23	262.629	705.845	3.19685	3.19685	9.47964e-41	346.46	1105.48	3.55078	3.55078	0	238.983	850.339	1.66045	1.66045	9.73683e-11	189.743	313.646	1.55792	1.55792	5.57615e-11	232.999	362.769	2.49672	2.49672	2.6783e-37	189.043
A_52_P395149	AAAGGATTGCATCTGTACCATTGACCTGTTTGTACACATGTGACCTGTTTGTAAGATGTG	NM_177776	Smtnl2	Smoothelin-like 2		1	2	4	8	16	32	0.1	0.01	0.001	0.0001	1e-05	1e-06	63.1111	91	early up	3.31105	3.31105	5.00019e-18	185.966	628.71	4.22343	4.22343	0	547.206	2303.34	4.26951	4.26951	0	564.984	2413.05	1.78283	1.78283	4.60619e-08	122.1	219.313	2.24162	2.24162	4.03363e-19	315.566	707.762	1.96637	1.96637	3.18385e-20	410.407
A_51_P503297	TTCAAAATGGGGAACTATGAAGAATTTTCTCTTTTGGAATACCGCCAATTATATCCTCTC	NM_177882	Zfp786	Zinc finger protein 786	molecular function|DNA binding|IEA|GO:0003677|MGI|na//biological process|carbohydrate metabolism|IEA|GO:0005975|MGI|na//molecular function|hydrolase activity|IEA|GO:0016787|MGI|na//molecular function|hydrolase activity, acting on glycosyl bonds|IEA|GO:0016798|MGI|na//cellular component|nucleus|IEA|GO:0005634|MGI|na	1	2	4	8	16	32	0.1	0.01	0.001	0.0001	1e-05	1e-06	63.1111	91	early up	3.65779	3.65779	1.5055e-13	39.7515	150.438	3.87621	3.87621	0	66.5165	257.188	2.6982	2.6982	2.15022e-18	42.4321	114.756	2.30502	2.30502	2.56042e-09	28.7563	67.5911	1.75516	1.75516	1.53003e-15	40.4905	71.0381	1.5791	1.5791	6.05066e-09	28.4642
A_51_P431894	CAGAGCTTTTATGTTTAAAGACTTTAATGGAGAGTTTAGATTCAATAAACTATCTTTTGT	NM_178702	D930005D10Rik	RIKEN cDNA D930005D10 gene	biological process|intracellular signaling cascade|ISS|GO:0007242|MGI|12466851//biological process|neuropeptide signaling pathway|ISS|GO:0007218|MGI|12466851//cellular component|nucleus|IEA|GO:0005634|MGI|na	1	2	4	8	16	32	0.1	0.01	0.001	0.0001	1e-05	1e-06	63.1111	91	early up	2.84416	2.84416	2.76273e-17	28.0283	80.4	10.6899	10.6899	0	97.1693	1051.13	9.3836	9.3836	0	102.302	963.063	1.82837	1.82837	7.41139e-17	21.9786	40.1135	3.1575	3.1575	2.56166e-40	64.2449	202.893	3.09952	3.09952	3.15827e-40	78.8873
A_52_P265965	GGCTCATTGTGTGGTCATAAGCACTTGTAGTGTGAATCAGTAAAGTACAAAATTCCTAGG	NM_178872	Trim36	Tripartite motif-containing 36	cellular component|acrosome|IDA|GO:0001669|MGI|12917430//biological process|acrosome reaction|IMP|GO:0007340|MGI|12917430//molecular function|chitin binding|IEA|GO:0008061|MGI|na//biological process|chitin metabolism|IEA|GO:0006030|MGI|na//cellular component|extracellular region|IEA|GO:0005576|MGI|na//cellular component|intracellular|IEA|GO:0005622|MGI|na//biological process|protein ubiquitinatio…	1	2	4	8	16	32	0.1	0.01	0.001	0.0001	1e-05	1e-06	63.1111	91	early up	2.91588	2.91588	4e-05	15.7531	49.6709	5.53738	5.53738	4.91604e-41	39.9002	221.588	7.24669	7.24669	0	12.3133	88.9048	2.04589	2.04589	1.7143e-14	11.8977	24.4064	1.95895	1.95895	1.36046e-23	23.3898	45.8158	2.22268	2.22268	2.44908e-11	10.094
A_52_P2236	GAAATGTATTCTACCTATTGTTTGGATAAAGGAAAATCAGAACATTTCATAGCAGCTGGG	NM_183174	Homez	Homeodomain leucine zipper-encoding gene	molecular function|DNA binding|IDA|GO:0003677|MGI|12925734//cellular component|nucleus|IDA|GO:0005634|MGI|12925734//biological process|regulation of transcription, DNA-dependent|IEA|GO:0006355|MGI|na//biological process|transcription|IEA|GO:0006350|MGI|na//molecular function|transcription factor activity|IEA|GO:0003700|MGI|na	1	2	4	8	16	32	0.1	0.01	0.001	0.0001	1e-05	1e-06	63.1111	91	early up	4.20981	4.20981	2.1347e-06	3.21321	13.6687	3.82669	3.82669	5.37433e-08	7.76654	29.1319	2.15296	2.15296	0.00015	7.04554	15.1299	2.84797	2.84797	0.00087	3.49543	9.981	2.00996	2.00996	0.00183	4.87722	9.99934	1.94226	1.94226	0.00069	4.45896
A_52_P203691	CCCACTCCTCTGAAATGTCAAGGATCTATAGGACCTACTTATTTTGTCTTTGTGTCATGA	NM_207231	Arl5c	ADP-ribosylation factor-like 5C	molecular function|GTP binding|IEA|GO:0005525|MGI|na	1	2	4	8	16	32	0.1	0.01	0.001	0.0001	1e-05	1e-06	63.1111	91	early up	2.69607	2.69607	4.15217e-22	33.8273	92.5199	4.61857	4.61857	2.03662e-33	70.6761	325.325	5.07949	5.07949	0	183.747	930.085	1.66054	1.66054	2.45791e-09	26.0209	43.4266	1.81004	1.81004	3.25203e-15	39.6307	71.7684	2.69973	2.69973	0	111.903
A_51_P505689	AGGATCAAGAGGAGGCACTCTACAGGCTAAGCTCGCGATTGGCCAGACCTCCCTATCTAG	U92949	Kifc2	Kinesin family member C2	molecular function|ATP binding|IEA|GO:0005524|MGI|na//cellular component|extracellular space|TAS|GO:0005615|MGI|12466851//cellular component|kinesin complex|IEA|GO:0005871|MGI|na//cellular component|microtubule associated complex|ISS|GO:0005875|MGI|12466851//molecular function|microtubule motor activity|IEA|GO:0003777|MGI|na//biological process|microtubule-based movement|IEA|GO:0007018|MGI|na//bi…	1	2	4	8	16	32	0.1	0.01	0.001	0.0001	1e-05	1e-06	63.1111	91	early up	4.39006	4.39006	1.8708e-40	158.089	705.681	4.26422	4.26422	3.18872e-20	260.776	1102.5	2.88887	2.88887	0	281.874	814.758	2.64349	2.64349	6.06863e-20	110.406	293.726	1.89134	1.89134	1.19696e-16	142.228	268.825	2.02197	2.02197	4.5261e-22	205.217
A_51_P267913	CTTATTCCTATATAAGACAAGACCAATTTCTCAGAGCCTTGTAAGGGAAGCCATAGCTCT		Btn2a2			1	2	4	8	16	32	0.1	0.01	0.001	0.0001	1e-05	1e-06	63.1111	91	early up	3.47324	3.47324	3e-05	2.78857	9.58526	4.25404	4.25404	3e-05	11.166	52.0409	9.39446	9.39446	3.17174e-16	7.10458	67.1147	3.3543	3.3543	0.00038	1.84376	6.17425	2.93267	2.93267	2e-05	4.75213	14.6759	4.74635	4.74635	1.15472e-24	5.60727
A_51_P420229	CTTCTAGCTTAGAGAGATGTCCCGGAGATTCAAGACAGAGCTTATCTCCACACTTAGCAA		Ccr7			1	2	4	8	16	32	0.1	0.01	0.001	0.0001	1e-05	1e-06	63.1111	91	early up	2.37256	2.37256	0.00123	9.63141	23.9455	4.71853	4.71853	4.14174e-22	15.2257	72.5224	5.90289	5.90289	0	27.5034	162.35	2.17565	2.17565	0.00073	6.43677	13.4771	2.03688	2.03688	5.05776e-10	10.6234	21.8302	1.90538	1.90538	2e-05	12.1267
A_51_P181691	AGCCTTTCTTTCTGAGCAAGGTCTTTCTGTGGTTTTTCAAAATGTCACCTTTGTAATTTT		Nod2			1	2	4	8	16	32	0.1	0.01	0.001	0.0001	1e-05	1e-06	63.1111	91	early up	4.73297	4.73297	3.51514e-21	8.09233	37.8146	5.29046	5.29046	4.98582e-42	28.4434	150.969	5.81458	5.81458	0	41.402	240.855	2.88172	2.88172	0.00082	4.81716	14.0049	2.46913	2.46913	7.16428e-11	11.3765	28.4281	4.67743	4.67743	4.19245e-40	18.743
A_52_P201037	AATAATTCTTTTATTAAAAGTACAGACCTATCAAATTACCTGAAAGGGAACTGGTCGCGG					1	2	4	8	16	32	0.1	0.01	0.001	0.0001	1e-05	1e-06	63.1111	91	early up	2.89036	2.89036	1.12104e-44	2586.01	7506.44	6.33425	6.33425	0	2326.58	14735.5	6.76262	6.76262	0	416.49	2817.39	1.63171	1.63171	2.89969e-09	1840.75	3005.9	1.81272	1.81272	1.40447e-27	1330.6	2411.93	1.77281	1.77281	3.73293e-12	241.078
[truncated: 1 more columns]

## Sheet: File 8C_363 mid common genes
Additional file 8C - 363 common MAA mid response genes at 1 mM and 5 mM. Hidden columns G-L indicate the whole number portion of the TFS; 1, 2,4,8,16 and 32 represent genes meeting the criteria of ratio >2 standard deviation above mean and p-value<0.005. Hidden columns M-R indicate the digital portion of the TFS, 0.1,0.01, 0.001,0.0001,0.00001 and 0.000001 represent up regulation while 0.2,0.02, …																					3 hr: 5 mM MAA vs UT (Array 1)					8 hr: 5 mM MAA vs UT (Array 2)					24 hr: 5 mM MAA vs UT (Array 3)					3 hr: 1 mM MAA vs UT (Array 4)					8 hr: 1 mM MAA vs UT (Array 5)					24 hr: 1 mM MAA vs UT (Array 6)
Agilent Mouse Microarray Platform Reporter Name	Agilent mouse probe sequence	Mouse accession	Mouse gene name	UG name	UG GO	3 hr: 5 mM MAA vs UT (Array 1)	8 hr: 5 mM MAA vs UT (Array 2)	24 hr: 5 mM MAA vs UT (Array 3)	3 hr: 1 mM MAA vs UT (Array 4)	8 hr: 1 mM MAA vs UT (Array 5)	24 hr: 1 mM MAA vs UT (Array 6)	3 hr: 5 mM MAA vs UT (Array 1)	8 hr: 5 mM MAA vs UT (Array 2)	24 hr: 5 mM MAA vs UT (Array 3)	3 hr: 1 mM MAA vs UT (Array 4)	8 hr: 1 mM MAA vs UT (Array 5)	24 hr: 1 mM MAA vs UT (Array 6)	TFS (all 6 conditions)	TFS Gene Count	Group	Ratio (3 hr MAA/Untreated)	Fold Change	P-value	Intensity 1 (UT)	Intensity 2 (3 hr, 5 mM MAA)	Ratio (8 hr MAA/Untreated)	Fold Change	P-value	Intensity 1 (UT)	Intensity 2 (8 hr, 5 mM MAA)	Ratio (24 hr MAA/Untreated)	Fold Change	P-Value	Intensity 1 (UT)	Intensity 2 (24 hr, 5 mM MAA)	Ratio (3 hr MAA/Untreated)	Fold Change	P-value	Intensity 1 (UT)	Intensity 2 (3 hr, 1 mM MAA)	Ratio (8 hr MAA/Untreated)	Fold Change	P-value	Intensity 1 (UT)	Intensity 2 (8 hr, 1 mM MAA)	Ratio (24 hr MAA/Untreated)	Fold Change	P-Value	Intensity 1 (UT)
A_52_P971238	GTATGATTACGAGAACTGATGAAAATATGCAATTAATGATTAAAATAAAAATGTAAAGTT	AK018852	Vpreb1	Pre-B lymphocyte gene 1	cellular component|extracellular space|TAS|GO:0005615|MGI|12466851//biological process|hemopoiesis|IMP|GO:0030097|MGI|10221657//biological process|immune response|IPI|GO:0006955|MGI|8625987//cellular component|plasma membrane|IPI|GO:0005886|MGI|8625987//molecular function|receptor activity|IPI|GO:0004872|MGI|8625987	0	2	0	0	16	0	0	0.02	0	0	2e-05	0	18.02	32	mid down	0.50821	-1.96769	0.01035	11.9162	6.19137	0.22052	-4.53478	0.00047	32.8906	6.84998	0.35588	-2.80995	0.0078	28.2967	9.59647	0.67782	-1.47532	0.38192	8.00204	5.85974	0.47294	-2.11442	1e-05	20.8247	9.61384	0.70218	-1.42414	0.14187	16.1263
A_51_P511833	AGGACACACCATGTCCACACCCATTCTTCTATAAGGAGAACATCTTTCCAACAGTCCTGA	AK020480	9430069I07Rik	Transcribed locus		0	2	0	0	16	0	0	0.02	0	0	2e-05	0	18.02	32	mid down	0.56674	-1.76447	0.21562	5.72179	3.27641	0.4067	-2.45879	0.00166	25.7621	9.8321	0.50805	-1.96832	0.05172	9.44754	4.73697	0.66753	-1.49807	0.12373	7.49734	5.11119	0.53364	-1.87393	1e-05	17.2948	9.10602	0.7379	-1.35519	0.18707	8.41537
A_52_P996015	GTACAGGATTTTTGTACCTTAGAAGAGTTTGGAATAAGAAGCTTAAATATTAGGCAGGAG	AK032739		Transcribed locus		0	2	0	0	16	0	0	0.02	0	0	2e-05	0	18.02	32	mid down	0.52823	-1.8931	0.41363	6.90838	3.92828	0.28053	-3.56469	2.03154e-12	29.9012	8.36551	0.56678	-1.76437	0.01252	23.3121	13.4926	0.55708	-1.79509	0.45007	5.46426	3.19849	0.36229	-2.76024	2.25309e-10	20.0782	7.21362	0.52249	-1.9139	0.07267	23.1527
A_52_P811002	CTGAGGTTACTTTGTTTGACTTACCTATGTCACAGTTTCTACAATCAACAGATCATATAG	AK042717				0	2	0	0	16	0	0	0.02	0	0	2e-05	0	18.02	32	mid down	0.45571	-2.19437	0.28321	6.24226	2.93969	0.37877	-2.64011	0.00239	12.2784	4.64715	1	1	1	2.86922	3.18041	0.48503	-2.06171	0.26121	4.9662	2.53037	0.31107	-3.2147	9e-05	8.24097	2.5694	0.63627	-1.57167	0.50153	2.92065
A_52_P454123	AAGATGAGGATTCTTGAAAACAAAGAACACATAACCACGGTAGCGTTATCACACTTAAGA	AK050680	Pomt1	Protein-O-mannosyltransferase 1	biological process|O-linked glycosylation|IEA|GO:0006493|MGI|na//molecular function|dolichyl-phosphate-mannose-protein mannosyltransferase activity|IEA|GO:0004169|MGI|na//cellular component|endoplasmic reticulum|IEA|GO:0005783|MGI|na//biological process|extracellular matrix organization and biogenesis|IMP|GO:0030198|MGI|15383666//cellular component|integral to membrane|TAS|GO:0016021|MGI|12466851…	0	2	0	0	16	0	0	0.02	0	0	2e-05	0	18.02	32	mid down	1.45236	1.45236	0.14122	12.064	16.9596	0.19562	-5.11188	0.0006	44.0105	8.79231	0.71318	-1.40217	0.27465	8.50154	6.19158	0.97651	-1.02405	0.95653	5.93296	5.48303	0.23861	-4.19102	0.00149	30.7112	6.53274	1.79209	1.79209	0.2119	6.33373
A_51_P463803	CATACCTTTATTTTCAAAGAGAATAATCGCACATTATTCTTCGTAAGTAAGCCTCTCTGC	AK053607		Transcribed locus		0	2	0	0	16	0	0	0.02	0	0	2e-05	0	18.02	32	mid down	0.41746	-2.39542	0.01176	6.59955	2.73266	0.42487	-2.35366	0.00071	22.5016	9.59216	0.68076	-1.46895	0.17988	15.8781	11.3918	0.90352	-1.10678	0.77789	5.37934	5.28595	0.47427	-2.10851	1.44721e-09	12.0032	5.70541	0.51599	-1.93802	0.01861	8.35707
A_52_P876147	CAATGTAGGAGATATGTGTACTTATTCAACATAAAAGAATGTATTTGTGTTGAGAAGGGA	AK086911	E030010N08Rik	RIKEN cDNA E030010N08 gene		0	2	0	0	16	0	0	0.02	0	0	2e-05	0	18.02	32	mid down	1	1	1	2.87006	2.6626	0.34497	-2.8988	0.0002	17.2489	5.90046	0.68396	-1.46208	0.06738	24.8214	16.7225	1	1	1	1.81317	1.92723	0.52405	-1.90822	0.00065	11.6176	5.94785	0.82443	-1.21296	0.31778	17.6263
A_52_P116822	GAGGCCCTAAGGAAGTTTCAACAATTTTCTTCTCTGACCAAATAACCAGGTGTTTTTGTT	BQ553583				0	2	0	0	16	0	0	0.02	0	0	2e-05	0	18.02	32	mid down	0.60455	-1.65413	0.03719	13.4662	8.15528	0.48154	-2.07669	2e-05	28.2264	13.4319	0.85313	-1.17215	0.41654	21.0338	17.6309	1.08029	1.08029	0.57705	9.29226	9.97915	0.6528	-1.53187	0.00027	20.1121	12.9695	0.79143	-1.26353	0.02072	19.4845
A_51_P303160	AACTCTGGGAATTAAGTATTTCTCCATGACTGAAGTAGACAAGCTGGGGATTGGCAAGGT	NM_007482	Arg1	Arginase 1, liver	molecular function|arginase activity|IDA|GO:0004053|MGI|9502196//biological process|arginine catabolism|IEA|GO:0006527|MGI|na//biological process|arginine metabolism|IEA|GO:0006525|MGI|na//molecular function|catalytic activity|IEA|GO:0003824|MGI|na//molecular function|hydrolase activity|IEA|GO:0016787|MGI|na//molecular function|manganese ion binding|IEA|GO:0030145|MGI|na//biological process|urea …	0	2	0	0	16	0	0	0.02	0	0	2e-05	0	18.02	32	mid down	1.06766	1.06766	0.91937	3.35691	3.67476	0.4459	-2.24266	0.00096	34.2773	14.3771	1.238	1.238	0.70844	3.21809	3.97955	1.0003	1.0003	0.99958	2.97649	2.81537	0.55063	-1.81609	3.04985e-07	20.362	11.2723	1.26566	1.26566	0.70268	1.96684
A_52_P342860	ATGGAGCTATTCCACAAAGGATGACTATTCACCAAAGATGGATCTTACAGAGGAAACTGC	NM_007954	Es1	Esterase 1	molecular function|carboxylesterase activity|IEA|GO:0004091|MGI|na//molecular function|catalytic activity|IEA|GO:0003824|MGI|na//cellular component|endoplasmic reticulum|IEA|GO:0005783|MGI|na//cellular component|extracellular space|TAS|GO:0005615|MGI|12466851//molecular function|hydrolase activity|IEA|GO:0016787|MGI|na//molecular function|serine esterase activity|IEA|GO:0004759|MGI|na	0	2	0	0	16	0	0	0.02	0	0	2e-05	0	18.02	32	mid down	0.4694	-2.1304	0.10408	8.07935	3.84039	0.36657	-2.72796	9.98659e-07	56.8195	20.3233	1.07417	1.07417	0.8525	8.77781	9.81597	0.54015	-1.85133	0.03018	8.84827	4.99115	0.61239	-1.63295	2e-05	32.8943	20.3016	0.72515	-1.37903	0.42252	9.88423
A_52_P483105	CTGCTGTTGTGAGCATCCTAGCCAGATCCTTAGGCTTATAGCCGTCATGAATGCATTAAA	NM_015763	Lpin1	Lipin 1	biological process|lipid metabolism|IMP|GO:0006629|MGI|2722772,14522948//molecular function|molecular function unknown|ND|GO:0005554|MGI|na//cellular component|nucleus|IDA|GO:0005634|MGI|11138012//biological process|physiological process|IMP|GO:0007582|MGI|11138012	0	2	0	0	16	0	0	0.02	0	0	2e-05	0	18.02	32	mid down	1.03747	1.03747	0.52229	991.982	1027.73	0.46071	-2.17057	6.50025e-23	2071.78	955.542	0.97244	-1.02835	0.66896	2028.55	1972.78	0.89161	-1.12156	0.03657	805.21	718.292	0.57902	-1.72706	8.7189e-23	1412.31	817.721	0.92267	-1.08381	0.18407	1641.02
A_51_P359046	CAGAGCTCACTGAGCCTCAGGTCACTCACTGTCCACCAAGCTTGTGGAAAATAAAATAAA	NM_020519	Slurp1	Secreted Ly6/Plaur domain containing 1	molecular function|cytokine activity|IEA|GO:0005125|MGI|na//cellular component|extracellular space|TAS|GO:0005615|MGI|12466851	0	2	0	0	16	0	0	0.02	0	0	2e-05	0	18.02	32	mid down	0.47113	-2.12254	0.04863	9.52735	4.27027	0.17598	-5.6825	4.49772e-23	118.544	20.7316	1.64462	1.64462	0.15765	4.75145	7.70638	0.54235	-1.84382	0.02626	8.22382	4.29369	0.32523	-3.07473	3.66131e-25	79.2153	25.6547	1.05232	1.05232	0.89202	3.03153
A_52_P186937	GAAACTCCATAGTAGAACATGGTATTGAATATTCTATCCTTGGGTTCAGAATCTGGGGTC	NM_020557	Cmpk2	Cytidine monophosphate (UMP-CMP) kinase 2, mitochondrial	molecular function|ATP binding|ISS|GO:0005524|MGI|12466851//biological process|dTDP biosynthesis|ISS|GO:0006233|MGI|12466851//biological process|dTTP biosynthesis|ISS|GO:0006235|MGI|12466851//molecular function|kinase activity|IEA|GO:0016301|MGI|na//biological process|nucleotide biosynthesis|IEA|GO:0009165|MGI|na//molecular function|thymidylate kinase activity|ISS|GO:0004798|MGI|12466851//molecul…	0	2	0	0	16	0	0	0.02	0	0	2e-05	0	18.02	32	mid down	0.52668	-1.89868	0.17793	5.48549	2.88159	0.33417	-2.99248	0.00023	21.3731	6.90554	2.15442	2.15442	0.20762	5.32671	9.7653	0.58817	-1.70019	0.37287	5.21512	3.10448	0.54893	-1.82174	0.00013	15.4522	8.63449	0.71308	-1.40236	0.65747	4.12231
A_51_P132578	ACTACAATACAGGAAAGTTTACATGCATAGAAGTGCGATTCCATCTTGAGCGTCAGATGG	NM_080438	Glra3	Glycine receptor, alpha 3 subunit	molecular function|GABA-A receptor activity|ISS|GO:0004890|MGI|12466851//molecular function|extracellular ligand-gated ion channel activity|ISS|GO:0005230|MGI|12466851//cellular component|extracellular space|TAS|GO:0005615|MGI|12466851//cellular component|integral to membrane|TAS|GO:0016021|MGI|12466851//molecular function|ion channel activity|IEA|GO:0005216|MGI|na//biological process|ion transpo…	0	2	0	0	16	0	0	0.02	0	0	2e-05	0	18.02	32	mid down	0.92823	-1.07732	0.89133	2.87344	2.53091	0.47266	-2.1157	4.79352e-08	21.7615	10.2842	0.69592	-1.43694	0.56494	8.27462	5.28676	0.79972	-1.25043	0.72177	1.92401	1.87218	0.56881	-1.75805	5e-05	13.4012	7.70383	1.25372	1.25372	0.08464	9.00809
A_52_P628885	TTCTCCAACACAAGTAGAACTGTAGACTGTATGTTTATTAGTGTTAAGATTCACTGCCAA	NM_080640	Baalc	Brain and acute leukemia, cytoplasmic	biological process|biological process unknown|ND|GO:0000004|MGI|na//cellular component|cytoplasm|IDA|GO:0005737|MGI|11707601,15749074//cellular component|cytoplasm|ISS|GO:0005737|MGI|11707601,15749074//molecular function|molecular function unknown|ND|GO:0005554|MGI|na	0	2	0	0	16	0	0	0.02	0	0	2e-05	0	18.02	32	mid down	1.00143	1.00143	0.99708	8.21023	7.94985	0.43599	-2.29361	9.23055e-09	41.5411	17.9698	0.83904	-1.19183	0.72384	3.93413	3.27471	1.00108	1.00108	0.99401	41.093	40.7205	0.6463	-1.54726	0.00011	28.4026	18.4863	0.73822	-1.35461	0.64441	2.90002
A_51_P191865	GATTCACTGCAATTTATGATGCTGAGATCCCAGGCCACATGTGCAATGGACAGTGGTATA	NM_008481	Lama2	Laminin, alpha 2	cellular component|basal lamina|IEA|GO:0005605|MGI|na//cellular component|basement membrane|IDA|GO:0005604|MGI|12051813//biological process|cell adhesion|IEA|GO:0007155|MGI|na//cellular component|extracellular matrix (sensu Metazoa)|IEA|GO:0005578|MGI|na//molecular function|extracellular matrix structural constituent|IEA|GO:0005201|MGI|na//cellular component|extracellular space|TAS|GO:0005615|MGI…	0	2	0	0	16	0	0	0.02	0	0	2e-05	0	18.02	32	mid down	0.65052	-1.53724	0.00242	19.1817	12.7401	0.40639	-2.46067	0	49.8077	20.3513	1.01773	1.01773	0.80671	73.7655	75.2611	0.80957	-1.23522	0.06734	13.6973	11.3251	0.60317	-1.6579	4.72282e-16	30.5311	18.3806	1.0585	1.0585	0.4373	59.0461
A_51_P473383	GTACCCAGAACTGTCAGACAGCGCCAACAATATCCACTTCATGAGACAGAGCGAGATGGG	NM_011858	Odz4	Odd Oz/ten-m homolog 4 (Drosophila)	biological process|gastrulation (sensu Mammalia)|IMP|GO:0010003|MGI|15489520	0	2	0	0	16	0	0	0.02	0	0	2e-05	0	18.02	32	mid down	0.82834	-1.20723	0.38372	42.8366	33.6051	0.38519	-2.59612	0	127.192	48.993	0.58249	-1.71677	2.33354e-22	148.2	86.3192	0.93803	-1.06607	0.79866	33.5613	29.2859	0.56152	-1.78088	1.50997e-19	82.9727	46.5655	1.057	1.057	0.7377	110.92
A_52_P931868	CTTGCACACGTGCTTTATTAATTTATTAAAAGAAATTTTCAATCTTTAAAAATAGAGTCA					0	2	0	0	16	0	0	0.02	0	0	2e-05	0	18.02	32	mid down	0.60066	-1.66484	1.2542e-15	143.541	86.15	0.43965	-2.27455	1.28858e-10	403.677	173.779	0.66708	-1.49907	0.04804	440.41	292.129	0.9101	-1.09878	0.42905	105.046	97.4695	0.43163	-2.31682	8.88326e-07	279.189	124.972	0.92633	-1.07953	0.29848	356.597
A_51_P110323	AAAGACACAATCCTACAGCTAAACCTACGGGAGTTCAACTTGGTGTAAATGGAGGGCCTA	NM_008137	Gna14	Guanine nucleotide binding protein, alpha 14	biological process|G-protein coupled receptor protein signaling pathway|ISS|GO:0007186|MGI|2508088//molecular function|GTP binding|IEA|GO:0005525|MGI|na//molecular function|GTPase activity|ISS|GO:0003924|MGI|2508088//cellular component|heterotrimeric G-protein complex|ISS|GO:0005834|MGI|2508088//biological process|protein amino acid ADP-ribosylation|ISS|GO:0006471|MGI|12466851//molecular function…	0	2	0	0	16	0	0	0.02	0	0	2e-05	0	18.02	32	mid down	0.53182	-1.88033	2e-05	27.829	15.0211	0.26775	-3.73485	0	293.633	78.7121	0.71718	-1.39435	0.00171	175.095	125.724	0.80049	-1.24924	0.03683	64.2901	52.1737	0.55186	-1.81207	1.72976e-08	187.077	103.192	1.1873	1.1873	0.01283	139.021
A_51_P180492	TGCCAGGGCAGAGTCCTGTTCCTTGCTCAGACTTACACCTGACTTCCTCCTTGTCCCATG	NM_016974	Dbp	D site albumin promoter binding protein	molecular function|DNA binding|IEA|GO:0003677|MGI|na//biological process|circadian rhythm|TAS|GO:0007623|MGI|12024206//cellular component|nucleus|IEA|GO:0005634|MGI|na//biological process|regulation of transcription, DNA-dependent|TAS|GO:0006355|MGI|12024206//biological process|rhythmic process|IEA|GO:0048511|MGI|na//biological process|transcription|IEA|GO:0006350|MGI|na	0	2	0	0	16	0	0	0.02	0	0	2e-05	0	18.02	32	mid down	0.74514	-1.34204	6.44647e-06	1345.83	998.637	0.47629	-2.09958	8.79677e-14	2658.4	1256.23	1.49963	1.49963	4e-05	2349.15	3522.91	0.89286	-1.12	0.12149	1079.33	961.49	0.5136	-1.94703	2.72377e-12	1841.48	941.244	1.32832	1.32832	0.05344	1902.52
A_52_P77732	CGTGACTATGAGATGACAGATCAGAACCATATTAAACCTGAACGGAGCAACAGCATCAGC	Z31359	Npn2	Neoplastic progression 2		0	2	0	0	16	0	0	0.02	0	0	2e-05	0	18.02	32	mid down	0.50015	-1.99941	6.72671e-12	64.3637	32.0181	0.2548	-3.92462	1.26117e-44	130.604	33.1743	0.56448	-1.77153	0.00085	26.4804	14.7233	0.8232	-1.21477	0.12571	50.8949	42.1635	0.59835	-1.67127	1.58014e-08	90.6903	54.2316	0.79387	-1.25966	0.18589	21.1865
A_52_P922893	AAAGACACTAGAAGACAACTCTTCTACTTAAAGAAAGCCTGAAAATATGGATTGGATAGG	AK020555	9530013L04Rik			0	2	0	0	16	0	0	0.02	0	0	2e-05	0	18.02	32	mid down	0.5375	-1.86048	2.94615e-28	119.096	64.0121	0.45026	-2.22093	2.72403e-08	253.465	112.294	0.56505	-1.76976	1.9104e-07	309.242	173.957	0.91908	-1.08804	0.31466	94.6787	87.2202	0.65038	-1.53756	0.00127	173.382	110.145	0.72286	-1.3834	0.00021	258.096
A_52_P83888	CTACACTGAATGAAGTAATGACAGGGCTGATAGGAGGGATTATGGGTATCAGAGGCTGGG	AK053567	Cflar	CASP8 and FADD-like apoptosis regulator	biological process|apoptosis|IEA|GO:0006915|MGI|12819136//biological process|apoptosis|ISS|GO:0006915|MGI|12819136//molecular function|caspase activity|IEA|GO:0030693|MGI|na//biological process|induction of apoptosis|IEA|GO:0006917|MGI|na//molecular function|protein binding|IEA|GO:0005515|MGI|na//biological process|proteolysis and peptidolysis|IEA|GO:0006508|MGI|na//biological process|regulation …	0	2	0	0	16	0	0	0.02	0	0	2e-05	0	18.02	32	mid down	0.53134	-1.88204	1.91515e-23	97.0293	51.6103	0.48093	-2.07931	1.41038e-14	124.872	60.306	0.55562	-1.7998	6e-05	56.3986	31.3554	0.83346	-1.19982	0.00933	71.1475	59.2042	0.66589	-1.50174	9.68505e-06	79.7676	53.0654	0.7133	-1.40193	4.11614e-06	44.1171
A_51_P362698	TGTCTGATCAGGACACATAGTCACTCGTATACTAAGGTTATTCAGATCTTAACATATACA	AK054351	Klhl24	Kelch-like 24 (Drosophila)	molecular function|ion channel activity|IEA|GO:0005216|MGI|na	0	2	0	0	16	0	0	0.02	0	0	2e-05	0	18.02	32	mid down	0.56608	-1.76653	2.53622e-24	468.852	265.679	0.40495	-2.46942	6.75341e-10	664.616	273.821	0.56524	-1.76915	1.63307e-12	1193.71	677.603	0.83119	-1.20309	0.18304	364.682	294.312	0.62908	-1.58963	3e-05	444.278	282.645	0.71502	-1.39857	4.80489e-07	1000.59
A_52_P21628	TTTCTGTAATAGCAACCACCGCTCTTGATAAGGAGAGGCAGGTTTTCCGACGAAGACGCA	NM_001111051	Dclk1	Doublecortin-like kinase 1	molecular function|ATP binding|IEA|GO:0005524|MGI|na//biological process|cell differentiation|IEA|GO:0030154|MGI|na//biological process|development|IEA|GO:0007275|MGI|na//biological process|intracellular signaling cascade|IEA|GO:0007242|MGI|na//molecular function|kinase activity|IEA|GO:0016301|MGI|na//biological process|neurogenesis|IEA|GO:0007399|MGI|na//biological process|protein amino acid pho…	0	2	0	0	16	0	0	0.02	0	0	2e-05	0	18.02	32	mid down	0.62009	-1.61267	5.30641e-08	36.3516	22.5695	0.38336	-2.60852	6.50277e-38	152.844	58.5151	0.54464	-1.83607	1.87003e-26	152.684	83.1525	0.73268	-1.36485	0.02121	28.8484	21.388	0.51163	-1.95454	2.32498e-07	104.782	53.1142	0.73531	-1.35996	3e-05	127.41
A_52_P673971	TGGAGTCCTGATTCGACAGTGTCAATATAGCATAATTTATGATGAATATATGATGGACAC	NM_009282	Stag1	Stromal antigen 1	biological process|cell cycle|IEA|GO:0007049|MGI|na//biological process|chromosome segregation|IEA|GO:0007059|MGI|na//biological process|cytokinesis|IEA|GO:0000910|MGI|na//biological process|mitosis|IEA|GO:0007067|MGI|na//cellular component|nucleus|IEA|GO:0005634|MGI|na	0	2	0	0	16	0	0	0.02	0	0	2e-05	0	18.02	32	mid down	0.70095	-1.42664	6.60138e-12	357.935	250.893	0.46107	-2.16887	1.73662e-11	509.38	234.095	0.59095	-1.69219	8.08904e-13	271.629	159.85	0.73355	-1.36323	4.44579e-07	261.142	191.4	0.65583	-1.52479	1.05603e-08	340.979	224.501	0.79517	-1.2576	0.0062	215.608
A_52_P483713	CACATTACCCGGATGCTTTTGTTCGAGAAGATCTCGCACGTCGGGTGAACCTCACTGAGG	NM_011127	Prrx1	Paired related homeobox 1	molecular function|DNA binding|IDA|GO:0003677|MGI|15459107//biological process|development|ISS|GO:0007275|MGI|12466851//cellular component|nucleus|IEA|GO:0005634|MGI|na//biological process|regulation of transcription, DNA-dependent|IEA|GO:0006355|MGI|na//biological process|transcription|IEA|GO:0006350|MGI|na//molecular function|transcription factor activity|IEA|GO:0003700|MGI|na//cellular compone…	0	2	0	0	16	0	0	0.02	0	0	2e-05	0	18.02	32	mid down	0.6628	-1.50875	9.26555e-10	75.3691	50.0102	0.32331	-3.09301	4.06774e-18	299.424	95.3563	0.63596	-1.57242	5.14929e-16	426.442	271.087	0.88116	-1.13487	0.05804	53.4781	47.2402	0.57137	-1.75019	1.87337e-10	210.017	119.805	0.84853	-1.17851	0.00176	330.87
A_51_P451176	GAGGAGTCGCCGGGTTTCCAAGTTCAAACGTCCTCTAAAGCGTGCCAGGGAGGAAGAGTA	NM_024469	Bhlhb3	Basic helix-loop-helix domain containing, class B3	molecular function|DNA binding|IEA|GO:0003677|MGI|na//biological process|negative regulation of transcription from RNA polymerase II promoter|TAS|GO:0000122|MGI|12175508//cellular component|nucleus|IEA|GO:0005634|MGI|na//biological process|regulation of transcription, DNA-dependent|IEA|GO:0006355|MGI|na//biological process|transcription|IEA|GO:0006350|MGI|na//molecular function|transcription core…	0	2	0	0	16	0	0	0.02	0	0	2e-05	0	18.02	32	mid down	0.53902	-1.85521	3.64358e-06	38.6058	20.5037	0.43645	-2.29121	4.32751e-17	108.792	47.2656	0.61469	-1.62684	0.00016	26.1955	16.1884	0.80781	-1.23791	0.00333	31.0354	25.0345	0.61554	-1.6246	7.76979e-08	68.7245	42.2838	0.81564	-1.22603	0.09478	22.3538
A_51_P427232	CTAAATACAGAAGTAGACTTGTGGTGGAAGATGATCTTCGCTGTGCTCTTGCAAAGACCA	NM_183088	2410018M08Rik	RIKEN cDNA 2410018M08 gene		0	2	0	0	16	0	0	0.02	0	0	2e-05	0	18.02	32	mid down	1.27241	1.27241	0.00791	699.854	899.064	0.49683	-2.01276	1.91809e-32	1139.03	566.426	0.77386	-1.29222	9e-05	779.634	603.747	0.71703	-1.39464	0.00121	546.206	391.086	0.55473	-1.80269	4.68049e-17	808.81	448.72	0.72983	-1.37018	0.00016	678.835
A_51_P322989	CATCCTGAAGCATTGTGGGTTCCTTTCAATGTTGTTATACTCTTCCCCTCTAGTTATGGT	BC067010	2410017P09Rik	RIKEN cDNA 2410017P09 gene		0	2	0	0	16	0	0	0.02	0	0	2e-05	0	18.02	32	mid down	0.67137	-1.4895	1.20383e-13	4622.8	3104.49	0.43663	-2.29027	2.66247e-44	6800.79	2968.75	0.65492	-1.52691	5.64152e-11	4905.94	3214.73	0.77702	-1.28696	1e-05	3604.98	2802.98	0.65576	-1.52495	8.59638e-10	4802.71	3147.37	0.71804	-1.39267	3.6869e-08	4126.43
A_52_P563818	CCCTTCCTTTACTAGCAAGACCAGTCTTATGGTATTGAAAGGATTCTTTCAGTCTGAGAG	NM_001111052	Dclk1	Doublecortin-like kinase 1	molecular function|ATP binding|IEA|GO:0005524|MGI|na//biological process|cell differentiation|IEA|GO:0030154|MGI|na//biological process|development|IEA|GO:0007275|MGI|na//biological process|intracellular signaling cascade|IEA|GO:0007242|MGI|na//molecular function|kinase activity|IEA|GO:0016301|MGI|na//biological process|neurogenesis|IEA|GO:0007399|MGI|na//biological process|protein amino acid pho…	0	2	0	0	16	0	0	0.02	0	0	2e-05	0	18.02	32	mid down	0.65266	-1.5322	1.45321e-13	242.391	158.127	0.38115	-2.62365	9.60829e-34	1092.48	415.024	0.61549	-1.62471	1.11335e-10	1501.7	922.517	0.7308	-1.36837	7.35982e-09	203.16	148.469	0.57464	-1.74022	1.99615e-11	751.228	430.47	0.7211	-1.38676	1e-05	1215.45
A_52_P386302	ACTACAGGAAGATGCCATCTTACACTCGGAAGATAGTTTAAGGAAGATGGCAATAATAAC	NM_025563	2010012O05Rik	RIKEN cDNA 2010012O05 gene		0	2	0	0	16	0	0	0.02	0	0	2e-05	0	18.02	32	mid down	0.62079	-1.61086	4.30541e-16	964.392	598.005	0.36509	-2.73902	0	1680.3	613.863	0.76744	-1.30303	0.00064	1256.42	965.19	0.72283	-1.38344	5e-05	735.588	533.543	0.63225	-1.58166	5.5897e-08	1191.58	752.485	0.73569	-1.35927	8e-05	1060.62
A_52_P827960	CAGATTGCTTGTACTATTGTCTTGTGATTCATTTGAAGGAAGTTAAGCTTATCTGTTTGG	AK087186				0	2	4	0	16	0	0	0.02	0.002	0	2e-05	0	22.022	20	mid down	0.32615	-3.06604	0.15056	9.24533	3.59193	0.22901	-4.36663	4.22641e-08	44.2202	9.80813	0.33256	-3.00695	2.55345e-09	40.4078	13.4467	1.06626	1.06626	0.88988	7.74549	8.56619	0.43647	-2.29112	3.22028e-21	30.6976	13.4218	0.80112	-1.24825	0.17813	30.6319
A_52_P297903	ATTGCGAAGAATCAGGCTATATCCTTAATCTTATTTTTAACACTGTTGTCGACTAACTCC	AK158845	Ankrd28	Ankyrin repeat domain 28	biological process|biological process unknown|ND|GO:0000004|MGI|na//cellular component|cellular component unknown|ND|GO:0008372|MGI|na//molecular function|molecular function unknown|ND|GO:0005554|MGI|na	0	2	4	0	16	0	0	0.02	0.002	0	2e-05	0	22.022	20	mid down	0.65523	-1.52619	0.58815	5.9816	3.87863	0.26721	-3.74241	0.00338	18.9537	5.34973	0.29008	-3.44734	2.05511e-09	22.2793	6.54647	0.36966	-2.70519	0.00621	6.57347	2.42757	0.36863	-2.71277	0.00329	13.0442	4.56712	0.6149	-1.62627	0.30213	14.8978
A_51_P510882	GAAAATCAAGTTAGCACTAATTACAAAATGCTTTTGATGCAACCTGAATTTCCCAATGGC	NM_007400	Adam12	A disintegrin and metallopeptidase domain 12 (meltrin alpha)	biological process|cell adhesion|IEA|GO:0007155|MGI|na//cellular component|extracellular matrix (sensu Metazoa)|IEA|GO:0005578|MGI|na//molecular function|hydrolase activity|IEA|GO:0016787|MGI|na//cellular component|integral to membrane|TAS|GO:0016021|MGI|12466851//molecular function|metalloendopeptidase activity|IEA|GO:0004222|MGI|na//molecular function|metallopeptidase activity|IEA|GO:0008237|MG…	0	2	4	0	16	0	0	0.02	0.002	0	2e-05	0	22.022	20	mid down	0.72736	-1.37484	0.08286	830.51	602.741	0.21571	-4.63578	0	766.747	165.538	0.28468	-3.51275	1.47162e-15	3570.69	998.956	0.86665	-1.15387	0.38336	629.169	545.502	0.62174	-1.60839	2.37457e-15	523.824	325.855	0.93705	-1.06718	0.58191	2905.8
A_51_P378051	GAAAAGCTAAAAATGAGTAGGCGATAAGTGTACATTTGTTTATTTCTGCTGCATTCCTTG	NM_009675	Aoc3	Amine oxidase, copper containing 3	molecular function|amine oxidase activity|IEA|GO:0008131|MGI|na//biological process|cell adhesion|IEA|GO:0007155|MGI|na//molecular function|copper ion binding|IEA|GO:0005507|MGI|na//cellular component|extracellular space|TAS|GO:0005615|MGI|12466851//cellular component|integral to membrane|IEA|GO:0016021|MGI|na//molecular function|oxidoreductase activity|IEA|GO:0016491|MGI|na//molecular function|p…	0	2	4	0	16	0	0	0.02	0.002	0	2e-05	0	22.022	20	mid down	0.52391	-1.90871	0.06759	37.8072	19.8986	0.18528	-5.39734	2.91754e-38	656.845	119.544	0.2844	-3.51618	1.76429e-19	914.413	258.522	0.70076	-1.42701	0.33718	31.8085	22.1943	0.54107	-1.84818	2.27155e-28	447.78	242.201	0.80724	-1.23878	0.02353	773.521
A_52_P19955	CAGAAGCCCCAACTTGAATAAGACTGGATACTTGAATGTCACCATACATAAAAAGCCGCC	NM_010743	Il1rl1	Interleukin 1 receptor-like 1	molecular function|DNA binding|ISS|GO:0003677|MGI|12466851//biological process|DNA methylation|ISS|GO:0006306|MGI|12466851//molecular function|N-methyltransferase activity|ISS|GO:0008170|MGI|12466851//biological process|defense response|IEA|GO:0006952|MGI|na//cellular component|extracellular space|TAS|GO:0005615|MGI|12466851//cellular component|integral to membrane|IEA|GO:0016021|MGI|na//molecula…	0	2	4	0	16	0	0	0.02	0.002	0	2e-05	0	22.022	20	mid down	0.62546	-1.59883	0.02265	331.391	198.4	0.32728	-3.05552	1.78345e-18	162.855	53.2211	0.42469	-2.35463	2.04682e-09	59.2618	24.6568	0.79058	-1.26489	0.01468	271.828	213.918	0.62283	-1.60558	2.36299e-08	124.462	76.8445	0.81157	-1.23218	0.07402	42.7315
A_52_P253015	TCACAGTAGTCACTAACATTGACTGGAGTTGACGAAAAAATTCATGTAATTTCCAGGAAT	AK163954	Erap1			0	2	4	0	16	0	0	0.02	0.002	0	2e-05	0	22.022	20	mid down	0.64359	-1.55379	0.00029	60.2357	39.1848	0.33242	-3.00821	7.86763e-14	52.5809	17.3622	0.35059	-2.85232	8.85059e-15	29.1505	10.2453	0.87963	-1.13684	0.43349	45.056	39.6327	0.53603	-1.86556	7.09584e-08	32.2921	17.3649	0.8239	-1.21374	0.00844	26.9941
A_51_P437978	CTTAACACGAGTACATCTCTTACATTAGAGGAATATAATACCTGAAGCTGTGTTACCTAA	NM_007429	Agtr2	Angiotensin II receptor, type 2	molecular function|G-protein coupled receptor activity|IEA|GO:0004930|MGI|na//biological process|G-protein coupled receptor protein signaling pathway|IEA|GO:0007186|MGI|na//molecular function|angiotensin type II receptor activity|ISS|GO:0004945|MGI|12466851//cellular component|integral to membrane|TAS|GO:0016021|MGI|12466851//molecular function|purinergic nucleotide receptor activity, G-protein c…	0	2	4	0	16	0	0	0.02	0.002	0	2e-05	0	22.022	20	mid down	1.26066	1.26066	0.71274	3.13803	3.8533	0.09415	-10.6209	4.17399e-14	106.719	10.0101	0.25257	-3.95928	1.25651e-28	399.953	100.056	0.38332	-2.60876	0.01953	5.73315	2.19873	0.30477	-3.28119	0	69.1864	21.0848	1.49786	1.49786	2.81166e-06	358.433
A_52_P146719	GTGCTCGAATACCATTTGATGTCAAGGTATATAATCTTACTCATCTGAAACCATCTACCG	NM_010733	Lrrn3	Leucine rich repeat protein 3, neuronal	cellular component|extracellular space|TAS|GO:0005615|MGI|12466851//cellular component|integral to membrane|IEA|GO:0016021|MGI|na	0	2	4	0	16	0	0	0.02	0.002	0	2e-05	0	22.022	20	mid down	0.8215	-1.21728	0.64159	7.02615	6.04166	0.44892	-2.22756	2.15537e-07	64.2602	29.1732	0.16612	-6.01964	2.84939e-10	26.4703	4.47324	0.61312	-1.631	0.13612	6.5841	3.96198	0.3248	-3.07877	9.15998e-28	39.2529	12.7727	0.74128	-1.34901	0.00067	21.4121
A_51_P311958	TTGTCGACTGGAAAAAGGACAGGTGCAGTGAACAGGAAAAGAAGCATCTTGAGTTGGAGA	NM_013623	Orm3	Orosomucoid 3		0	2	4	0	16	0	0	0.02	0.002	0	2e-05	0	22.022	20	mid down	0.93888	-1.0651	0.84889	5.75981	5.41795	0.23725	-4.21497	1.72765e-10	67.5784	15.581	0.3146	-3.17867	5.25067e-27	70.7811	22.2194	0.95245	-1.04992	0.86421	5.98537	5.43557	0.45598	-2.19307	2.29282e-13	36.3629	16.6339	0.70116	-1.42622	6.33737e-10	55.5801
A_52_P389595	CGTTGTGTTCAACAAACCATTGAGACCATTGAAGAAAACATACGATGGATGGATAAGAAT	NM_030711	Erap1	Endoplasmic reticulum aminopeptidase 1	molecular function|DNA binding|IEA|GO:0003677|MGI|na//molecular function|aminopeptidase activity|IEA|GO:0004177|MGI|na//cellular component|cytoplasm|IDA|GO:0005737|MGI|11964289//cellular component|extracellular space|TAS|GO:0005615|MGI|12466851//molecular function|hydrolase activity|IEA|GO:0016787|MGI|na//molecular function|leucyl aminopeptidase activity|IDA|GO:0004178|MGI|11964289//molecular fun…	0	2	4	0	16	0	0	0.02	0.002	0	2e-05	0	22.022	20	mid down	0.72968	-1.37047	0.00048	3047.12	2226.35	0.4744	-2.10793	3.82446e-14	3780.13	1792.94	0.37613	-2.65866	1.38823e-19	2977.14	1115.31	0.86881	-1.151	0.1274	2291.95	1993.63	0.65096	-1.5362	4.98507e-06	2545.51	1652.75	0.89439	-1.11808	0.2612	2479.78
A_52_P140299	CTGTTCCACCCAATTATGTGAAGTCATTATCTCCTGAAGAGATAACATGTTGTATTAGCA	AK049361	Scfd1	Sec1 family domain containing 1	cellular component|Golgi apparatus|IEA|GO:0005794|MGI|na//cellular component|endoplasmic reticulum|IEA|GO:0005783|MGI|na//biological process|protein transport|IEA|GO:0015031|MGI|na//biological process|transport|IEA|GO:0006810|MGI|na//biological process|vesicle docking during exocytosis|IEA|GO:0006904|MGI|na//biological process|vesicle-mediated transport|IEA|GO:0016192|MGI|na	0	2	4	0	16	0	0	0.02	0.002	0	2e-05	0	22.022	20	mid down	0.66426	-1.50544	1.17236e-08	564.032	374.348	0.36991	-2.70339	9.39346e-40	964.924	356.813	0.43739	-2.2863	1.26797e-11	923.158	400.096	0.76557	-1.30621	0.03032	419.479	321.269	0.65165	-1.53456	2.12716e-09	668.399	434.306	0.7166	-1.39548	0.00079	748.09
A_52_P63905	CCACGGCTAGCTCATACCCAGCTATGCTTGCAGACATGCTGTGTGGTGCTATTGGCTGCA	NM_016672	Ddc	Dopa decarboxylase	biological process|amino acid and derivative metabolism|IEA|GO:0006519|MGI|na//biological process|amino acid metabolism|IEA|GO:0006520|MGI|na//molecular function|aromatic-L-amino-acid decarboxylase activity|IEA|GO:0004058|MGI|na//molecular function|carboxy-lyase activity|IEA|GO:0016831|MGI|na//biological process|catecholamine biosynthesis|IEA|GO:0042423|MGI|na//molecular function|lyase activity|I…	0	2	4	0	16	0	0	0.02	0.002	0	2e-05	0	22.022	20	mid down	0.58396	-1.71244	1.44522e-18	852.009	498.632	0.27325	-3.65971	4.67863e-24	1557.96	418.035	0.45673	-2.1895	2.74837e-22	895.288	407.409	0.78746	-1.26991	0.0012	709.27	557.949	0.66323	-1.50778	1.47691e-06	1106.02	730.132	1.03312	1.03312	0.62155	754.925
A_52_P444637	CTGAGAAACAGTAGCTAATTTAGAGCATATTAGCATTCATAAAATGCCTTAGCAACTACG	NM_134083	Rcbtb2	Regulator of chromosome condensation (RCC1) and BTB (POZ) domain containing protein 2	molecular function|protein binding|ISS|GO:0005515|MGI|12466851	0	2	4	0	16	0	0	0.02	0.002	0	2e-05	0	22.022	20	mid down	0.58047	-1.72275	4.61656e-06	729.383	421.7	0.18997	-5.26396	0	1306.6	248.4	0.20897	-4.78533	1.87012e-36	1563.47	324.612	0.79227	-1.2622	0.06572	546.777	433.2	0.6322	-1.58178	6.20402e-14	880.34	556.24	0.72435	-1.38055	8e-05	1255.48
A_51_P316935	TTGGTTTTATCATGACTAAAGTGAGTGTAGGTGGAGTGACCACCTCCCAGATTGCTCTAA	NM_145980	8430408G22Rik	RIKEN cDNA 8430408G22 gene		0	2	4	0	16	0	0	0.02	0.002	0	2e-05	0	22.022	20	mid down	0.52393	-1.90867	0.00026	78.456	41.8695	0.41138	-2.43083	1.61764e-17	157.794	64.6614	0.20614	-4.85111	1.04962e-39	906.401	186.428	0.69544	-1.43794	7.52702e-06	64.7466	45.1676	0.47392	-2.11006	4.41653e-10	115.387	55.1945	0.92217	-1.0844	0.14282	783.26
A_52_P46742	GAGCCATGTGAAACTGATGTTTTTAATGGGTTAAATAATGGCTGTCATGAATTTCATGAC	NM_007859	Dffb	DNA fragmentation factor, beta subunit	biological process|apoptosis|IEA|GO:0006915|MGI|na//molecular function|hydrolase activity|IEA|GO:0016787|MGI|na//cellular component|intracellular|IEA|GO:0005622|MGI|na//molecular function|nuclease activity|IEA|GO:0004518|MGI|na//cellular component|nucleus|IEA|GO:0005634|MGI|na//molecular function|protein binding|IEA|GO:0005515|MGI|na	0	2	4	0	16	0	0	0.02	0.002	0	2e-05	0	22.022	20	mid down	0.68426	-1.46142	3.29072e-07	518.079	355.204	0.45848	-2.1811	1.87226e-27	540.928	247.641	0.39589	-2.52598	3.47282e-26	447.604	177.023	0.78223	-1.27839	0.00346	395.713	309.552	0.64068	-1.56085	5.28165e-16	366.368	234.706	0.80763	-1.23819	0.00165	359.561
A_51_P359800	AAGCGTGACCATGAATACATTTTAATCAGAAGAGGTTTTTTATTTTAGATACTGGCACCC	NM_009131	Clec11a	C-type lectin domain family 11, member a	cellular component|extracellular space|TAS|GO:0005615|MGI|12466851//molecular function|growth factor activity|IEA|GO:0008083|MGI|na//molecular function|nucleic acid binding|IEA|GO:0003676|MGI|na//molecular function|sugar binding|ISS|GO:0005529|MGI|12466851	0	2	4	0	16	0	0	0.02	0.002	0	2e-05	0	22.022	20	mid down	0.60912	-1.6417	2.68428e-10	4957.55	3024.37	0.27616	-3.62109	1.57228e-40	13914.9	3831.47	0.28403	-3.52075	0	26130.2	7440.6	0.82454	-1.2128	0.0021	3685.6	3041.27	0.63749	-1.56864	2.74978e-11	9449.02	6021.36	0.70717	-1.41409	5.635e-11	21477.1
A_51_P135491	GACTACTGTGGAAAGCTTTCTTTTAGTCTCTGTCCTATGTGCATTAGCAAATGTGTCTAT	NM_009805	Cflar	CASP8 and FADD-like apoptosis regulator	biological process|apoptosis|IEA|GO:0006915|MGI|12819136//biological process|apoptosis|ISS|GO:0006915|MGI|12819136//molecular function|caspase activity|IEA|GO:0030693|MGI|na//biological process|induction of apoptosis|IEA|GO:0006917|MGI|na//molecular function|protein binding|IEA|GO:0005515|MGI|na//biological process|proteolysis and peptidolysis|IEA|GO:0006508|MGI|na//biological process|regulation …	0	2	4	0	16	0	0	0.02	0.002	0	2e-05	0	22.022	20	mid down	0.56329	-1.77527	1.02107e-06	213.65	121.388	0.36049	-2.77402	2.6558e-11	234.922	85.5685	0.48169	-2.076	2.11509e-10	174.915	84.1786	0.70312	-1.42223	0.00011	158.741	111.893	0.64519	-1.54993	2.30184e-06	150.631	96.764	0.72699	-1.37553	0.00161	138.004
A_51_P310076	ATTCAGAGCCATTTGTTGTCATCCATTAAGCAGATATAACATGGCAGTGTTAGGGGAAAG	NM_010945	Nsmaf	Neutral sphingomyelinase (N-SMase) activation associated factor	molecular function|death receptor binding|TAS|GO:0005123|MGI|10228161	0	2	4	0	16	0	0	0.02	0.002	0	2e-05	0	22.022	20	mid down	0.58445	-1.71101	1.01602e-08	5555.46	3253.82	0.28948	-3.45445	0	9043.34	2611.35	0.44532	-2.24557	5.17846e-28	8468.02	3774.54	0.78588	-1.27246	0.00198	4244.31	3339.48	0.61982	-1.61337	1.37511e-19	5929.42	3675.1	0.86483	-1.15629	0.00496	6771.28
A_51_P277270	CAGGGTGTCTTCCAACTGAAATCTCAATCTTCGCAGTATATATATTAAAACCAACGAGCA	NM_011252	Rbmx	RNA binding motif protein, X chromosome	molecular function|RNA binding|ISS|GO:0003723|MGI|12466851//biological process|mRNA processing|IEA|GO:0006397|MGI|na//biological process|nuclear mRNA splicing, via spliceosome|IEA|GO:0000398|MGI|na//molecular function|nucleic acid binding|ISS|GO:0003676|MGI|12466851//cellular component|nucleus|ISS|GO:0005634|MGI|12466851//cellular component|ribonucleoprotein complex|IEA|GO:0030529|MGI|na	0	2	4	0	16	0	0	0.02	0.002	0	2e-05	0	22.022	20	mid down	0.66005	-1.51505	2.5806e-15	5544.38	3659.31	0.34461	-2.90181	0	6677.05	2300.45	0.44026	-2.27137	6.50802e-31	3163.16	1393.68	0.82902	-1.20624	0.00189	4151.13	3444.48	0.6636	-1.50694	8.65875e-10	4516.65	2998.09	0.7689	-1.30056	5.79684e-06	2675.59
A_51_P505795	GCCTCCGAATACAAAGTAAAGTACTCCACATCCTGGCTACTTAAAGGACCCCGTGTGAGG	NM_145391	Tapbpl	TAP binding protein-like	cellular component|endoplasmic reticulum|IEA|GO:0005783|MGI|na//cellular component|integral to membrane|IEA|GO:0016021|MGI|na//cellular component|microsome|IEA|GO:0005792|MGI|na	0	2	4	0	16	0	0	0.02	0.002	0	2e-05	0	22.022	20	mid down	0.51174	-1.95411	1.21964e-34	1313.76	672.298	0.28992	-3.44928	0	2326.11	673.412	0.36578	-2.73386	0	1692.76	618.861	0.71524	-1.39813	9.79289e-07	1092.75	780.049	0.56232	-1.77835	2.11967e-26	1644.56	924.757	0.68064	-1.46921	2.6549e-12	1440.04
A_52_P98614	ATCCTCTTTTTCAGAGTTTTCTTTTCATCTCATGCCAGAAAGCCTTGATGTTTGAGAAGA	NM_009209	Slc6a2	Solute carrier family 6 (neurotransmitter transporter, noradrenalin), member 2	molecular function|carrier activity|IEA|GO:0005386|MGI|na//cellular component|integral to membrane|TAS|GO:0016021|MGI|12466851//cellular component|integral to plasma membrane|IEA|GO:0005887|MGI|na//cellular component|membrane|IEA|GO:0016020|MGI|na//biological process|neurotransmitter transport|IDA|GO:0006836|MGI|11805341//molecular function|neurotransmitter:sodium symporter activity|IEA|GO:000532…	0	2	0	0	16	32	0	0.02	0	0	2e-05	2e-06	50.02	13	mid down	0.48833	-2.04781	0.07163	7.39678	3.63038	0.25793	-3.87703	2.78684e-18	106.815	27.241	0.86681	-1.15365	0.29541	83.1483	71.4952	0.62369	-1.60335	0.38067	6.70794	3.80973	0.6485	-1.54202	0.0001	76.6333	49.5665	0.52902	-1.89028	0.00271	68.881
A_52_P771081	CCTGTTTCAATGTCAAGTGAAAGAATTCTGCTTTCATTCTTATGACAGTTTTCTGAAAGG	AK032964	6720482D04	Transcribed locus		0	2	0	0	16	32	0	0.02	0	0	2e-05	2e-06	50.02	13	mid down	0.96206	-1.03944	0.90229	56.7684	50.1763	0.4064	-2.46064	1.47848e-14	252.262	101.084	0.67495	-1.48159	2e-05	251.594	170.853	1.05085	1.05085	0.88534	41.2799	41.1317	0.44995	-2.22247	7.7184e-30	173.096	78.227	0.55241	-1.81025	1e-05	197.317
A_52_P818828	TTCTAAATGTTGTCTAATATTCTAGCATGATATACTGACTTTCACGCTGGACTCTTTCTC	AK033846		Transcribed locus		0	2	0	0	16	32	0	0.02	0	0	2e-05	2e-06	50.02	13	mid down	0.92753	-1.07813	0.65955	11.2192	10.4411	0.41964	-2.38302	5.35433e-13	50.8389	21.2472	0.69337	-1.44224	0.00022	57.6195	39.7925	0.66711	-1.49901	0.06843	8.84747	5.92765	0.41988	-2.38163	0.00037	36.0643	14.5802	0.59389	-1.68382	0.00086	38.2839
A_51_P500300	CAACTCAGTTAGTTCTTTCTAGATGTATGTATGAAGAGAGTACTATCTTATACTGCTTCC	AK034805	Zmynd11	Zinc finger, MYND domain containing 11	molecular function|DNA binding|ISS|GO:0003677|MGI|12466851//biological process|cell proliferation|ISS|GO:0008283|MGI|12466851//biological process|cellular physiological process|ISS|GO:0050875|MGI|12466851//biological process|negative regulation of transcription from RNA polymerase II promoter|ISS|GO:0000122|MGI|12466851//cellular component|nucleus|ISS|GO:0005634|MGI|12466851//biological process|p…	0	2	0	0	16	32	0	0.02	0	0	2e-05	2e-06	50.02	13	mid down	0.52067	-1.92062	0.04046	81.1619	34.7645	0.42601	-2.34735	3.35074e-14	153.636	64.8239	0.5729	-1.74552	2.46804e-08	217.841	124.357	0.91013	-1.09875	0.75958	61.9722	50.1917	0.56753	-1.76202	0.00017	109.398	59.591	0.64757	-1.54424	0.00023	178.352
A_52_P1164065	CACACTAGGGGGTATACAACAGTAATATCAAAACTTCTAGAATGTTCTATAAGGAAGAAG	AK046743	Dclk1			0	2	0	0	16	32	0	0.02	0	0	2e-05	2e-06	50.02	13	mid down	0.74566	-1.34109	0.22325	20.924	15.1602	0.19317	-5.17673	7.4259e-31	174.865	33.8755	0.55867	-1.78996	4.27213e-26	160.13	89.4637	1.04193	1.04193	0.6156	19.7316	20.5183	0.50455	-1.98198	2.0455e-07	118.515	59.6914	0.47324	-2.11308	1.07366e-32	128.983
A_52_P502357	CTCACTAGTGAAGACACCATAGAGTATGAAACTTATTGTAACTCTTTTTAAGTCAGTGTC	AK048966	C230086J09Rik			0	2	0	0	16	32	0	0.02	0	0	2e-05	2e-06	50.02	13	mid down	1.21726	1.21726	0.31777	37.9264	44.7582	0.41551	-2.40665	0.00124	166.34	63.52	0.52615	-1.90059	1.49561e-14	215.558	112.845	1.2467	1.2467	0.29655	26.7384	32.469	0.63078	-1.58534	1.19233e-06	109.38	68.3268	0.44729	-2.2357	5.55027e-18	161.467
A_52_P1100423	GCCAATATTGATATTTAAATAGGCTGTTACATATGTACTCCAAATCTCAGTTAGCCCTAC	AK083723	Vcan			0	2	0	0	16	32	0	0.02	0	0	2e-05	2e-06	50.02	13	mid down	0.65734	-1.52129	0.11399	18.0323	11.8879	0.14513	-6.89031	7.73482e-08	75.091	9.9151	0.61329	-1.63055	0.00092	32.3389	19.8818	1.10161	1.10161	0.35087	14.9191	16.342	0.54278	-1.84237	0.00233	52.4557	26.9128	0.25685	-3.89329	1.29284e-12	26.0953
A_52_P1044655	CGGCAGGCTTTAGGTTGTCTATGTAAATGAGTTCATATGGGTACATAACATAGCAAGGTC	AK087780	Vcan	Versican	molecular function|calcium ion binding|IEA|GO:0005509|MGI|na//biological process|cell adhesion|IEA|GO:0007155|MGI|na//cellular component|extracellular matrix (sensu Metazoa)|IDA|GO:0005578|MGI|14620382//molecular function|hyaluronic acid binding|IEA|GO:0005540|MGI|na//molecular function|sugar binding|IEA|GO:0005529|MGI|na	0	2	0	0	16	32	0	0.02	0	0	2e-05	2e-06	50.02	13	mid down	0.61383	-1.62912	0.00165	31.7139	19.1954	0.23937	-4.17755	2.47837e-17	106.124	25.3214	0.94035	-1.06344	0.49983	46.0292	43.4036	0.76796	-1.30215	0.01468	23.7888	18.1317	0.51692	-1.93455	4.032e-18	72.2902	37.319	0.49668	-2.01336	1.74708e-13	34.0772
A_51_P257175	GAACTTCTTTGCTCCTATATCTTTAAGTCTTCTCTTAGGTCAGGGTAGTCCAACTACTAG	NM_001033177	Krt76	Keratin 76		0	2	0	0	16	32	0	0.02	0	0	2e-05	2e-06	50.02	13	mid down	0.57515	-1.73867	0.00229	52.5557	28.9241	0.28621	-3.49388	7.45772e-35	113.662	32.4531	0.75543	-1.32375	0.09395	16.6741	12.7348	0.9551	-1.04701	0.56606	135.733	128.563	0.51441	-1.94398	2.27378e-13	87.1265	45.0192	0.3065	-3.26267	7e-05	5.81468
A_52_P168953	TGAAAGGCATCTTATGGATGTGCTCAACCTTATTACTAACCCATGCACTACATCAAGCCA	NM_001081249	Vcan	Versican	molecular function|calcium ion binding|IEA|GO:0005509|MGI|na//biological process|cell adhesion|IEA|GO:0007155|MGI|na//cellular component|extracellular matrix (sensu Metazoa)|IDA|GO:0005578|MGI|14620382//molecular function|hyaluronic acid binding|IEA|GO:0005540|MGI|na//molecular function|sugar binding|IEA|GO:0005529|MGI|na	0	2	0	0	16	32	0	0.02	0	0	2e-05	2e-06	50.02	13	mid down	0.76021	-1.31543	0.00106	323.321	243.872	0.4259	-2.34798	2.4589e-14	463.419	196.988	0.93754	-1.06662	0.52401	184.457	173.446	0.85694	-1.16694	0.05154	251.764	214.639	0.6461	-1.54776	4.47786e-07	336.964	217.059	0.4848	-2.06271	1.65479e-24	151.098
A_52_P26991	ATGTGTATGATGTATTGTATTTAGACCATACCCGTGACCGTTTCTTTTTACTAGCTCAAA	NM_001111053	Dclk1	Doublecortin-like kinase 1	molecular function|ATP binding|IEA|GO:0005524|MGI|na//biological process|cell differentiation|IEA|GO:0030154|MGI|na//biological process|development|IEA|GO:0007275|MGI|na//biological process|intracellular signaling cascade|IEA|GO:0007242|MGI|na//molecular function|kinase activity|IEA|GO:0016301|MGI|na//biological process|neurogenesis|IEA|GO:0007399|MGI|na//biological process|protein amino acid pho…	0	2	0	0	16	32	0	0.02	0	0	2e-05	2e-06	50.02	13	mid down	0.69702	-1.43469	0.15595	262.078	158.963	0.29839	-3.35129	1.77319e-18	1501.85	443.694	0.53764	-1.85997	4.31912e-15	1709.64	917.184	0.91629	-1.09136	0.74582	198.666	167.186	0.45896	-2.17884	2.31214e-43	1036.86	475.935	0.43386	-2.30487	1.70833e-14	1446.05
A_52_P247537	CTGATCTCTATGAATTAGAGGATATTTTGTTCTTCATGATGAGTTTTCATTCTAGCCAGG	AK053080	Uty	Ubiquitously transcribed tetratricopeptide repeat gene, Y chromosome	molecular function|binding|IEA|GO:0005488|MGI|na//cellular component|membrane|ISS|GO:0016020|MGI|12466851//cellular component|nucleus|IEA|GO:0005634|MGI|na//molecular function|receptor activity|ISS|GO:0004872|MGI|12466851//biological process|transport|ISS|GO:0006810|MGI|12466851//molecular function|transporter activity|ISS|GO:0005215|MGI|12466851	0	2	0	0	16	32	0	0.02	0	0	2e-05	2e-06	50.02	13	mid down	0.54321	-1.8409	1e-05	774.576	410.295	0.44284	-2.25815	2.5219e-07	1470.3	638.294	0.59711	-1.67474	3.9853e-08	1523.05	900.524	0.91439	-1.09363	0.46012	573.851	522.316	0.55261	-1.80959	1.6494e-09	998.383	543.459	0.61208	-1.63378	2.09419e-11	1259.38
A_52_P680949	GGATCAGCTCTTTCCATTTCTGACCACATCACAGTTCATAGACTCGAATAACAGTTTGAT	NM_177546	Pcyt1b	Phosphate cytidylyltransferase 1, choline, beta isoform	molecular function|choline-phosphate cytidylyltransferase activity|IEA|GO:0004105|MGI|na//molecular function|nucleotidyltransferase activity|IEA|GO:0016779|MGI|na//biological process|phospholipid biosynthesis|IEA|GO:0008654|MGI|na//molecular function|transferase activity|IEA|GO:0016740|MGI|na	0	2	0	0	16	32	0	0.02	0	0	2e-05	2e-06	50.02	13	mid down	0.55565	-1.79968	1.64722e-06	355.622	199.898	0.28009	-3.57032	0	1025.76	286.59	0.51058	-1.95857	1.02227e-28	646.218	329.997	0.76036	-1.31516	0.00403	296.906	225.748	0.55212	-1.81119	1.1065e-18	715.42	394.846	0.52198	-1.91577	2.94274e-26	545.696
A_52_P83363	AATTTGGATATTTCCTGTGTTTTGCAAACCGTTCACTTTCTAATTTGGATTCTTCCTGCG	AK015025	Garnl1			0	2	4	0	16	32	0	0.02	0.002	0	2e-05	2e-06	54.022	33	mid down	0.606	-1.65016	0.0229	114.406	68.8743	0.36783	-2.71864	2.6145e-27	281.821	103.752	0.44296	-2.25756	5.85439e-15	214.996	94.5254	0.75069	-1.33211	0.07134	86.5024	65.1237	0.62599	-1.59747	8e-05	196.304	121.888	0.51489	-1.94215	5.2663e-16	175.097
A_51_P140524	ATTTTCTTGGAATTCAGCATTATTCGAATTGTGGTTACCTCACTTTTTATTGCTGCTCTG	AK029036	Transcribed locus, strongly similar to XP_001719835.1 PREDICTED: similar to neuron navigator 3, partial [Homo sapiens]	Transcribed locus, strongly similar to XP_001719835.1 PREDICTED: similar to neuron navigator 3, partial [Homo sapiens]		0	2	4	0	16	32	0	0.02	0.002	0	2e-05	2e-06	54.022	33	mid down	0.52333	-1.91086	0.05126	46.8943	21.4012	0.24261	-4.12183	4.78687e-09	49.3096	11.4737	0.2688	-3.72018	4e-05	18.0018	4.88238	0.80428	-1.24334	0.32859	29.9816	22.8549	0.37508	-2.66612	2.29681e-09	35.5891	13.6571	0.51385	-1.94607	1.56286e-07	17.2453
A_52_P386682	CCTAGGTGATGCTGTCTTACATACAGCCTAAGACAGTCCTCTGAAAATGGCTTACTCTGT	AK033609	Pcgf3	Polycomb group ring finger 3		0	2	4	0	16	32	0	0.02	0.002	0	2e-05	2e-06	54.022	33	mid down	1.0547	1.0547	0.60479	23.3112	24.7537	0.31653	-3.1593	7.0436e-06	29.2245	8.85001	0.37683	-2.6537	3e-05	23.8628	8.75269	0.88156	-1.13435	0.13094	19.6574	17.3479	0.59465	-1.68166	0.00411	16.8453	9.70068	0.30341	-3.29588	3.95376e-06	19.341
A_52_P754957	GCTGTTTCCTTAAGGAAGGAAATTTCAGTTTGCAGTACCGAAATTTTCTTTAAGATAGCA	AK042279				0	2	4	0	16	32	0	0.02	0.002	0	2e-05	2e-06	54.022	33	mid down	0.63181	-1.58276	0.12692	38.5009	22.8659	0.45198	-2.21251	0.00115	87.284	36.7389	0.41783	-2.39331	7.63807e-22	101.646	42.1945	0.90822	-1.10105	0.76203	28.7316	24.3424	0.51663	-1.93564	1.73068e-06	58.0347	28.6566	0.48171	-2.07595	3.07008e-10	76.6262
A_52_P1172265	TCTAACACCAAAATAGACACACTTCAAACTAGTAGGAAACTAACACATCAACTCAATAGG	AK053084	Transcribed locus, moderately similar to NP_766305.2 checkpoint with forkhead and ring finger domains [Mus musculus]	Transcribed locus, moderately similar to NP_766305.2 checkpoint with forkhead and ring finger domains [Mus musculus]		0	2	4	0	16	32	0	0.02	0.002	0	2e-05	2e-06	54.022	33	mid down	1.14245	1.14245	0.57013	27.1101	32.2442	0.47611	-2.10037	5.94866e-07	68.9628	32.3854	0.27333	-3.65863	0	76.2829	20.8023	0.78966	-1.26637	0.32389	22.109	18.0895	0.59058	-1.69325	3e-05	46.4728	27.182	0.52451	-1.90652	0.00028	64.4744
A_52_P296026	TATCTGGGTAACAAGAAACGAGTTTTACAAAATAAGTGAATTATTTGATCACACATTAAG	AK080429	8430419K02Rik	RIKEN cDNA 8430419K02 gene		0	2	4	0	16	32	0	0.02	0.002	0	2e-05	2e-06	54.022	33	mid down	0.85541	-1.16903	0.30672	10.4801	8.97864	0.23493	-4.25661	0.00013	51.6603	10.8164	0.43049	-2.32295	0.00389	99.4549	49.7965	0.8187	-1.22146	0.33259	7.91729	6.56434	0.46467	-2.15206	0.00337	36.1828	15.1972	0.29013	-3.4467	2.81527e-31	45.16
A_51_P369657	ACATGACCAAGTTTTCAGGTTACGAATGTTAAACTTCATTTACTAGAACCAATGACCATG	AK083533	AW146242	Expressed sequence AW146242		0	2	4	0	16	32	0	0.02	0.002	0	2e-05	2e-06	54.022	33	mid down	0.66294	-1.50844	0.10739	19.5728	12.537	0.3801	-2.63087	3.15358e-19	40.5938	15.4366	0.43406	-2.30385	7.84349e-14	27.1306	11.7797	0.73607	-1.35857	0.03728	15.7184	11.3659	0.4501	-2.22173	2.25147e-17	27.2788	12.2111	0.6152	-1.62549	4.33109e-07	21.0044
A_51_P241368	TTTTATACCAAATTTTAGGGTTTTAGTAATTACTTATTATGTCCTCATAAAAAGACATCA	AK084691		Transcribed locus		0	2	4	0	16	32	0	0.02	0.002	0	2e-05	2e-06	54.022	33	mid down	0.40175	-2.48913	0.11039	102.269	20.915	0.28564	-3.50095	2e-05	165.359	40.315	0.38843	-2.57449	8.0929e-35	249.525	96.8632	0.8171	-1.22383	0.73437	75.9097	38.7784	0.36611	-2.73139	3.77406e-08	112.236	37.7795	0.57853	-1.72851	0.00044	191.395
A_52_P1116491	TTCCTCATCAGAGTCTGTATTCCACTCTTAAACGAGCTATTTAGCCGCATAAAATGAAAA	AK086916	Tor1aip1	Torsin A interacting protein 1		0	2	4	0	16	32	0	0.02	0.002	0	2e-05	2e-06	54.022	33	mid down	0.51774	-1.93145	0.00915	58.1448	26.8506	0.35835	-2.79057	1.3442e-16	123.363	42.9613	0.33771	-2.96114	1.81137e-19	142.342	47.4044	0.70362	-1.42121	0.17063	48.5802	31.1753	0.5408	-1.84912	0.00137	78.6341	39.3881	0.48422	-2.06519	5.36293e-14	112.251
A_52_P627327	GTGGAAGAGGAAGTACTTATACTGTACAAGAAGGTTAGATTTGCACAGTCTACTGGGTAG	AK122404	Nav3	Neuron navigator 3	molecular function|ATP binding|IEA|GO:0005524|MGI|na//biological process|biological process unknown|ND|GO:0000004|MGI|na//cellular component|nuclear membrane|IDA|GO:0005635|MGI|12062803//cellular component|nucleus|IDA|GO:0005634|MGI|12062803	0	2	4	0	16	32	0	0.02	0.002	0	2e-05	2e-06	54.022	33	mid down	0.79513	-1.25765	0.10411	1745.54	1351.3	0.40426	-2.47368	2.01926e-11	1583.89	636.207	0.42714	-2.34117	2.51529e-40	602.17	257.182	0.98764	-1.01251	0.93462	1373.8	1335.67	0.60407	-1.65545	3.08788e-12	1060.85	639.077	0.63895	-1.56507	5.96549e-12	497.151
A_51_P428297	GCTTGGTAGCTGAGCTGTGCCAAACTGTGTAGTCTCATTATATAATAAGTACTACACAGT	BC100410	1700084M14Rik	RIKEN cDNA 1700084M14 gene		0	2	4	0	16	32	0	0.02	0.002	0	2e-05	2e-06	54.022	33	mid down	0.43263	-2.31147	0.05857	21.0697	9.30955	0.19592	-5.10415	2.86516e-28	112.882	22.063	0.28267	-3.53776	9.36167e-30	41.3522	11.7087	0.57608	-1.73588	0.01244	13.2883	7.86303	0.59109	-1.6918	1.23612e-15	75.7158	44.7461	0.63553	-1.5735	2.12514e-10	30.1394
A_52_P84814	AGTCCAGAAGGGGGTTAATTCCCTCATGAGCACCATGCTTCAGAATGGAGATGAAGAAAA	ENSMUST00000079228	Prl2c3			0	2	4	0	16	32	0	0.02	0.002	0	2e-05	2e-06	54.022	33	mid down	0.82391	-1.21372	0.04976	73563.1	60404.6	0.39833	-2.51047	0	76806.5	30595.9	0.35708	-2.80052	5.72698e-33	4360.15	1555.17	0.86694	-1.15348	0.02131	60327.8	52257.8	0.54855	-1.823	2.92998e-12	50531.6	27749.2	0.27209	-3.6753	0	3612.93
A_52_P380895	AGTGAATGACCTCTGTCTGAATGTACTTGAACTTGGAAGAGTTCTTTTAAGCCCTTAGAG	NM_001033711	Evi2a	Ecotropic viral integration site 2a	cellular component|extracellular space|TAS|GO:0005615|MGI|12466851//cellular component|integral to membrane|TAS|GO:0016021|MGI|12466851	0	2	4	0	16	32	0	0.02	0.002	0	2e-05	2e-06	54.022	33	mid down	0.77105	-1.29694	0.04584	76.6714	59.7383	0.19916	-5.02111	0	378.541	75.5112	0.11823	-8.45837	2.62884e-42	374.505	44.4567	0.94856	-1.05423	0.72733	58.8691	56.1835	0.37129	-2.69328	0	258.834	96.1037	0.42256	-2.36653	4.31717e-38	300.537
A_52_P290457	ATGGAACCATAACTATTTTCAGATGTGAACTAGTAACCAGATCTAGTCGATCAACTCTGG	NM_007400	Adam12	A disintegrin and metallopeptidase domain 12 (meltrin alpha)	biological process|cell adhesion|IEA|GO:0007155|MGI|na//cellular component|extracellular matrix (sensu Metazoa)|IEA|GO:0005578|MGI|na//molecular function|hydrolase activity|IEA|GO:0016787|MGI|na//cellular component|integral to membrane|TAS|GO:0016021|MGI|12466851//molecular function|metalloendopeptidase activity|IEA|GO:0004222|MGI|na//molecular function|metallopeptidase activity|IEA|GO:0008237|MG…	0	2	4	0	16	32	0	0.02	0.002	0	2e-05	2e-06	54.022	33	mid down	0.99637	-1.00364	0.97989	93.951	93.3791	0.26823	-3.72808	1.44465e-22	130.371	34.5061	0.23363	-4.28027	3.64161e-33	813.65	186.813	1.18172	1.18172	0.2242	66.8605	78.3816	0.5647	-1.77085	3.6074e-14	86.1051	48.8887	0.64405	-1.55268	2e-05	641.269
A_51_P141546	TGATAGTCTTGAAGATGCATGGGGCCTTCATGCTTGCCTTTGACTTGAAGGATGAGAAGA	NM_011016	Orm2	Orosomucoid 2	biological process|acute-phase response|IEA|GO:0006953|MGI|na//cellular component|extracellular space|TAS|GO:0005615|MGI|12466851//biological process|transport|IEA|GO:0006810|MGI|na//molecular function|transporter activity|IEA|GO:0005215|MGI|na	0	2	4	0	16	32	0	0.02	0.002	0	2e-05	2e-06	54.022	33	mid down	0.52938	-1.889	0.22347	5.32272	2.91209	0.2128	-4.69933	8.98831e-12	55.0442	11.9577	0.33405	-2.99353	2.99933e-09	71.3266	23.6686	0.7796	-1.2827	0.74856	3.07464	2.95239	0.50279	-1.98889	5.52552e-07	30.026	15.2654	0.45801	-2.18334	1.13935e-32	66.4458
A_51_P312779	TTCCAACTCCAGAAAACAAGGAACAAGCCAGGCTCACACACTATGCAGCTCTTCTGAAAT	NM_011954	Prl2c4	Prolactin family 2, subfamily c, member 4	cellular component|extracellular region|IEA|GO:0005576|MGI|na//molecular function|hormone activity|IEA|GO:0005179|MGI|na	0	2	4	0	16	32	0	0.02	0.002	0	2e-05	2e-06	54.022	33	mid down	0.86939	-1.15023	0.11958	73362.4	63455.3	0.39729	-2.51707	0	72669.5	28874.3	0.38208	-2.61729	2.89877e-37	4242.28	1619.45	0.89545	-1.11675	0.14717	54028.7	48254.1	0.53274	-1.87709	2.08132e-19	48051	25580	0.29663	-3.37117	0	3464.06
A_52_P188134	ATGACTTGAGCAGGGAAAAGTTAACAGAGCAACAAACCCAGAAACCATGACTTGTGTGGG	NM_025401	Ubl5	Ubiquitin-like 5	biological process|protein modification|IEA|GO:0006464|MGI|na//biological process|ubiquitin cycle|IEA|GO:0006512|MGI|na	0	2	4	0	16	32	0	0.02	0.002	0	2e-05	2e-06	54.022	33	mid down	0.89134	-1.12191	0.31007	87.7336	76.906	0.44583	-2.243	6.5607e-30	203.206	90.5905	0.38822	-2.57587	9.43533e-20	215.705	83.7788	0.85554	-1.16886	0.21766	62.4834	52.2604	0.60214	-1.66074	1.79585e-07	129.454	77.6263	0.57599	-1.73615	1.16281e-24	172.548
A_51_P443344	AATTATACATTACTGAAATGTCTGAAACTGAAAACATTTACTCACCTATGTTTTAGCAAG	NM_029344	Acyp2	Acylphosphatase 2, muscle type	molecular function|acylphosphatase activity|IEA|GO:0003998|MGI|na//molecular function|calcium ion binding|ISS|GO:0005509|MGI|12466851//molecular function|hydrolase activity|IEA|GO:0016787|MGI|na	0	2	4	0	16	32	0	0.02	0.002	0	2e-05	2e-06	54.022	33	mid down	0.94366	-1.0597	0.42369	416.579	392.337	0.48867	-2.04635	1.61848e-11	2177.72	1055.43	0.38241	-2.61498	4.17496e-27	1053.49	400.581	0.87574	-1.14189	0.172	310.33	272.85	0.61588	-1.62369	1.32449e-06	1453.53	884.587	0.65329	-1.53071	1.44689e-07	811.768
A_52_P252953	AAGTCTCCTGTGAATTTCCTAACAAGTCTAAAGTCTGTATTTCTAGAAGGAGGAAAATGA	NM_053144	Pcdhb19	Protocadherin beta 19	molecular function|calcium ion binding|IEA|GO:0005509|MGI|na//biological process|cell adhesion|IEA|GO:0007155|MGI|na//cellular component|extracellular space|TAS|GO:0005615|MGI|12466851//biological process|homophilic cell adhesion|ISS|GO:0007156|MGI|12466851//cellular component|integral to membrane|TAS|GO:0016021|MGI|12466851//cellular component|membrane|ISS|GO:0016020|MGI|12466851//molecular func…	0	2	4	0	16	32	0	0.02	0.002	0	2e-05	2e-06	54.022	33	mid down	0.47889	-2.08818	0.31389	5.88324	2.88302	0.4028	-2.4826	0.00186	26.6289	10.0789	0.22019	-4.54149	3e-05	37.0643	7.9731	0.95117	-1.05134	0.85933	5.69632	5.53509	0.57968	-1.72509	0.0003	16.5047	9.42638	0.50036	-1.99857	3.99777e-14	28.6751
A_52_P502717	ACTCTGGAGCAGATAGACCTCATTCGCAGAATATGTGCCTCTTATTCTGAGCTGGAACTT	NM_176913	Dpep2	Dipeptidase 2	molecular function|exopeptidase activity|IDA|GO:0008238|MGI|12738806	0	2	4	0	16	32	0	0.02	0.002	0	2e-05	2e-06	54.022	33	mid down	0.65362	-1.52995	0.01332	15.2899	9.88056	0.25435	-3.93154	1.25692e-11	30.8812	7.94933	0.18298	-5.46509	1.89055e-39	68.0631	12.435	0.69331	-1.44236	0.02983	11.2166	7.91771	0.62722	-1.59433	0.00395	23.4567	15.0176	0.39628	-2.52346	1.29597e-26	56.0613
A_52_P130165	ATTTGGATCAACACTGCTGAAAATATTTTTCCTTTCAAGTTCTATCACTGTAAGGATGGG	CA889305	Rftn2	Raftlin family member 2		0	2	4	0	16	32	0	0.02	0.002	0	2e-05	2e-06	54.022	33	mid down	0.61829	-1.61737	4.12426e-06	24.6158	15.1569	0.32186	-3.10696	4.21498e-06	32.6853	10.2364	0.40766	-2.45305	1.49125e-08	32.4148	13.037	0.87588	-1.14171	0.46182	16.3427	13.9192	0.56118	-1.78196	0.00283	23.8595	12.7184	0.62746	-1.59373	0.00019	30.5662
A_52_P570266	GGAACTTCTTGAGGAAACTGTGCAGGCCATGGAGGTGGAATGAAGTGGCCTGAGATGTAG	NM_013640	Psmb10	Proteasome (prosome, macropain) subunit, beta type 10	cellular component|cytosol|IEA|GO:0005829|MGI|na//molecular function|endopeptidase activity|IEA|GO:0004175|MGI|na//molecular function|hydrolase activity|IEA|GO:0016787|MGI|na//molecular function|peptidase activity|IEA|GO:0008233|MGI|na//cellular component|proteasome core complex (sensu Eukaryota)|IEA|GO:0005839|MGI|na//molecular function|threonine endopeptidase activity|IEA|GO:0004298|MGI|na//bio…	0	2	4	0	16	32	0	0.02	0.002	0	2e-05	2e-06	54.022	33	mid down	0.79256	-1.26173	3e-05	10766.2	8525.14	0.47133	-2.12165	4.27387e-18	11461	5378.86	0.32952	-3.03468	4.83064e-35	7678.46	2525.59	0.90369	-1.10658	0.0626	8128.76	7343.28	0.63749	-1.56866	1.58891e-11	7865.2	5009.33	0.59648	-1.67651	5.37057e-13	6463.67
A_51_P382732	TGGGAACTCAAGATGGAGATGTGTCTCAAAACAAACAGTCGTGAACTTGAAAGAAGTGGT	NM_026113	Gtf3c6	General transcription factor IIIC, polypeptide 6, alpha		0	2	4	0	16	32	0	0.02	0.002	0	2e-05	2e-06	54.022	33	mid down	0.71986	-1.38917	7.88364e-07	4274.79	3085.41	0.433	-2.30949	2.6607e-19	5221.46	2262.94	0.44927	-2.22583	7.87951e-18	2788.35	1248.02	0.84596	-1.18209	0.01518	3282.5	2780.98	0.65266	-1.53218	1.51901e-06	3556.5	2313.4	0.64465	-1.55122	8.09436e-09	2264.01
A_52_P511450	AACCCTCTGGACTATCTAGTGAGTGAATTATCTACCATAAAAAATGTCCCTGATATAATC	NM_181852	Prl2c5	Prolactin family 2, subfamily c, member 5	molecular function|hormone activity|IEA|GO:0005179|MGI|na	0	2	4	0	16	32	0	0.02	0.002	0	2e-05	2e-06	54.022	33	mid down	0.80789	-1.23779	0.01056	83185.5	67313.5	0.44309	-2.25686	1.38647e-22	82940.6	36723.8	0.38603	-2.59049	0	5098.23	1968.18	0.84191	-1.18777	0.00322	63379.3	53332.1	0.54367	-1.83937	2.05801e-10	55828.1	30218	0.29776	-3.35841	0	4171.35
A_52_P244126	AAGAAGTGCCTGGTTTCTATGGAGAAAGTGGCAAGGTTAGAACAAAAGCATGCCTTGGAG	AK013119	Rcbtb2			0	2	4	0	16	32	0	0.02	0.002	0	2e-05	2e-06	54.022	33	mid down	0.60211	-1.66083	2.45214e-12	743.748	446.377	0.29349	-3.40723	2.47562e-40	1151.42	335.729	0.27325	-3.65969	0	910.678	248.666	0.79776	-1.2535	1e-05	569.725	454.488	0.63957	-1.56356	3.18107e-11	778.078	497.866	0.6648	-1.50421	1.9211e-13	762.869
A_52_P209973	CTCCTGGGCATAATTATCTGTACATTTGAGAGGAATGTATGATCTCTTGTGTGGAATGCC	AK083578	5730453I16Rik	RIKEN cDNA 5730453I16 gene	biological process|mRNA processing|IEA|GO:0006397|MGI|na//biological process|nuclear mRNA splicing, via spliceosome|IEA|GO:0000398|MGI|na//molecular function|nucleic acid binding|ISS|GO:0003676|MGI|12466851	0	2	4	0	16	32	0	0.02	0.002	0	2e-05	2e-06	54.022	33	mid down	0.51666	-1.93552	4.36335e-08	79.8964	40.8098	0.41277	-2.42268	4.83322e-21	66.6133	27.4589	0.46824	-2.13566	0.00018	41.0225	18.7341	0.66737	-1.49841	1.40508e-06	63.6585	42.5915	0.57261	-1.74639	5.30517e-13	46.0021	26.269	0.48872	-2.04618	0.0003	31.8363
A_52_P411430	AGACTCGCTTTGAATTCATGAGAAAGAAGAGTGTGAAACAAGAAGCAAAGATCGGGTTGG	AK086852	546100	Hypothetical LOC546100		0	2	4	0	16	32	0	0.02	0.002	0	2e-05	2e-06	54.022	33	mid down	0.57679	-1.73372	2.3336e-16	588.041	338.301	0.40398	-2.47536	6.12686e-21	652.298	263.011	0.18081	-5.53069	0	410.127	74.0217	0.70434	-1.41978	1.62237e-08	440.61	310.842	0.60243	-1.65995	3.28049e-21	411.54	247.918	0.49856	-2.00577	3.3994e-33	334.246
A_52_P46588	GAATGTAAAGATAACACATGATCATATTAGCTCAGCAAGAAAAAGGAGTTTTCTGATCCC	AK163124	A630072M18Rik	RIKEN cDNA A630072M18 gene		0	2	4	0	16	32	0	0.02	0.002	0	2e-05	2e-06	54.022	33	mid down	0.52843	-1.8924	1.1923e-15	279.051	147.565	0.34212	-2.92295	0	346.532	118.417	0.23761	-4.20849	2.2683e-34	332.315	78.8751	0.7169	-1.3949	0.00132	212.258	152.274	0.54588	-1.8319	2.75039e-14	233.08	127.066	0.4515	-2.21484	7.45172e-19	274.308
A_51_P117739	GGCTGGCAAAGTCCAAGGGCAATGCTCATGAGTTATTGTGCTTCTTTCTTATGCGGAATT	NM_010216	Figf	C-fos induced growth factor	biological process|angiogenesis|IEA|GO:0001525|MGI|na//biological process|cell differentiation|IEA|GO:0030154|MGI|na//biological process|cell proliferation|IDA|GO:0008283|MGI|8876195//biological process|development|IEA|GO:0007275|MGI|na//cellular component|extracellular region|IDA|GO:0005576|MGI|8876195//molecular function|growth factor activity|IDA|GO:0008083|MGI|8876195//cellular component|memb…	0	2	4	0	16	32	0	0.02	0.002	0	2e-05	2e-06	54.022	33	mid down	0.55495	-1.80196	5.13656e-19	6800.62	3763.92	0.30523	-3.27624	8.47769e-28	9579.04	2905.09	0.30368	-3.29299	1.36959e-34	12927.3	3917.01	0.77562	-1.28929	1e-05	5323.31	4124.16	0.65437	-1.52819	3.73297e-10	6621.49	4328.23	0.39398	-2.53819	8.23028e-26	10850.6
A_52_P544523	GGGCAAACCCAAGCCTGAAGAGATGAGTTCCAAGACACTGGACTTCGAGATGTTCCTGCC	NM_010858	Myl4	Myosin, light polypeptide 4	molecular function|calcium ion binding|IEA|GO:0005509|MGI|na//cellular component|cytoskeleton|IEA|GO:0005856|MGI|na//biological process|cytoskeleton organization and biogenesis|IEA|GO:0007010|MGI|na//molecular function|motor activity|IEA|GO:0003774|MGI|na//biological process|muscle development|IEA|GO:0007517|MGI|na//cellular component|myosin|IEA|GO:0016459|MGI|na	0	2	4	0	16	32	0	0.02	0.002	0	2e-05	2e-06	54.022	33	mid down	0.63034	-1.58645	1.76927e-07	145.837	92.7045	0.35533	-2.81428	0	217.946	77.4046	0.34365	-2.90994	3.74022e-08	341.179	118.556	0.6796	-1.47145	1.77297e-10	122.529	83.3472	0.51856	-1.92842	1.22215e-11	154.481	79.8153	0.5538	-1.80572	3.05844e-22	252.936
A_51_P487813	ACTCTTTATGTCTTGGCTACAGTACCGAGCTGCATAGATTCCATAATAAAGAATAGTACT	NM_016753	Lxn	Latexin	molecular function|enzyme inhibitor activity|IEA|GO:0004857|MGI|na//molecular function|metalloendopeptidase inhibitor activity|IEA|GO:0008191|MGI|na	0	2	4	0	16	32	0	0.02	0.002	0	2e-05	2e-06	54.022	33	mid down	0.63981	-1.56295	2.73592e-17	13234.5	8466.56	0.27401	-3.64949	0	33210.7	9100.35	0.39083	-2.55869	1.24996e-42	32936.8	12869.8	0.83069	-1.20381	0.00043	9919.17	8237.29	0.64883	-1.54124	4.39593e-13	21131.3	13705.3	0.56043	-1.78434	5.05918e-27	26560.4
A_52_P630632	GTATCCTGTGTTCCGAGCTTTCCTGGAGTATCTATACACAGATAACATCAGCCTATCTCC	NM_134083	Rcbtb2	Regulator of chromosome condensation (RCC1) and BTB (POZ) domain containing protein 2	molecular function|protein binding|ISS|GO:0005515|MGI|12466851	0	2	4	0	16	32	0	0.02	0.002	0	2e-05	2e-06	54.022	33	mid down	0.62716	-1.59449	3.77921e-15	8027.82	5037.15	0.23816	-4.19893	0	12598.6	2991.94	0.2398	-4.17018	0	10712.9	2567.28	0.80552	-1.24143	0.00016	5974.07	4814.87	0.62519	-1.59952	2.66038e-18	8270.37	5170.24	0.63229	-1.58155	1.17402e-16	8883.08
A_52_P192071	CTGAAGAACATCCACAGAATAGACTTGAACACAAAGATCCAGAAGTACACCCAGTCCAGC	NM_207653	Cflar	CASP8 and FADD-like apoptosis regulator	biological process|apoptosis|IEA|GO:0006915|MGI|12819136//biological process|apoptosis|ISS|GO:0006915|MGI|12819136//molecular function|caspase activity|IEA|GO:0030693|MGI|na//biological process|induction of apoptosis|IEA|GO:0006917|MGI|na//molecular function|protein binding|IEA|GO:0005515|MGI|na//biological process|proteolysis and peptidolysis|IEA|GO:0006508|MGI|na//biological process|regulation …	0	2	4	0	16	32	0	0.02	0.002	0	2e-05	2e-06	54.022	33	mid down	0.64954	-1.53955	1.94886e-10	147.288	95.0806	0.48248	-2.07263	0.00026	261.117	122.518	0.35961	-2.78077	1.22727e-18	310.196	109.401	0.74019	-1.35101	0.00115	104.531	76.8916	0.60842	-1.6436	1e-05	176.752	105.599	0.58402	-1.71228	3.15152e-09	243.334
A_51_P167313	ACTCTTCCTGAGTTCATGTGTTTCCAACGCTTAGGGAGCCTAATGAAGGCCAATGACTTT	NM_171824	Pgbd5	PiggyBac transposable element derived 5		0	2	4	0	16	32	0	0.01	0.001	0	1e-05	1e-06	54.011	144	mid up	1.88527	1.88527	1.8558e-09	125.149	239.502	4.2307	4.2307	0	215.823	911.916	2.86173	2.86173	0	134.383	384.731	1.35203	1.35203	2.50015e-06	94.751	128.007	1.53222	1.53222	9.96953e-14	130.275	199.669	2.18874	2.18874	4.3493e-38	104.115
A_52_P11441	CTGTGTAATATGTGGAAAAGACTCAGCATGTTGGTCAAACAATAAACTGTCCTAATTCTC	NM_173781	Rab6b	RAB6B, member RAS oncogene family	molecular function|GTP binding|ISS|GO:0005525|MGI|12466851//molecular function|GTPase activity|ISS|GO:0003924|MGI|12466851//cellular component|Golgi apparatus|ISS|GO:0005794|MGI|12466851//biological process|intracellular protein transport|ISS|GO:0006886|MGI|12466851//biological process|protein transport|ISS|GO:0015031|MGI|12466851//molecular function|protein transporter activity|ISS|GO:0008565|MG…	0	2	4	0	16	32	0	0.01	0.001	0	1e-05	1e-06	54.011	144	mid up	1.40459	1.40459	0.00339	6109.85	8689.85	2.68976	2.68976	1.30022e-27	5689.34	15410.6	3.26847	3.26847	1.71877e-31	8035.38	26487.1	1.34401	1.34401	0.00362	4653.38	6288.54	2.22034	2.22034	7.52083e-18	3790.48	8450.24	2.29465	2.29465	1.37575e-26	6469.36
A_52_P113830	GCCCACCCCAAATCATTCCAAATGCTTCCAAAAGAGTGGAAAATAAAATTTCTCCTTGTG	AK005539	1600025M17Rik	RIKEN cDNA 1600025M17 gene		0	2	0	0	16	0	0	0.01	0	0	1e-05	0	18.01	43	mid up	1.15588	1.15588	0.16956	26.2379	30.5682	2.05429	2.05429	8.86431e-08	36.4756	74.9976	1.52332	1.52332	0.00503	25.9251	39.427	1.04041	1.04041	0.76051	17.8579	18.7928	1.62432	1.62432	4.31995e-09	20.6207	33.4094	1.01163	1.01163	0.93001	14.7128
A_52_P78650	TTTCACAAATGCTAAGCATGTACTCTGCCACGAAGACTGATCCCTAGTCCCCCAAATGTA	AK036419	Cass4	Cas scaffolding protein family member 4		0	2	0	0	16	0	0	0.01	0	0	1e-05	0	18.01	43	mid up	1.24125	1.24125	0.27037	9.66039	12.2332	2.30689	2.30689	6.27666e-06	13.8714	32.7744	1.46602	1.46602	0.00611	11.5934	17.0756	1.20184	1.20184	0.19218	8.53885	10.1925	1.65404	1.65404	0.00092	7.57331	12.348	1.42558	1.42558	0.00507	22.1842
A_52_P883300	TTGCCGCTGCGTTACAGCTTGTCGTCTTAATCTTGAAATGAGACCTGGTTCACTTGATCT	AK053684	E130202H07Rik	Transcribed locus, strongly similar to XP_001478582.1 PREDICTED: hypothetical protein [Mus musculus]		0	2	0	0	16	0	0	0.01	0	0	1e-05	0	18.01	43	mid up	1.18261	1.18261	0.66577	8.08142	10.1653	2.02577	2.02577	0.00138	13.2974	27.9091	1.40761	1.40761	0.21676	19.955	29.5448	0.89091	-1.12244	0.87223	3.02482	2.87821	2.32485	2.32485	0.00422	4.7691	12.003	1.47104	1.47104	0.31785	3.82862
A_52_P140383	GAAAAGGAAAAGACCATATCCTGAAGACAGCGATTTGTTTAGAAGTGTAAATACAGACAG	AK157531	LOC629091	Transcribed locus		0	2	0	0	16	0	0	0.01	0	0	1e-05	0	18.01	43	mid up	1.32696	1.32696	0.07423	32.0403	43.4522	2.30707	2.30707	3.33412e-09	30.6591	70.6168	1.36098	1.36098	0.0051	49.9931	67.7685	1.1289	1.1289	0.33097	26.0816	29.7233	1.86768	1.86768	1.33132e-15	19.8491	37.0501	1.51778	1.51778	0.00705	40.1057
A_52_P368690	ACGATTGAATCCTTGGTCTGAAATATGAGACTCCTGTACTTTTCATTGTTATCATGAGAC	NM_001005421	Amica1	Adhesion molecule, interacts with CXADR antigen 1		0	2	0	0	16	0	0	0.01	0	0	1e-05	0	18.01	43	mid up	0.72579	-1.37782	0.51956	6.27303	4.1572	2.34896	2.34896	0.0037	7.36363	17.0486	1.838	1.838	0.02296	7.76206	13.7728	0.97097	-1.02989	0.91402	5.1605	5.01125	2.38437	2.38437	0.00028	3.57828	8.62862	1.52543	1.52543	0.15818	27.4537
A_51_P302377	GGAGCCAAACAGGATCAAAGAAGACATCACACTCAATCCAGCTGCGACCCAGACCATGAC	NM_008009	Fgfbp1	Fibroblast growth factor binding protein 1	cellular component|extracellular space|TAS|GO:0005615|MGI|12466851	0	2	0	0	16	0	0	0.01	0	0	1e-05	0	18.01	43	mid up	0.89614	-1.1159	0.32346	38.3282	33.9017	2.26803	2.26803	6.28564e-07	38.2584	87.2766	1.74728	1.74728	0.06675	10.6983	18.6609	1.07718	1.07718	0.34467	30.0583	32.3036	1.54802	1.54802	1.33664e-06	25.0227	38.7902	1.23371	1.23371	0.48367	6.10669
A_52_P271140	CCAGCACCCGGGTAGGCCTAGAAGATATTGAATTTGGCTTGGACTGAACCCCAAGGCAGT	NM_026648	Lrrc50	Leucine rich repeat containing 50		0	2	0	0	16	0	0	0.01	0	0	1e-05	0	18.01	43	mid up	0.98505	-1.01518	0.97096	6.78271	6.57983	2.03146	2.03146	0.00022	15.5041	32.1421	2.26375	2.26375	0.03069	8.39405	21.9394	1.2804	1.2804	0.65137	3.31679	3.94917	2.14127	2.14127	0.00048	6.62868	14.83	1.54967	1.54967	0.01381	7.18345
A_51_P288558	CATAACTCCAGAACCGGGTTTGATTTCTCACACCTATTTTTGCCCTATAGTCAAATTACT	NM_027963	Wdr16	WD repeat domain 16		0	2	0	0	16	0	0	0.01	0	0	1e-05	0	18.01	43	mid up	3.18905	3.18905	0.02753	2.96983	8.39269	6.62995	6.62995	6.23349e-31	25.4461	169.783	1.58745	1.58745	0.00815	9.81281	15.4609	1.38771	1.38771	0.02076	270.195	375.662	1.67393	1.67393	0.00114	8.79734	15.0172	0.95321	-1.04908	0.86707	7.39547
A_51_P502535	CTACTATGGGCACAATAATGTGTCCCTATCATGTGTAGCATGCTTAATCATTTGTTTTAA	NM_031386	Tex14	Testis expressed gene 14	molecular function|ATP binding|IEA|GO:0005524|MGI|na//molecular function|kinase activity|IEA|GO:0016301|MGI|na//biological process|protein amino acid phosphorylation|ISS|GO:0006468|MGI|12466851//molecular function|protein kinase activity|ISS|GO:0004672|MGI|12466851//molecular function|protein serine/threonine kinase activity|ISS|GO:0004674|MGI|12466851//molecular function|protein-tyrosine kinase …	0	2	0	0	16	0	0	0.01	0	0	1e-05	0	18.01	43	mid up	1.27281	1.27281	0.37747	12.6364	15.1094	3.06014	3.06014	3.23009e-38	31.1623	95.3989	1.03263	1.03263	0.75302	179.454	184.832	1.01946	1.01946	0.90599	11.3796	11.6673	2.38781	2.38781	3.04363e-12	19.8722	47.742	1.15638	1.15638	0.02116	140.144
A_51_P437906	ATGAATCTAGCCAACTTACTCCACATTGACTCAAACATAAAAATCACCTTGCTTGCTGAA	NM_053227	V1rb4	Vomeronasal 1 receptor, B4	biological process|G-protein coupled receptor protein signaling pathway|ISS|GO:0007186|MGI|12466851//cellular component|integral to membrane|TAS|GO:0016021|MGI|12466851//molecular function|pheromone receptor activity|ISS|GO:0016503|MGI|12466851//molecular function|receptor activity|ISS|GO:0004872|MGI|11116090//molecular function|rhodopsin-like receptor activity|ISS|GO:0001584|MGI|12466851//biolog…	0	2	0	0	16	0	0	0.01	0	0	1e-05	0	18.01	43	mid up	1.24671	1.24671	0.11386	21.5348	27.3003	3.22169	3.22169	1.28744e-09	11.8434	37.647	1.54491	1.54491	0.30583	5.15229	7.64798	1.15972	1.15972	0.22918	17.1083	20.0807	1.77754	1.77754	0.00277	7.58603	13.1952	1	1	1	2.088
A_51_P271136	TTTAGCAGTCACCTCTTCATATCGATTATTGCTACCCACAATTTGACCTCAGAGAATTTT	NM_053228	V1rb7	Vomeronasal 1 receptor, B7	biological process|G-protein coupled receptor protein signaling pathway|ISS|GO:0007186|MGI|12466851//cellular component|integral to membrane|TAS|GO:0016021|MGI|12466851//molecular function|pheromone receptor activity|ISS|GO:0016503|MGI|12466851//molecular function|receptor activity|ISS|GO:0004872|MGI|11116090//molecular function|rhodopsin-like receptor activity|ISS|GO:0001584|MGI|12466851//biolog…	0	2	0	0	16	0	0	0.01	0	0	1e-05	0	18.01	43	mid up	0.97095	-1.02992	0.63636	72.7488	70.4774	3.20877	3.20877	5.17658e-12	25.2195	82.7867	1.82268	1.82268	0.15525	8.35937	17.177	1.05786	1.05786	0.55484	53.5943	56.2097	2.00639	2.00639	1.89372e-15	15.8995	31.9946	1.50669	1.50669	0.0545	5.78649
A_51_P431539	TGGGGGCTAAAGCGGTTGTGTGAGACATACAAAGTCTCTCTATTCCAGTTGATCTTGGAT	AK006434	1700027L20Rik	RIKEN cDNA 1700027L20 gene		0	2	0	0	16	0	0	0.01	0	0	1e-05	0	18.01	43	mid up	0.99147	-1.00861	0.92688	34.1574	34.1269	2.09056	2.09056	0.00224	26.7743	54.8752	1.99487	1.99487	5.93282e-06	10.1312	20.2243	1.16336	1.16336	0.37425	12.5956	15.0524	1.57157	1.57157	7.2533e-08	11.7975	18.5477	0.87977	-1.13666	0.32433	19.8281
A_52_P994653	ATCTGATCGGTGGGAACGTACAAGAGCTTTTAAGTAACTGAGAGTATCTGAAGATTTTTT	AK013357	2810455O05Rik	Transcribed locus		0	2	0	0	16	0	0	0.01	0	0	1e-05	0	18.01	43	mid up	1.88318	1.88318	3.42403e-13	49.8051	94.4966	2.12992	2.12992	2.87858e-16	63.7445	135.544	1.52449	1.52449	0.05788	24.679	37.6443	1.07032	1.07032	0.49554	38.9223	42.0887	1.72828	1.72828	2.72822e-06	36.3827	62.451	1.1257	1.1257	0.35905	18.233
A_52_P771402	CCTAGGGGTCATTAAAGCTCTATATAGTGAATGACTATCCTTACTAGTCTAGAGAGAAAA	AK048476				0	2	0	0	16	0	0	0.01	0	0	1e-05	0	18.01	43	mid up	1.20719	1.20719	0.02253	662.13	801.013	2.06372	2.06372	9.13668e-31	393.771	812.213	0.59487	-1.68105	1.95163e-10	584.051	347.039	1.09798	1.09798	0.22357	496.454	546.713	1.63915	1.63915	3.31172e-17	273.3	448.13	0.86073	-1.1618	0.08912	462.402
A_52_P39756	CTATGGTAGCACATTGTATTTGTTAATGTATAAAACAAATTCTAAAAGGTTGAAAATGTA	NM_001015046	Garnl4	GTPase activating RANGAP domain-like 4		0	2	0	0	16	0	0	0.01	0	0	1e-05	0	18.01	43	mid up	1.60583	1.60583	1.61574e-06	71.3053	115.7	2.29287	2.29287	7.89238e-26	263.746	607.475	1.13172	1.13172	0.43834	508.551	578.783	1.49874	1.49874	0.02357	52.4394	80.0583	1.60398	1.60398	2.44319e-09	163.271	261.951	1.16426	1.16426	0.15364	409.496
A_52_P219473	TTAAGAACCAGATTAAGTTTCCATAGTGTCAGGTATCGCTATGGAAAGAACATAGACTCA	NM_001025779	Cdc6	Cell division cycle 6 homolog (S. cerevisiae)	molecular function|ATP binding|IEA|GO:0005524|MGI|na//biological process|DNA replication|IEA|GO:0006260|MGI|na//biological process|cell cycle|IEA|GO:0007049|MGI|na//molecular function|chromatin binding|IDA|GO:0003682|MGI|14667810//biological process|cytokinesis|IEA|GO:0000910|MGI|na//cellular component|cytoplasm|IDA|GO:0005737|MGI|14667810//biological process|mitosis|IEA|GO:0007067|MGI|na//molecu…	0	2	0	0	16	0	0	0.01	0	0	1e-05	0	18.01	43	mid up	1.71327	1.71327	2.40547e-06	500.042	875.398	2.50449	2.50449	1.58209e-27	409.894	1025.9	1.20979	1.20979	0.0477	576.622	700.207	1.143	1.143	0.2167	401.493	461.777	1.8259	1.8259	1.57692e-18	282.622	516.888	1.02755	1.02755	0.72641	457.756
A_51_P101006	CCTATACACAGTTTTTGAGTATATAGAGAGCGGGATCATTAATCCTCTGCCCAGGAAAGT	NM_001033874	1190002A17Rik	RIKEN cDNA 1190002A17 gene	molecular function|ATP binding|ISS|GO:0005524|MGI|12466851	0	2	0	0	16	0	0	0.01	0	0	1e-05	0	18.01	43	mid up	1.15216	1.15216	0.25564	17.6343	20.3396	2.42669	2.42669	4.42097e-14	60.4055	146.217	1.66183	1.66183	4.84338e-16	83.5594	139.001	1.07508	1.07508	0.46376	16.765	17.9385	1.53801	1.53801	1e-05	39.6123	60.9273	1.20525	1.20525	0.04223	60.9899
A_51_P302520	AAGTCATCAGATCTCTTATTCCTATAGATGAGGAGGCACCATTGAAGAACACATTAAGGG	NM_001083934	Myom1	Myomesin 1	cellular component|cytoskeleton|TAS|GO:0005856|MGI|8618961//biological process|muscle contraction|IPI|GO:0006936|MGI|8618961//biological process|muscle development|IEA|GO:0007517|MGI|na//cellular component|sarcomere|IDA|GO:0030017|MGI|12651156//biological process|striated muscle contraction|IEA|GO:0006941|MGI|na//cellular component|striated muscle thick filament|IEA|GO:0005863|MGI|na//molecular f…	0	2	0	0	16	0	0	0.01	0	0	1e-05	0	18.01	43	mid up	1.53374	1.53374	0.32385	5.84089	9.3535	2.96519	2.96519	4.86422e-15	13.7944	40.7242	1.74496	1.74496	1.03276e-12	27.3738	47.7894	1.39846	1.39846	0.44086	4.45617	6.30899	1.82716	1.82716	3.83485e-06	8.65439	15.6939	1.26922	1.26922	0.04653	18.3588
A_51_P177965	CAAAGGAGGACAACCATCTATAACTTGGTGTCATTGACAACTATATTAATGTTTATCCAG	NM_008902	Pp11r	Placental protein 11 related	biological process|biological process unknown|ND|GO:0000004|MGI|na	0	2	0	0	16	0	0	0.01	0	0	1e-05	0	18.01	43	mid up	1.12548	1.12548	0.6295	20.4712	25.3944	3.22216	3.22216	1.0868e-09	20.9953	68.5694	1.91478	1.91478	3.00378e-16	25.8696	49.5264	1.55276	1.55276	0.04361	5.53152	8.44975	2.16049	2.16049	1.90247e-08	13.8997	30.3531	1.34362	1.34362	0.13146	16.4601
A_52_P357128	AAGTTGACCAGAGGCCCATCGCTGGGAGATTCCCAGTCATCCAGGACAATGCAACAGTCA	NM_026094	Atp8b3	ATPase, class I, type 8B, member 3	molecular function|ATP binding|IEA|GO:0005524|MGI|na//cellular component|acrosome|IDA|GO:0001669|MGI|14975727//biological process|binding of sperm to zona pellucida|IMP|GO:0007339|MGI|14975727//molecular function|hydrolase activity|IEA|GO:0016787|MGI|na//cellular component|integral to membrane|TAS|GO:0016021|MGI|12466851//cellular component|integral to membrane of membrane fraction|IDA|GO:0000299…	0	2	0	0	16	0	0	0.01	0	0	1e-05	0	18.01	43	mid up	1.09694	1.09694	0.74258	11.4688	12.8644	2.24667	2.24667	1.06447e-07	34.3542	77.3963	1.83356	1.83356	3.2034e-06	46.3024	85.2733	1.19544	1.19544	0.30586	8.0574	9.75868	1.58013	1.58013	0.00245	18.9161	30.3068	1.23205	1.23205	0.00724	29.4527
A_51_P187750	AATTTCCTGATTGGGTTAATTGAGTTGTAAACCCACCTTGAATGTGGCTGGCACCATTTC	NM_153408	Lincr	Lung-inducible neuralized-related C3HC4 RING domain protein	biological process|biological process unknown|ND|GO:0000004|MGI|na//molecular function|molecular function unknown|ND|GO:0005554|MGI|na//cellular component|nucleus|IEA|GO:0005634|MGI|na	0	2	0	0	16	0	0	0.01	0	0	1e-05	0	18.01	43	mid up	0.98456	-1.01568	0.87089	116.79	116.92	2.41761	2.41761	3.2015e-09	83.3792	201.866	1.90613	1.90613	9.88034e-19	167.709	320.131	1.17941	1.17941	0.0163	97.9339	115.677	1.63812	1.63812	9.28376e-10	49.0749	80.4392	0.90507	-1.10489	0.39191	99.7011
A_52_P529374	CATGTGCGTGGAAATGTAATTGTGTACCAGTTCCTTACACTAGACCAAGCCTCACACTAT	NM_172813	Enox1	Ecto-NOX disulfide-thiol exchanger 1	biological process|mRNA processing|IEA|GO:0006397|MGI|na//biological process|nuclear mRNA splicing, via spliceosome|IEA|GO:0000398|MGI|na//molecular function|nucleic acid binding|ISS|GO:0003676|MGI|12466851	0	2	0	0	16	0	0	0.01	0	0	1e-05	0	18.01	43	mid up	0.86418	-1.15717	0.0835	34.4425	29.7067	2.17444	2.17444	6.00898e-17	36.3474	79.1215	1.15946	1.15946	0.14586	47.665	55.3438	0.89124	-1.12203	0.07286	29.0889	25.9198	1.58313	1.58313	0.0006	26.6722	41.4368	1.49861	1.49861	0.00294	35.3342
A_51_P436630	CCCTTCAGATAAGCTTTCTTTCCAGTCACTATATGTATACAAAGATATTCTCTATGTTTT	NM_173393	Xkr6	X Kell blood group precursor related family member 6 homolog		0	2	0	0	16	0	0	0.01	0	0	1e-05	0	18.01	43	mid up	2.01	2.01	0.21283	3.66536	6.19866	2.21582	2.21582	9.96858e-06	20.6738	45.2531	1.34872	1.34872	0.00068	26.7977	36.1165	0.97855	-1.02192	0.96663	2.99817	3.06352	1.61794	1.61794	1e-05	14.8232	23.8591	1.02627	1.02627	0.83139	19.5595
A_51_P511608	TGTCTATCATGGTACACAGACTGGAATGAGCTTGTTCTTAACCTCAGCTTCACTGTCCTC	U88401	Mtag2	Transcribed locus		0	2	0	0	16	0	0	0.01	0	0	1e-05	0	18.01	43	mid up	1.56373	1.56373	0.00202	13.6161	21.0602	2.00139	2.00139	0.00045	23.2498	47.4692	1.01314	1.01314	0.90068	22.0434	22.352	1.27578	1.27578	0.14239	14.1863	18.4951	1.64739	1.64739	0.00031	16.0866	26.7475	0.95815	-1.04368	0.74772	15.8042
A_52_P582318	ATCGGCTTTCAGAAATGGGGATGTGACAAGTGACGCCAGCTAAACCTCCTCTAGCGACTG	AK006595	4930557M11Rik	RIKEN cDNA 4930557M11 gene		0	2	0	0	16	0	0	0.01	0	0	1e-05	0	18.01	43	mid up	1.81056	1.81056	8.06835e-07	14.277	25.6977	2.34985	2.34985	1e-05	36.178	85.8734	1.97965	1.97965	2.82612e-12	29.0747	57.5507	1.2263	1.2263	0.43555	11.5316	15.0561	1.74566	1.74566	3e-05	15.4929	27.334	1.39022	1.39022	0.01134	18.9033
A_52_P314299	ATGAGAGTATCACTCCTAACAGTCGAGCAGGCTAACAAAACAATAACAAATAAGCCAGGG	AK020819	A930006K02Rik	Transcribed locus		0	2	0	0	16	0	0	0.01	0	0	1e-05	0	18.01	43	mid up	1.67356	1.67356	0.00016	41.1861	70.362	2.12797	2.12797	1.75025e-15	60.2815	128.39	1.3002	1.3002	0.03944	44.0619	57.1214	1.5343	1.5343	0.00635	31.6764	49.5776	1.53947	1.53947	5.23289e-12	35.6075	54.8051	1.32155	1.32155	5.71645e-06	35.5192
A_52_P95544	TGTGCCTGAAAATGATGCCATAGCTGTGACAGACTAAACAGAAACTCTGCCGTGAAAGAG	NM_001004157	Scarf1	Scavenger receptor class F, member 1	biological process|dendrite morphogenesis|IDA|GO:0016358|MGI|15247299//molecular function|protein binding|IPI|GO:0005515|MGI|15247299//molecular function|receptor activity|IEA|GO:0004872|MGI|na	0	2	0	0	16	0	0	0.01	0	0	1e-05	0	18.01	43	mid up	1.68683	1.68683	0.00129	9.24975	15.5113	2.11944	2.11944	2.14419e-10	49.2602	104.677	1.37605	1.37605	0.00099	50.9616	70.1558	1.35957	1.35957	0.05595	10.0189	13.8134	1.64368	1.64368	2.35954e-16	29.2932	48.1566	1.10239	1.10239	0.20179	33.3355
A_52_P219549	TGAAAAAGAAAAAGAAGAAAACTCAAACAGTGCCCAACACTGACGGTCCTGATCTATTGA	NM_001024624	Cdkl5	Cyclin-dependent kinase-like 5	molecular function|ATP binding|IEA|GO:0005524|MGI|na//biological process|biological process unknown|ND|GO:0000004|MGI|na//cellular component|cellular component unknown|ND|GO:0008372|MGI|na//molecular function|kinase activity|IEA|GO:0016301|MGI|na//molecular function|protein kinase activity|IEA|GO:0004672|MGI|na//molecular function|protein serine/threonine kinase activity|IEA|GO:0004674|MGI|na//mo…	0	2	0	0	16	0	0	0.01	0	0	1e-05	0	18.01	43	mid up	1.51239	1.51239	0.00133	33.6571	51.8154	2.02001	2.02001	3.48445e-20	71.0008	143.417	1.40878	1.40878	0.00468	47.1534	66.4847	1.03866	1.03866	0.73083	29.1121	30.5695	1.5089	1.5089	1.046e-09	41.7377	62.9605	0.88909	-1.12474	0.16079	32.7065
A_51_P302358	ATCTGTATTCATTCCTGGAGGATCGACTGACGGTGCGAATGTGTGAATCGTGATGTCCGG	NM_008518	Ltb	Lymphotoxin B	molecular function|cytokine activity|IEA|GO:0005125|MGI|na//biological process|immune response|IEA|GO:0006955|MGI|na//cellular component|integral to membrane|TAS|GO:0016021|MGI|12466851//biological process|lymph gland development|IMP|GO:0007515|MGI|9133428,9256477//cellular component|membrane|IEA|GO:0016020|MGI|na//cellular component|plasma membrane|TAS|GO:0005886|MGI|9133428,9256477//molecular f…	0	2	0	0	16	0	0	0.01	0	0	1e-05	0	18.01	43	mid up	2.39259	2.39259	0.0062	6.80915	16.7817	2.88074	2.88074	1.21064e-09	42.38	122.34	1.96262	1.96262	9.83522e-11	65.3951	131.051	0.90761	-1.10179	0.52246	31.5033	28.8689	1.68685	1.68685	4e-05	24.7764	41.1404	1.21784	1.21784	0.00063	34.3387
A_51_P452323	ATCTCAGCCTGCTGAGATCTTGTTTCTCTCTTCCTCCCTTGAATAAAGCTGTAGCCCTAC	NM_016701	Nes	Nestin	cellular component|cytoplasm|IDA|GO:0005737|MGI|14706696//cellular component|intermediate filament|IEA|GO:0005882|MGI|na//biological process|neurogenesis|IDA|GO:0007399|MGI|12687705	0	2	0	0	16	0	0	0.01	0	0	1e-05	0	18.01	43	mid up	1.14306	1.14306	0.00677	38.1565	43.3758	2.41294	2.41294	0	68.9625	167.229	1.78817	1.78817	7.43006e-17	57.238	102.3	1.06923	1.06923	0.17219	28.5535	30.8022	1.61348	1.61348	6.27797e-22	40.875	66.0075	1.3856	1.3856	2.64876e-06	41.5979
A_52_P627816	TGACAGTCGCTCTGGGGAGAACATACCTATGGCATATCGAGGTGGAGCTTAACCCTGGGC	NM_019984	Tgm1	Transglutaminase 1, K polypeptide	molecular function|acyltransferase activity|ISS|GO:0008415|MGI|12466851//molecular function|calcium ion binding|ISS|GO:0005509|MGI|12466851//cellular component|cell-cell adherens junction|IDA|GO:0005913|MGI|10567386//cellular component|membrane|ISS|GO:0016020|MGI|12466851//cellular component|membrane fraction|ISS|GO:0005624|MGI|12466851//biological process|organogenesis|IMP|GO:0009887|MGI|1056738…	0	2	0	0	16	0	0	0.01	0	0	1e-05	0	18.01	43	mid up	1.50635	1.50635	0.00073	17.1369	25.8294	3.43909	3.43909	1.42214e-27	24.2793	83.7376	1.59941	1.59941	7.51365e-06	18.235	29.2336	1.12419	1.12419	0.50305	13.8885	15.3567	1.65237	1.65237	0.00331	12.0464	19.3463	0.99015	-1.00995	0.96145	15.8429
A_52_P201800	TGAGAGACGTGTATTTATACAGTGACAGTATTATGAATCCATTAATCTCCCCAGTAACTC	NM_178421	Nanos1	Nanos homolog 1 (Drosophila)	molecular function|RNA binding|IEA|GO:0003723|MGI|na//cellular component|cytoplasm|ISS|GO:0005737|MGI|12690449//biological process|regulation of protein biosynthesis|IEA|GO:0006417|MGI|na//biological process|regulation of translation|IEA|GO:0006445|MGI|na//molecular function|zinc ion binding|IEA|GO:0008270|MGI|na	0	2	0	0	16	0	0	0.01	0	0	1e-05	0	18.01	43	mid up	1.51099	1.51099	9.38441e-06	288.304	438.888	2.18809	2.18809	7.28842e-31	340.863	744.111	0.96378	-1.03758	0.58771	283.705	273.384	1.41058	1.41058	0.00038	234.42	331.546	1.51349	1.51349	7.72963e-11	219.725	332.825	1.0934	1.0934	0.35516	241.095
A_51_P503131	GAAACTGATAGGATTAAAAATAACCTGGCAGCCTGGGGCCTGAGTGCCACATGTTGCCTT	X70800	Wnt11	Wingless-related MMTV integration site 11	biological process|Wnt receptor signaling pathway|IEA|GO:0016055|MGI|na//biological process|cell-cell signaling|TAS|GO:0007267|MGI|9889131//biological process|development|IEA|GO:0007275|MGI|na//cellular component|extracellular region|ISS|GO:0005576|MGI|12466851//cellular component|extracellular space|TAS|GO:0005615|MGI|12466851//biological process|frizzled-2 signaling pathway|IEA|GO:0007223|MGI|n…	0	2	0	0	16	0	0	0.01	0	0	1e-05	0	18.01	43	mid up	1.30989	1.30989	0.00671	44.1907	57.3115	2.02637	2.02637	3.08176e-14	118.373	239.294	1.84331	1.84331	6.31186e-26	418.137	771.076	1.27135	1.27135	0.10905	27.216	33.9706	1.71561	1.71561	1.34327e-09	73.5066	126.374	1.28449	1.28449	1e-05	315.79
A_51_P448762	CACACTGATTTCAATGCAAAATAGTCTGACCCGTAGTCTTGTACAAGTGTGAGGCAGACT		Txk			0	2	0	0	16	0	0	0.01	0	0	1e-05	0	18.01	43	mid up	1.21925	1.21925	0.04748	85.0512	102.555	2.0061	2.0061	3.21946e-07	105.129	210.582	1.31152	1.31152	0.00212	53.0223	69.5519	1.31082	1.31082	0.00195	61.9142	80.7566	1.68179	1.68179	2e-05	61.8899	104.687	0.82558	-1.21127	0.01762	37.3332
A_52_P836852	TAGGAAACATAGCTTTGGAAACCTATGTGAACATTCTGGAAATGTCTTTTATAATCGTGC	NM_001122754	Txk	TXK tyrosine kinase	molecular function|ATP binding|IEA|GO:0005524|MGI|na//biological process|intracellular signaling cascade|IEA|GO:0007242|MGI|na//molecular function|kinase activity|IEA|GO:0016301|MGI|na//biological process|protein amino acid phosphorylation|IEA|GO:0006468|MGI|na//molecular function|protein kinase activity|IEA|GO:0004672|MGI|na//molecular function|protein serine/threonine kinase activity|ISS|GO:000…	0	2	0	0	16	0	0	0.01	0	0	1e-05	0	18.01	43	mid up	1.57451	1.57451	3.16285e-12	113.43	178.2	2.53418	2.53418	0	129.744	328.736	1.50514	1.50514	2e-05	69.3423	104.967	1.49232	1.49232	2.1005e-08	89.0626	132.525	1.97225	1.97225	4.87628e-18	88.7798	175.245	0.87043	-1.14886	0.03709	57.8633
A_51_P472531	CAGCTGTTGGCATTCCCACCAATAGGTAGCAAATATTTTATTTTTACTTATTGTGAGTAC	NM_029847	Arsk	Arylsulfatase K	biological process|biological process unknown|ND|GO:0000004|MGI|na//cellular component|endoplasmic reticulum|IEA|GO:0005783|MGI|na//cellular component|integral to membrane|IEA|GO:0016021|MGI|na//molecular function|molecular function unknown|ND|GO:0005554|MGI|na	0	2	0	0	16	0	0	0.01	0	0	1e-05	0	18.01	43	mid up	1.44086	1.44086	0.00025	32.7346	47.6244	2.21423	2.21423	3.32269e-24	59.4113	131.667	1.70078	1.70078	3.678e-13	86.1741	146.359	1.12875	1.12875	0.0583	31.3938	35.4399	1.57758	1.57758	0.00023	36.1256	57.4741	1.40088	1.40088	3.51464e-10	63.4391
A_51_P340987	AGTTTTCTTACGCAAATTTATACTGTTCAAGCAGCTCCAACGTCCAGTCTCAACACAGCG	NM_178888	Garnl3	GTPase activating RANGAP domain-like 3		0	2	0	0	16	0	0	0.01	0	0	1e-05	0	18.01	43	mid up	1.60643	1.60643	1.13849e-08	309.31	500.053	2.59435	2.59435	2.58365e-15	501.066	1293.8	1.51366	1.51366	6.51151e-14	1499.65	2269.02	1.27529	1.27529	8.87896e-06	214.356	273.229	1.54551	1.54551	2.68411e-08	273.06	421.605	1.03976	1.03976	0.51236	1113.19
A_52_P1131985	ATTCTGTACGTGAAATCGTCTGTAGAGAGTTTCCACGTTCTTAAATGGCAATACATTCCA	AK038070	Hivep3	Transcribed locus		0	2	0	0	16	0	0	0.01	0	0	1e-05	0	18.01	43	mid up	1.84688	1.84688	2.52325e-27	367.451	678.995	2.38113	2.38113	1.32029e-38	471.37	1121.04	1.64615	1.64615	5.17185e-14	955.695	1573.76	1.42517	1.42517	6.19842e-10	284.736	406.185	1.56758	1.56758	4.43326e-17	311.224	487.891	1.35122	1.35122	2.33171e-07	798.705
A_51_P376347	GGGGAGGTACTTCTTCAGCTCCAATGTTCCTTCAAAATCCCTCACTGCTGATTTTCTGAA	NM_013546	Hebp1	Heme binding protein 1	cellular component|cytoplasm|IDA|GO:0005737|MGI|10640688,12413491//cellular component|cytosol|IDA|GO:0005829|MGI|9813049//molecular function|heme binding|IDA|GO:0020037|MGI|9813049,12413491//biological process|heme metabolism|IC|GO:0042168|MGI|9813049,12413491//cellular component|mitochondrion|IDA|GO:0005739|MGI|14651853	0	2	0	0	16	0	0	0.01	0	0	1e-05	0	18.01	43	mid up	1.42823	1.42823	1.61535e-09	152.282	217.917	2.3219	2.3219	6.20995e-19	695.138	1611.22	1.8884	1.8884	1.20874e-19	1175.17	2219.37	1.28548	1.28548	3.80914e-06	118.702	152.661	1.52681	1.52681	2e-05	433.772	663.041	1.31195	1.31195	0.0001	933.057
A_51_P214269	TCAATCAGAACTCTGCCTTTGAACCAAGGAGCCTTTGTTTATAAAGGGGGTGGATGGGTA	NM_023580	Epha1	Eph receptor A1	molecular function|ATP binding|IEA|GO:0005524|MGI|na//molecular function|ATPase activity, coupled to transmembrane movement of substances|ISS|GO:0042626|MGI|12466851//molecular function|ephrin receptor activity|IEA|GO:0005003|MGI|na//cellular component|integral to membrane|IEA|GO:0016021|MGI|na//cellular component|integral to plasma membrane|ISS|GO:0005887|MGI|12466851//molecular function|kinase …	0	2	0	0	16	0	0	0.01	0	0	1e-05	0	18.01	43	mid up	1.48293	1.48293	8.40356e-11	91.0074	134.974	2.54837	2.54837	3.3695e-25	328.528	837.62	1.73742	1.73742	1.22321e-18	321.515	558.331	1.44181	1.44181	5.52461e-06	54.1571	78.1748	1.77547	1.77547	2.86053e-18	199.452	354.645	1.35546	1.35546	1.71521e-06	237.962
A_51_P109050	GCCTACCAGAGACTTGTCTGCTCAGGAAATCTCTATACAGTGGGTGGCTCCAGCCTGCTG	NM_023824	Paqr4	Progestin and adipoQ receptor family member IV	cellular component|integral to membrane|ISS|GO:0016021|MGI|12466851//molecular function|receptor activity|IEA|GO:0004872|MGI|na	0	2	0	0	16	0	0	0.01	0	0	1e-05	0	18.01	43	mid up	1.44021	1.44021	1.85206e-06	1060.79	1539.69	2.22696	2.22696	1.10464e-16	1119.99	2485.17	1.63084	1.63084	2.05808e-10	1551.13	2525.67	1.22488	1.22488	0.00033	808.586	991.163	1.57729	1.57729	4.80268e-08	703.775	1110.3	1.46819	1.46819	2.92567e-08	1246.99
A_51_P361678	GTTACTATGCGTTGTCATGGGGAAGAGACATTTTTTATCACAGCTACCTCCATGGGAATG	NM_026599	Cgnl1	Cingulin-like 1	cellular component|actin cytoskeleton|IDA|GO:0015629|MGI|15292197//cellular component|apical junction complex|IDA|GO:0043296|MGI|15292197//biological process|biological process unknown|ND|GO:0000004|MGI|na//molecular function|molecular function unknown|ND|GO:0005554|MGI|na	0	2	0	0	16	0	0	0.01	0	0	1e-05	0	18.01	43	mid up	1.43089	1.43089	1.28087e-08	2369.6	3383.45	2.78003	2.78003	1.3329e-27	4383.82	12152.6	1.84778	1.84778	6.65315e-29	5676.39	10487.8	1.25542	1.25542	0.00101	1818.61	2275.55	1.88754	1.88754	1.56916e-27	2920.12	5515.01	1.32036	1.32036	3.00419e-06	4744.63
A_51_P349495	AGCTTTATTTTAGGTGATCTGTCATGTCGGAAAGCTGCAGGGGAACAACAGTGCTCTACT	NM_153546	Mboat1	Membrane bound O-acyltransferase domain containing 1	molecular function|acyltransferase activity|IEA|GO:0008415|MGI|na//molecular function|transferase activity|IEA|GO:0016740|MGI|na	0	2	0	0	16	0	0	0.01	0	0	1e-05	0	18.01	43	mid up	1.53731	1.53731	8.67318e-09	3077.3	4758.43	2.17508	2.17508	2.14399e-43	3634.34	7904.68	1.62886	1.62886	5.46936e-15	4161.01	6770.29	1.36909	1.36909	1.63291e-08	2248.53	3077.72	1.60572	1.60572	2.9857e-18	2395.6	3846.43	1.26946	1.26946	2e-05	3421.42
A_52_P214506	AATGCCATATTTGGATGAAGTATATCTCCAGAGACACACAAATAAACTCTCTTTCATCAG	AK006255	1700022P22Rik	RIKEN cDNA 1700022P22 gene		0	2	4	0	16	0	0	0.01	0.001	0	1e-05	0	22.011	55	mid up	1.00321	1.00321	0.96323	52.5605	52.937	2.89248	2.89248	0	47.6827	137.91	4.12348	4.12348	4.71702e-21	7.54491	31.0428	1.27856	1.27856	0.13536	40.7788	53.7809	1.58884	1.58884	0.00483	32.8848	51.8981	1.1545	1.1545	0.8768	4.94895
A_51_P179293	ATGACATCCCATAGCGTATGTCTTCGTTAGACCTAGTTCTCTACTAATCTATGCTGCTTT	AK009098	2310002L13Rik	RIKEN cDNA 2310002L13 gene		0	2	4	0	16	0	0	0.01	0.001	0	1e-05	0	22.011	55	mid up	1.25068	1.25068	0.40285	34.3357	41.6144	2.49031	2.49031	9.98853e-21	26.3368	65.7638	3.54963	3.54963	0.00063	7.71581	30.2246	1.27091	1.27091	0.02606	28.6288	35.9648	1.65021	1.65021	7.84458e-11	16.7654	27.6676	1	1	1	1.8783
A_51_P301537	TGAGTATGCTATATCCTCTTTAGCCTCAACCCCTAGCTATGTCTTCTGTTATAGATCTGA	AK016810	4933413N12Rik	RIKEN cDNA 4933413N12 gene		0	2	4	0	16	0	0	0.01	0.001	0	1e-05	0	22.011	55	mid up	1.32634	1.32634	0.34088	34.8625	44.3791	3.63617	3.63617	3.84746e-22	68	249.791	2.51544	2.51544	2.76531e-31	57.5178	144.725	1.06935	1.06935	0.75142	56.6345	55.4027	1.957	1.957	5.30092e-18	39.9529	78.4002	1.22347	1.22347	0.01418	40.587
A_52_P62617	TCAAGGAGACTTAATCCAGAAAACGGATCACTCATCTCAGACAATCTTGTTCAGAGTCAG	AK028012		Transcribed locus		0	2	4	0	16	0	0	0.01	0.001	0	1e-05	0	22.011	55	mid up	1.61544	1.61544	0.2213	3.15429	5.08911	5.02438	5.02438	1.02179e-09	7.31413	38.3853	8.64002	8.64002	1.90143e-18	4.71525	40.2654	1	1	1	1.97108	2.06729	3.28305	3.28305	3e-05	3.23022	10.1406	2.34741	2.34741	0.03435	1.9732
A_51_P178392	GTTTTGGAAATCCATCTTTCTGACAGCCTTACAAGTGGATATTTAATATGGAGCCCCAAG	AK029536	Ttc18	Tetratricopeptide repeat domain 18		0	2	4	0	16	0	0	0.01	0.001	0	1e-05	0	22.011	55	mid up	1.37902	1.37902	0.23133	12.4672	16.3046	2.0945	2.0945	0.00132	16.7841	36.4422	2.24276	2.24276	0.00012	7.9091	17.7711	1.17145	1.17145	0.43379	10.9992	12.5809	1.68791	1.68791	0.00337	8.52838	14.7759	2.00805	2.00805	0.03389	3.12624
A_52_P140287	CTTATTTGTGACAAAGTGTTCAAAATTTTTTCTTTGAGTCATTTTAAAACATAAACCATG	AK041480	Spn	Sialophorin	biological process|T cell costimulation|IDA|GO:0031295|MGI|7790813,10429671,11380685//molecular function|bacterial binding|IMP|GO:0008367|MGI|10899905//molecular function|bacterial binding|ISS|GO:0008367|MGI|10899905//cellular component|basement membrane|IDA|GO:0005604|MGI|7514104//biological process|defense response to bacteria|IMP|GO:0042742|MGI|10899905//biological process|defense response to …	0	2	4	0	16	0	0	0.01	0.001	0	1e-05	0	22.011	55	mid up	1.48175	1.48175	0.55869	2.82885	3.70607	2.90804	2.90804	8.03832e-11	8.68089	25.3383	2.36267	2.36267	7.71083e-10	13.5105	32.0787	0.97316	-1.02758	0.95641	1.99996	2.11246	1.91899	1.91899	0.00041	5.11005	9.947	0.94877	-1.05399	0.83569	11.2731
A_52_P415836	GTGTATCTTTCGCAACTACCCTTATTAGTGTATCTCTCGAAGTATTGTTTTTATTAGCCT	AK086402	2310002F09Rik	Transcribed locus		0	2	4	0	16	0	0	0.01	0.001	0	1e-05	0	22.011	55	mid up	2.26341	2.26341	0.13953	2.73963	5.64963	5.31788	5.31788	1.09255e-27	17.003	91.2149	4.01862	4.01862	6.05633e-28	39.6032	159.641	1.86483	1.86483	0.07375	2.06287	3.84263	4.30269	4.30269	0	9.00784	38.7404	1.6309	1.6309	0.03852	42.3942
A_51_P189594	TCCTGATCCATTACTCTGTCTCCACATTCATTCAGTTTATAAAGTTATTCGCCATTAAGT	AK137668	Elovl7	ELOVL family member 7, elongation of long chain fatty acids (yeast)	cellular component|integral to membrane|TAS|GO:0016021|MGI|12466851	0	2	4	0	16	0	0	0.01	0.001	0	1e-05	0	22.011	55	mid up	1.7006	1.7006	0.15491	4.20735	7.13535	2.9064	2.9064	7.25723e-11	22.489	64.9256	3.13267	3.13267	1.96182e-44	31.7355	99.4293	1.86094	1.86094	0.32786	3.20608	5.07357	1.74846	1.74846	8.01006e-06	16.0998	27.9209	1.27128	1.27128	0.04805	20.4518
A_52_P437696	GGTAGAATGTCAAGACAATTCTTTTCCAAACATGTTCATTTTGGTCACTAATACAACTGC	AK220553	Grip1	Glutamate receptor interacting protein 1	biological process|intracellular signaling cascade|ISS|GO:0007242|MGI|12466851//cellular component|lipid raft|IDA|GO:0045121|MGI|10197531//cellular component|membrane|IEA|GO:0016020|MGI|na//molecular function|protein binding|IPI|GO:0005515|MGI|14730302//biological process|protein localization|IMP|GO:0008104|MGI|14730302//biological process|synaptic transmission|IEA|GO:0007268|MGI|na	0	2	4	0	16	0	0	0.01	0.001	0	1e-05	0	22.011	55	mid up	1.08498	1.08498	0.74241	9.1246	9.68902	2.49577	2.49577	6e-05	15.6381	37.921	6.3722	6.3722	2e-05	2.63657	15.6259	1.77286	1.77286	0.44532	1.80905	2.91972	2.39562	2.39562	0.00106	5.14494	11.9125	1.35994	1.35994	0.6006	2.40223
A_52_P268764	ATGTCAAATCTCTTGATGTTTACACATAACATCCATTCATGTCACATGCGTCAAAAGCCC	NM_001038699	Fn3k	Fructosamine 3 kinase	cellular component|cytosol|ISS|GO:0005829|MGI|11016445//biological process|fructosamine metabolism|IDA|GO:0030389|MGI|11016445//molecular function|fructosamine-3-kinase activity|IDA|GO:0030387|MGI|11016445//molecular function|kinase activity|IEA|GO:0016301|MGI|na//cellular component|soluble fraction|ISS|GO:0005625|MGI|11016445//molecular function|transferase activity|IEA|GO:0016740|MGI|na	0	2	4	0	16	0	0	0.01	0.001	0	1e-05	0	22.011	55	mid up	1.3169	1.3169	0.48838	4.95988	6.21516	2.66278	2.66278	0.00459	4.65996	12.4268	2.08877	2.08877	0.00245	6.79175	14.0937	1.33565	1.33565	0.48258	4.24964	4.87706	1.95078	1.95078	0.00474	5.66564	10.4324	2.83355	2.83355	0.01642	3.16078
A_52_P564983	ACAGTGGCTCTCTTTCAGAAGAGGAAGATGAAGTGTTTTACAACTGAGGCAAGATGGCCA	NM_001085513	Gm693	Gene model 693, (NCBI)		0	2	4	0	16	0	0	0.01	0.001	0	1e-05	0	22.011	55	mid up	2.71914	2.71914	0.00813	3.68872	10.0256	5.07276	5.07276	1.01165e-08	18.7069	96.7938	5.26639	5.26639	2.35334e-31	15.4618	81.8072	1.37062	1.37062	0.51982	3.11589	4.55673	3.43331	3.43331	0.00319	3.54019	13.4866	2.25707	2.25707	0.02285	6.18114
A_51_P167668	GAATGTGTTGAGATTGCAGGATCTGGTGGATAAACTCCAAGTGAAAGTCAAGTCCTACAA	NM_001099635	Myh3	Myosin, heavy polypeptide 3, skeletal muscle, embryonic	molecular function|ATP binding|IEA|GO:0005524|MGI|na//molecular function|actin binding|IEA|GO:0003779|MGI|na//cellular component|cytoskeleton|IEA|GO:0005856|MGI|na//biological process|cytoskeleton organization and biogenesis|IEA|GO:0007010|MGI|na//molecular function|motor activity|IEA|GO:0003774|MGI|na//biological process|muscle development|IEA|GO:0007517|MGI|na//cellular component|myosin|IEA|GO:…	0	2	4	0	16	0	0	0.01	0.001	0	1e-05	0	22.011	55	mid up	1	1	1	2.70733	2.49967	2.3948	2.3948	0.0035	11.4511	30.0576	5.54158	5.54158	1.27423e-15	7.99316	45.1684	0.57319	-1.74462	0.45401	2.52812	1.88721	2.35665	2.35665	8.50752e-07	5.73254	13.7402	1.71423	1.71423	0.08938	5.29292
A_52_P467449	ACACTCCACATTAGTATTCTAACTACAGGGCACTAAATGTCTTGCTGTTATGAGGAACAA	NM_007440	Alox12	Arachidonate 12-lipoxygenase	molecular function|arachidonate 12-lipoxygenase activity|IEA|GO:0004052|MGI|na//biological process|electron transport|IEA|GO:0006118|MGI|na//molecular function|iron ion binding|IEA|GO:0005506|MGI|na//biological process|leukotriene biosynthesis|IEA|GO:0019370|MGI|na//biological process|leukotriene metabolism|IEA|GO:0006691|MGI|na//molecular function|lipoxygenase activity|IEA|GO:0016165|MGI|na//mol…	0	2	4	0	16	0	0	0.01	0.001	0	1e-05	0	22.011	55	mid up	1.6426	1.6426	0.22746	4.86367	7.63105	2.44531	2.44531	5.90185e-10	24.3747	59.0057	3.7785	3.7785	2.04313e-26	11.8042	44.5396	0.75491	-1.32467	0.39934	5.77237	4.36685	1.54152	1.54152	0.00286	13.2691	20.101	1.99965	1.99965	0.00759	7.47899
A_51_P421294	TCCATGAACAGGTAGAAAAACACTGGCACCTTTTGGCATTGTCATTTCAGAAATTACCAA	NM_008132	Glrp1	Glutamine repeat protein 1	cellular component|nucleus|IEA|GO:0005634|MGI|na//biological process|regulation of transcription from RNA polymerase II promoter|IEA|GO:0006357|MGI|na	0	2	4	0	16	0	0	0.01	0.001	0	1e-05	0	22.011	55	mid up	1.26069	1.26069	0.26615	18.7529	22.9027	2.45675	2.45675	3.65172e-10	17.4564	42.6235	2.95773	2.95773	1.50734e-16	13.9988	41.3257	0.98217	-1.01815	0.89108	14.5632	14.1499	1.57165	1.57165	0.00211	11.9392	18.5238	1.1699	1.1699	0.4855	7.67609
A_52_P211185	CAAAGAATATCCCATGTGAGGTTACAGGCAATTCCATGTGACCATGTTGTCCCTCCTGAT	NM_008140	Gnat1	Guanine nucleotide binding protein, alpha transducing 1	biological process|G-protein coupled receptor protein signaling pathway|IEA|GO:0007186|MGI|na//biological process|G-protein signaling, coupled to cGMP nucleotide second messenger|TAS|GO:0007199|MGI|2708360//molecular function|GTP binding|IEA|GO:0005525|MGI|na//molecular function|GTPase activity|ISS|GO:0003924|MGI|2499043,2708360//molecular function|GTPase activity|TAS|GO:0003924|MGI|2499043,27083…	0	2	4	0	16	0	0	0.01	0.001	0	1e-05	0	22.011	55	mid up	1.11637	1.11637	0.80405	12.2464	14.186	2.58573	2.58573	4.74522e-13	14.4026	37.26	2.34128	2.34128	2.63867e-17	18.0334	42.1864	1.07798	1.07798	0.78202	8.40559	9.22659	1.83242	1.83242	0.00137	8.73231	16.4866	0.93695	-1.06729	0.74072	10.5173
A_52_P260555	TACGTGAAGTCCAATCAGAAGCCAATAGGTGATTTTCTCTTAAAACTGGTTATCCAGTGT	NM_009509	Vil1	Villin 1	molecular function|actin binding|IEA|GO:0003779|MGI|na//cellular component|brush border|TAS|GO:0005903|MGI|10459016//cellular component|cytoskeleton|IEA|GO:0005856|MGI|na//biological process|cytoskeleton organization and biogenesis|IEA|GO:0007010|MGI|na	0	2	4	0	16	0	0	0.01	0.001	0	1e-05	0	22.011	55	mid up	0.66674	-1.49983	0.44357	3.53023	2.4153	4.3107	4.3107	9.10554e-09	7.61451	32.2875	9.72768	9.72768	1.9343e-12	7.13387	71.2663	1.28875	1.28875	0.69254	1.70191	2.01676	1.67496	1.67496	0.00452	6.62724	11.0819	1.28853	1.28853	0.45181	95.5661
A_51_P368823	CTGTACAGACTGAGAGGCCAGTTGATCTGCTCTGTTTTATACCAGTAACAATAAAGATTA	NM_010346	Grb7	Growth factor receptor bound protein 7	molecular function|SH3/SH2 adaptor activity|TAS|GO:0005070|MGI|9815134//cellular component|cytosol|TAS|GO:0005829|MGI|9815134//biological process|intracellular signaling cascade|IEA|GO:0007242|MGI|na//biological process|signal transduction|TAS|GO:0007165|MGI|9815134	0	2	4	0	16	0	0	0.01	0.001	0	1e-05	0	22.011	55	mid up	1.97487	1.97487	0.06463	3.30574	6.52773	5.36985	5.36985	2.56733e-30	13.6445	73.773	6.27919	6.27919	0	7.56472	47.5865	1.51827	1.51827	0.26479	3.09704	4.52129	2.11195	2.11195	1.87871e-13	9.81121	20.7726	1.37288	1.37288	0.33793	6.88466
A_52_P531693	AACCCCTTCGAGGATGATGCCAAGGGAGTTCGTGTACGGGCACTCTATGACTACGACGGT	NM_011861	Pacsin1	Protein kinase C and casein kinase substrate in neurons 1	cellular component|COPI-coated vesicle|IDA|GO:0030137|MGI|9746365//cellular component|NOT Golgi trans face|IDA|GO:0005802|MGI|11082044//cellular component|cytoplasm|IDA|GO:0005737|MGI|11082044//molecular function|cytoskeletal protein binding|IDA|GO:0008092|MGI|11082044//biological process|endocytosis|IEA|GO:0006897|MGI|na//biological process|negative regulation of endocytosis|IDA|GO:0045806|MGI|1…	0	2	4	0	16	0	0	0.01	0.001	0	1e-05	0	22.011	55	mid up	0.84456	-1.18405	0.23978	72.4779	61.2457	4.23861	4.23861	2.51969e-06	4.87471	21.5902	7.95812	7.95812	5.39308e-23	8.45276	68.777	0.72753	-1.37452	0.62539	2.23926	1.99962	3.90653	3.90653	2.79366e-08	2.01424	7.88071	2.76506	2.76506	0.02102	3.5332
A_52_P299934	ACAGCTGTATGCCTACGACTGGATAAGTATCCCATTGGTGTACACACAGGTGGTGACAGT	NM_011913	Best1	Bestrophin 1	cellular component|integral to membrane|TAS|GO:0016021|MGI|12466851//molecular function|ion channel activity|IEA|GO:0005216|MGI|na//biological process|ion transport|IEA|GO:0006811|MGI|na//biological process|transport|IEA|GO:0006810|MGI|na	0	2	4	0	16	0	0	0.01	0.001	0	1e-05	0	22.011	55	mid up	1.35933	1.35933	0.63855	2.89414	3.8021	5.2169	5.2169	7.83976e-08	7.79684	42.9081	8.68945	8.68945	2.19146e-40	10.6382	92.8444	1	1	1	1.91462	2.02227	3.05148	3.05148	0.0046	2.31103	6.5905	3.08264	3.08264	0.01863	3.33403
A_51_P329975	AGGCATTTAAATAAGCTCAACAATGCTGCCACCATCTTGGTCTTCATAACCGTGGTCATC	NM_016718	Ninj2	Ninjurin 2	biological process|cell adhesion|IEA|GO:0007155|MGI|na//cellular component|integral to membrane|TAS|GO:0016021|MGI|12466851//molecular function|protein binding|IEA|GO:0005515|MGI|na//biological process|tissue regeneration|IEA|GO:0042246|MGI|na	0	2	4	0	16	0	0	0.01	0.001	0	1e-05	0	22.011	55	mid up	1.05851	1.05851	0.76741	24.2519	26.543	2.37931	2.37931	2.05462e-39	44.5131	105.91	2.45326	2.45326	1.30115e-19	40.7841	100.342	1.26271	1.26271	0.17973	16.8252	20.7636	1.65953	1.65953	1.78468e-09	29.4098	48.7422	1.12114	1.12114	0.09699	38.2988
A_52_P94941	CTCCAGGCTGAGGACAACTGAAATGCCAGCTCAAAAATCAGTCTCCAAGTTCCTTCTGCC	NM_021347	Gsdma1	Gasdermin A1	cellular component|cytoplasm|IDA|GO:0005737|MGI|10967128	0	2	4	0	16	0	0	0.01	0.001	0	1e-05	0	22.011	55	mid up	1.33833	1.33833	0.51944	7.67565	10.5738	3.73952	3.73952	2.85502e-25	32.9507	123.104	6.03431	6.03431	0	26.883	162.292	1.15064	1.15064	0.59048	5.07599	5.72685	1.64958	1.64958	0.00042	15.3954	25.0506	1.60796	1.60796	0.00574	6.06525
A_52_P562467	GGATCCACAACTTTGTGCTACAGGTATTAGATTTTAAGACTCTGCTCACAAAGCCATCTT	NM_023485	Sync	Syncoilin	cellular component|Z disc|IDA|GO:0030018|MGI|11694502//cellular component|cytoplasm|IDA|GO:0005737|MGI|11053421//cellular component|cytosol|IDA|GO:0005829|MGI|11694502//cellular component|intermediate filament|ISS|GO:0005882|MGI|11053421//biological process|intermediate filament-based process|IDA|GO:0045103|MGI|11330864//molecular function|protein binding|IPI|GO:0005515|MGI|11694502//cellular com…	0	2	4	0	16	0	0	0.01	0.001	0	1e-05	0	22.011	55	mid up	1.49573	1.49573	0.09545	12.6596	20.1378	2.04471	2.04471	2.73761e-18	32.7431	66.8828	2.39566	2.39566	3.36403e-20	28.8432	69.217	1.42269	1.42269	0.11242	6.75917	9.94296	1.96782	1.96782	8.86877e-17	21.1163	41.5861	1.28264	1.28264	0.02503	25.7319
A_52_P517762	GCCTACATCATGATCGCCATCTATGGAAAGAATTTTTGTGTCTCGGCCAAAAATGCCTTC	NM_023557	Slc44a4	Solute carrier family 44, member 4	cellular component|integral to membrane|TAS|GO:0016021|MGI|12466851	0	2	4	0	16	0	0	0.01	0.001	0	1e-05	0	22.011	55	mid up	1.37242	1.37242	0.62856	3.17762	3.93744	2.78536	2.78536	3.3291e-18	17.1124	47.7773	2.30956	2.30956	2e-05	9.69479	22.314	1	1	1	2.09529	2.19147	1.85231	1.85231	0.00214	6.22649	11.7816	1.59066	1.59066	0.03771	5.6306
A_52_P428735	AGCATATTAGCTGGTATGACCTTAATTTATAAATTAAATGTCATTTTCCTTTGAAAAATT	NM_026278	Lrp2bp	Lrp2 binding protein	cellular component|cytoplasm|ISS|GO:0005737|MGI|12508107//molecular function|protein binding|ISS|GO:0005515|MGI|12508107	0	2	4	0	16	0	0	0.01	0.001	0	1e-05	0	22.011	55	mid up	2.04398	2.04398	0.08905	4.57272	10.1483	3.15394	3.15394	2.65327e-13	18.9702	60.3299	3.42854	3.42854	5.50915e-11	10.2009	34.7781	2.4011	2.4011	0.03615	3.90228	10.2705	1.89481	1.89481	6.40361e-18	16.4541	31.1734	1.10641	1.10641	0.69437	8.83696
A_51_P274124	ATCTGAGCTCTGATTCATTACTATTCCCCATTCCAGATAATGGCAACTGTTTGATACGAG	NM_026345	Mansc1	MANSC domain containing 1	cellular component|extracellular space|TAS|GO:0005615|MGI|12466851//cellular component|integral to membrane|TAS|GO:0016021|MGI|12466851	0	2	4	0	16	0	0	0.01	0.001	0	1e-05	0	22.011	55	mid up	1.20682	1.20682	0.68638	3.8654	4.66391	3.87866	3.87866	0.00017	4.86372	18.3475	4.40696	4.40696	2.44013e-07	2.98032	13.1426	1.51353	1.51353	0.40028	3.67741	5.44204	1.89409	1.89409	0.00029	5.37639	10.2319	2.77421	2.77421	0.03621	2.17665
A_52_P27442	CAGACTTTGTTCTCTGTCTTCGGAGAGATCCGTTTGTAGCATTCAGTTGGAGGCAGCCTA	NM_027172	2310046K01Rik	RIKEN cDNA 2310046K01 gene	cellular component|integral to membrane|IEA|GO:0016021|MGI|na	0	2	4	0	16	0	0	0.01	0.001	0	1e-05	0	22.011	55	mid up	1.59346	1.59346	0.32829	2.81554	4.5367	2.06252	2.06252	1.05187e-06	25.0429	52.6414	3.08316	3.08316	1.61465e-07	45.3804	139.752	1.70647	1.70647	0.32851	3.69832	5.93766	2.32831	2.32831	9.57104e-06	8.5636	20.6319	1.75323	1.75323	0.03399	87.7959
A_52_P115541	CATCCTTTCTGGGTCCAGCAAATGTCCCTGAAATACCCCGGCGCCATTCATCAGGCCGAA	NM_028855	Spem1	Sperm maturation 1	molecular function|DNA (cytosine-5-)-methyltransferase activity|ISS|GO:0003886|MGI|12466851//molecular function|DNA binding|ISS|GO:0003677|MGI|12466851//biological process|DNA methylation|ISS|GO:0006306|MGI|12466851//molecular function|methyltransferase activity|IEA|GO:0008168|MGI|na	0	2	4	0	16	0	0	0.01	0.001	0	1e-05	0	22.011	55	mid up	1.48816	1.48816	0.01327	20.4196	31.1675	2.56439	2.56439	3.7098e-16	32.6908	84.0392	4.08047	4.08047	8.81262e-15	14.887	61.3174	1.52242	1.52242	0.00612	13.0399	20.2335	1.6464	1.6464	0.00015	18.4296	30.6926	1.46951	1.46951	0.0243	12.1481
A_51_P433194	TTCAAATAGGGTCCTTGGAAGTTATCAGTGAATGGGGAAGTGATTTGCTGGAGAGGGCTT	NM_029815	Bcas1	Breast carcinoma amplified sequence 1	biological process|biological process unknown|ND|GO:0000004|MGI|na//cellular component|cytosol|ISS|GO:0005829|MGI|14567997//molecular function|protein homodimerization activity|ISS|GO:0042803|MGI|14567997	0	2	4	0	16	0	0	0.01	0.001	0	1e-05	0	22.011	55	mid up	1.12621	1.12621	0.83696	2.80727	3.06141	2.5133	2.5133	1e-05	20.9975	54.2304	12.962	12.962	4.08117e-14	6.22998	84.124	0.79661	-1.25533	0.71982	2.19261	2.10628	2.2557	2.2557	8.41146e-06	7.43123	16.3806	2.28318	2.28318	0.00764	3.30657
A_52_P253044	ACATGTCTGGTTACACTTTGGAGCACAAAATCTTACAGTGGTAAATAAATCGTTTTCCAA	NM_030725	Syt13	Synaptotagmin XIII	cellular component|extracellular space|TAS|GO:0005615|MGI|12466851//cellular component|integral to plasma membrane|IDA|GO:0005887|MGI|11171101//cellular component|membrane|ISS|GO:0016020|MGI|12466851//cellular component|synaptic vesicle|ISS|GO:0008021|MGI|12466851//biological process|transport|ISS|GO:0006810|MGI|12466851//molecular function|transporter activity|ISS|GO:0005215|MGI|12466851//biolog…	0	2	4	0	16	0	0	0.01	0.001	0	1e-05	0	22.011	55	mid up	0.83061	-1.20393	0.76139	5.84718	5.75263	2.52797	2.52797	4.43927e-13	28.4679	72.3791	3.11626	3.11626	4.89095e-17	10.5736	32.7936	0.63689	-1.57014	0.34467	4.9876	3.47982	1.71087	1.71087	2e-05	13.3355	23.0619	2.45227	2.45227	0.01318	5.53232
A_51_P218742	ATTTGAGAACCAAGCCTGCTCCATGCCTATCACGGATCCCTGTGAGTTACGAAAGCTGCT	NM_144827	Spata20	Spermatogenesis associated 20	biological process|carbohydrate metabolism|IEA|GO:0005975|MGI|na//molecular function|hydrolase activity|IEA|GO:0016787|MGI|na//molecular function|hydrolase activity, acting on glycosyl bonds|IEA|GO:0016798|MGI|na	0	2	4	0	16	0	0	0.01	0.001	0	1e-05	0	22.011	55	mid up	1.20398	1.20398	0.26097	17.7279	21.6939	4.11076	4.11076	2.47247e-18	30.6481	126.423	5.40348	5.40348	0	44.1411	238.424	1.3486	1.3486	0.33248	8.44295	11.9868	1.67579	1.67579	1e-05	14.9284	25.3079	1.4671	1.4671	0.00809	24.8787
A_52_P26106	GGAAACATGGGACGCACTTCTCATTCCAACACTGCAGCTTAATTTTTTGGAATGGAGCAA	NM_174876	Impg2	Interphotoreceptor matrix proteoglycan 2	biological process|biological process unknown|ND|GO:0000004|MGI|na//cellular component|extracellular matrix (sensu Metazoa)|TAS|GO:0005578|MGI|15044457//molecular function|heparin binding|IDA|GO:0008201|MGI|15044457//molecular function|hyaluronic acid binding|IDA|GO:0005540|MGI|15044457//cellular component|integral to membrane|IEA|GO:0016021|MGI|na//molecular function|receptor activity|IEA|GO:000…	0	2	4	0	16	0	0	0.01	0.001	0	1e-05	0	22.011	55	mid up	2.73244	2.73244	0.00921	4.78286	13.1464	2.83229	2.83229	2.99292e-22	24.5896	69.3936	2.04962	2.04962	1.93377e-09	21.1877	43.2676	1.73352	1.73352	0.33796	3.70806	5.90455	1.64163	1.64163	7.34313e-08	15.8661	26.1219	0.69946	-1.42968	0.03672	17.6856
A_51_P430071	TCCTACCTGAAGACAACGGCCTTGGTTTTCTTTTGTGGGGAGTGTAGCATACTGAGTTTT	NM_178214	Hist2h2be	Histone cluster 2, H2be		0	2	4	0	16	0	0	0.01	0.001	0	1e-05	0	22.011	55	mid up	1.22334	1.22334	0.01842	589.055	727.235	2.29538	2.29538	1.19249e-22	1139.49	2609.14	2.12214	2.12214	1.33901e-20	503.246	1068.79	1.17645	1.17645	0.04256	450.436	527.385	1.5433	1.5433	1.88433e-12	752.455	1161.37	1.26704	1.26704	0.00758	392.39
A_51_P328817	AGGGTTGACACAACGGGGCCACTGATGGGTAGGGGTCTTTGATTATTTATAGTATGACTA	NM_183152	6330514A18Rik	RIKEN cDNA 6330514A18 gene	molecular function|ATP binding|IEA|GO:0005524|MGI|na//molecular function|kinase activity|IEA|GO:0016301|MGI|na//molecular function|transferase activity|IEA|GO:0016740|MGI|na	0	2	4	0	16	0	0	0.01	0.001	0	1e-05	0	22.011	55	mid up	1.61302	1.61302	0.11046	5.51994	9.03656	5.96716	5.96716	0	21.4609	127.877	7.03429	7.03429	0	14.427	101.505	1.65059	1.65059	0.30333	2.92562	4.76222	1.75562	1.75562	0.00067	7.47467	13.3068	1.80651	1.80651	0.14836	3.0864
A_51_P294505	CTGTCAATTGCAGCAGGAGTGAACCTACAAAGCCATGATCATCAGCAGTCTAAGTGTGAA	AK008968	Ms4a4d	Membrane-spanning 4-domains, subfamily A, member 4D	cellular component|integral to membrane|TAS|GO:0016021|MGI|12466851//molecular function|receptor activity|IEA|GO:0004872|MGI|na//biological process|signal transduction|IEA|GO:0007165|MGI|na	0	2	4	0	16	0	0	0.01	0.001	0	1e-05	0	22.011	55	mid up	1.10694	1.10694	0.19096	124.016	137.828	2.23518	2.23518	2.56751e-29	271.521	606.104	7.54117	7.54117	0	611.073	4613.15	1.17096	1.17096	0.00756	99.0031	115.857	1.94582	1.94582	1.65013e-24	183.459	356.895	1.27239	1.27239	0.00165	408.189
A_52_P908952	TTACATTCCTGTTATCAATGATGATGTGGATTAGAAATGGAATTCGCAAGTGTGCTACGA	AK020613	EG665756	Predicted gene, EG665756		0	2	4	0	16	0	0	0.01	0.001	0	1e-05	0	22.011	55	mid up	1.36014	1.36014	0.00891	22.3567	30.1694	2.61021	2.61021	0	78.3674	204.557	2.38325	2.38325	1.98777e-17	47.9957	114.433	1.33457	1.33457	0.00306	19.807	26.5665	1.55155	1.55155	6.22206e-08	42.1078	65.248	1.00297	1.00297	0.96648	36.9669
A_52_P964329	ATTTCTACTCACATTAAATACTTCTATTGCATAAAATCACTAACTTGAAATAGATGAAGT	AK085372		Transcribed locus		0	2	4	0	16	0	0	0.01	0.001	0	1e-05	0	22.011	55	mid up	1.738	1.738	0.00083	124.535	225.212	2.25179	2.25179	2.64131e-15	161.465	365.75	2.15725	2.15725	3.1204e-10	142.754	310.509	1.43951	1.43951	0.03115	93.4295	139.14	1.59039	1.59039	3.39512e-07	109.665	174.557	1.3026	1.3026	0.02953	111.061
A_52_P405903	ACAACCTGAGATTGTACTTTTGTACAGGAGGTTCAAATTACAAATGGCAATTTTATGCAC	AK087528	Nr2f2	Nuclear receptor subfamily 2, group F, member 2	molecular function|DNA binding|IEA|GO:0003677|MGI|na//biological process|forebrain development|IDA|GO:0030900|MGI|15548577//molecular function|ligand-dependent nuclear receptor activity|IEA|GO:0004879|MGI|na//biological process|neuron migration|IDA|GO:0001764|MGI|15548577//cellular component|nucleus|IDA|GO:0005634|MGI|15548577//molecular function|receptor activity|IEA|GO:0004872|MGI|na//biologica…	0	2	4	0	16	0	0	0.01	0.001	0	1e-05	0	22.011	55	mid up	1.21719	1.21719	0.13842	101.711	125.621	2.24979	2.24979	1.90531e-14	97.4108	218.528	3.60431	3.60431	1.4013e-45	69.8356	252.489	1.14855	1.14855	0.06372	75.114	86.4208	1.99814	1.99814	6.09652e-15	63.6563	126.833	1.45262	1.45262	2.30243e-08	45.4058
A_51_P353232	ACGGGAAAGGCTGCTCCTTTGGGCTCTGTGACTGGAAGGAATAAAAGTTGACAATGTAAA	CX730749	Tnnc2	Troponin C2, fast	molecular function|calcium ion binding|IEA|GO:0005509|MGI|na//biological process|muscle development|IEA|GO:0007517|MGI|na//biological process|regulation of muscle contraction|IEA|GO:0006937|MGI|na//molecular function|structural constituent of cytoskeleton|IEA|GO:0005200|MGI|na//cellular component|troponin complex|IEA|GO:0005861|MGI|na	0	2	4	0	16	0	0	0.01	0.001	0	1e-05	0	22.011	55	mid up	1.57011	1.57011	6e-05	41.3863	65.9231	2.67106	2.67106	1.6378e-18	60.9031	163.638	2.0763	2.0763	2.11183e-25	43.9105	91.1047	1.30242	1.30242	0.01569	26.2811	33.9226	1.65181	1.65181	2.39335e-06	27.6158	45.4393	1.02035	1.02035	0.77405	30.074
A_52_P559955	CTGGCCCATCGCTTCTGCGGCATGGATCTCCTGAAGGTGCTGTCCCAGATGATTCTGTTT	NM_008726	Nppb	Natriuretic peptide precursor type B	cellular component|extracellular region|IEA|GO:0005576|MGI|na//cellular component|extracellular space|TAS|GO:0005615|MGI|12466851//molecular function|hormone activity|IEA|GO:0005179|MGI|na	0	2	4	0	16	0	0	0.01	0.001	0	1e-05	0	22.011	55	mid up	1.41412	1.41412	0.00022	30.9419	43.5359	2.32126	2.32126	1.32465e-10	52.3752	122.879	2.26556	2.26556	1.09435e-37	45.616	103.342	1.05587	1.05587	0.69793	21.8304	22.6683	1.66328	1.66328	2.38363e-12	29.651	49.3591	1.46853	1.46853	0.01486	28.9817
A_51_P211695	CTATCTGAAGGTACACCAGGAATAGACGATGATATCCTCCCTATATATAAAAATATTGAG	NM_008930	Prl7a1	Prolactin family 7, subfamily a, member 1	cellular component|extracellular region|ISS|GO:0005576|MGI|12466851//cellular component|extracellular space|TAS|GO:0005615|MGI|12466851//molecular function|hormone activity|ISS|GO:0005179|MGI|12466851	0	2	4	0	16	0	0	0.01	0.001	0	1e-05	0	22.011	55	mid up	1.11461	1.11461	0.2228	102.776	115.106	2.03607	2.03607	8.15331e-31	163.125	332.017	2.822	2.822	0	110.347	311.521	1.08848	1.08848	0.47387	84.0215	92.4929	1.91589	1.91589	1.14277e-09	113.648	219.48	1.37744	1.37744	0.00106	81.9584
A_52_P186033	CGTGGGGTCGGGAAAATTAAATGATCTGTAAATACATCTGTAAGAAGCTACATCCTGCGT	NM_009259	Spn	Sialophorin	biological process|T cell costimulation|IDA|GO:0031295|MGI|7790813,10429671,11380685//molecular function|bacterial binding|IMP|GO:0008367|MGI|10899905//molecular function|bacterial binding|ISS|GO:0008367|MGI|10899905//cellular component|basement membrane|IDA|GO:0005604|MGI|7514104//biological process|defense response to bacteria|IMP|GO:0042742|MGI|10899905//biological process|defense response to …	0	2	4	0	16	0	0	0.01	0.001	0	1e-05	0	22.011	55	mid up	1.23572	1.23572	0.07186	669.771	843.153	2.67879	2.67879	0	1244.39	3334.54	2.42796	2.42796	1.61449e-37	1881.78	4576.57	1.34865	1.34865	0.0014	535.955	725.543	1.80182	1.80182	1.14844e-22	857.533	1545.64	1.14555	1.14555	0.02104	1442.53
A_51_P279693	GATAATTTGCTAGTGTAACAAAGAAGATTCTAACTCAAGTATTCAGAAATATATATAGAA	NM_009992	Cyp1a1	Cytochrome P450, family 1, subfamily a, polypeptide 1	biological process|electron transport|IEA|GO:0006118|MGI|na//cellular component|endoplasmic reticulum|IEA|GO:0005783|MGI|na//cellular component|extracellular space|TAS|GO:0005615|MGI|12466851//cellular component|membrane|IEA|GO:0016020|MGI|na//cellular component|microsome|IDA|GO:0005792|MGI|14642533//molecular function|monooxygenase activity|IDA|GO:0004497|MGI|14642533//molecular function|oxidore…	0	2	4	0	16	0	0	0.01	0.001	0	1e-05	0	22.011	55	mid up	0.67761	-1.47578	0.00498	1773.02	1201.05	5.73009	5.73009	0	266.45	1528.76	7.94068	7.94068	0	72.2368	583.013	0.9654	-1.03584	0.83569	1332.37	1293.38	2.02952	2.02952	1.08005e-30	195.357	396.343	0.7076	-1.41323	0.01196	63.0207
A_52_P472324	TTACTGTTTTACCACTAACATCTCCTTTTGGCTCAGCATTCACCGATCTTTAGGGAAATG	NM_011414	Slpi	Secretory leukocyte peptidase inhibitor	molecular function|endopeptidase inhibitor activity|IEA|GO:0004866|MGI|na//cellular component|extracellular space|TAS|GO:0005615|MGI|12466851//molecular function|peptidase activity|IEA|GO:0008233|MGI|na//molecular function|serine-type endopeptidase inhibitor activity|IEA|GO:0004867|MGI|na	0	2	4	0	16	0	0	0.01	0.001	0	1e-05	0	22.011	55	mid up	1.15028	1.15028	0.07434	3922.21	4528.51	2.22878	2.22878	1.61766e-29	2243.42	5007.97	2.59601	2.59601	0	12481.9	32398.3	1.0831	1.0831	0.33473	3058.5	3320.96	1.72036	1.72036	3.13874e-18	1462.39	2516.08	1.3711	1.3711	3.72052e-07	9873.47
A_51_P517215	TAGGATGGCTGTTTAGCCAAACTGTGTGTCACTCGTTACACTACAGAAGAAGAAGGATGC	NM_016719	Grb14	Growth factor receptor bound protein 14	molecular function|SH3/SH2 adaptor activity|IPI|GO:0005070|MGI|10713090//biological process|intracellular signaling cascade|IEA|GO:0007242|MGI|na//biological process|signal transduction|TAS|GO:0007165|MGI|10713090	0	2	4	0	16	0	0	0.01	0.001	0	1e-05	0	22.011	55	mid up	1.35207	1.35207	0.13459	33.8876	48.1122	2.39953	2.39953	2.00375e-18	264.086	631.848	2.76335	2.76335	0	391.471	1082.1	1.17178	1.17178	0.24281	29.5347	35.0687	1.56555	1.56555	1.89513e-13	153.797	240.613	1.20597	1.20597	0.00077	248.987
A_51_P376959	AAGAATAAGACAAGATCTACACATGTTGCCTTGCGTTTGTGGTAATCTACACCAATGAAA	NM_019790	Tmeff2	Transmembrane protein with EGF-like and two follistatin-like domains 2	cellular component|integral to membrane|IEA|GO:0016021|MGI|na	0	2	4	0	16	0	0	0.01	0.001	0	1e-05	0	22.011	55	mid up	1.30354	1.30354	0.07431	299.903	400.046	2.92484	2.92484	0	608.13	1778.92	2.63716	2.63716	9.80909e-45	748.266	1974.14	1.11274	1.11274	0.42555	231.821	259.464	1.77978	1.77978	2.65346e-14	397.493	707.838	1.49419	1.49419	1.06552e-06	616.235
A_52_P343627	TTGTCATTGGAAAGATGTCACACAGCCTGTATGAGAAACTGTTTGATTTCAGGACAGTTT	NM_022020	Rbp7	Retinol binding protein 7, cellular	molecular function|binding|IEA|GO:0005488|MGI|na//molecular function|lipid binding|IEA|GO:0008289|MGI|na//molecular function|retinoid binding|IDA|GO:0005501|MGI|11022035//molecular function|retinol binding|IEA|GO:0019841|MGI|na//biological process|transport|IEA|GO:0006810|MGI|na//molecular function|transporter activity|IEA|GO:0005215|MGI|na	0	2	4	0	16	0	0	0.01	0.001	0	1e-05	0	22.011	55	mid up	0.6595	-1.51631	0.03234	11.4669	7.5687	2.17622	2.17622	5.62806e-09	28.7079	62.946	3.74216	3.74216	1.96182e-44	33.4726	125.35	1.04296	1.04296	0.80596	9.30718	9.8268	1.76179	1.76179	8.3955e-11	20.3366	35.7235	1.41935	1.41935	0.0001	25.1094
A_52_P458319	TCTGACTATCGCAATGGAAACCACTAATGCTGACATCGTAACCCTGCTACGATTGGCAAA	NM_153788	Centb1	Centaurin, beta 1	biological process|biological process unknown|ND|GO:0000004|MGI|na//cellular component|cellular component unknown|ND|GO:0008372|MGI|na//molecular function|molecular function unknown|ND|GO:0005554|MGI|na	0	2	4	0	16	0	0	0.01	0.001	0	1e-05	0	22.011	55	mid up	1.31622	1.31622	0.13086	10.7655	14.1129	3.50028	3.50028	1.84254e-34	43.6086	152.882	3.42767	3.42767	8.64182e-29	39.3645	135.06	1.40328	1.40328	0.16694	7.74849	10.8145	1.8513	1.8513	4.77756e-07	14.7355	27.5291	1.33413	1.33413	0.00234	17.8405
[truncated: 173 more rows]
[truncated: 1 more columns]

## Sheet: File 8D_323 late common genes
Additional file 8D - 323 common MAA late response genes at 1 mM and 5 mM. Hidden columns G-L indicate the whole number portion of the TFS; 1, 2,4,8,16 and 32 represent genes meeting the criteria of ratio >2 standard deviation above mean and -pvalue<0.005. Hidden columns M-R indicate the digital portion of the TFS, 0.1,0.01, 0.001,0.0001,0.00001 and 0.000001 represent up regulation while 0.2,0.02,…																					3 hr: 5 mM MAA vs UT (Array 1)					8 hr: 5 mM MAA vs UT (Array 2)					24 hr: 5 mM MAA vs UT (Array 3)					3 hr: 1 mM MAA vs UT (Array 4)					8 hr: 1 mM MAA vs UT (Array 5)					24 hr: 1 mM MAA vs UT (Array 6)
[truncated: 324 more rows]
[truncated: 1 more columns]
