# Supplementary material for: Impact of methoxyacetic acid on mouse Leydig cell gene expression
Source: Reprod Biol Endocrinol. 2010 Jun 18;8:65. doi: 10.1186/1477-7827-8-65 (PMC2909983; doi:10.1186/1477-7827-8-65)
Supplement: Additional file 10 — Mouse qPCR primer sets and Genebank accession numbers. [file 1477-7827-8-65-S10.xls]

## Sheet: File 11
Additional file 11 - Mouse qPCR primer sets and Genbank accession numbers
Gene name	Accession number	Forward primer	Reverse primer	Amplicon length
Itpka	NM_146125	AACGTGCAGCTGGAAACCA	GGATCTTCTGCCAGTGGCTTT	58
Rasgrp2	BC051474	CACAGCAGCCTCATCGACAT	CCTGCCGCTTCCATTTGTAG	55
Kcnab3	NM_010599	CCGAGGCACTGGCATGA	CCAGGTACCAAGGCCAAGAC	75
Abca9	NM_147220	ACAAAGTGGCCTCAGCTCCAT	CATCAGGACATGCCACAATTG	55
Pcdhb15	NM_053140	AAAAACCCTGTGCTCCATTGC	GATGGCTTCAGGACGAAAGG	52
LY96	NM_016923	CGCTGCTTTCTCCCATATTGA	CGGAGGAGTTGCAGAACCA	85
