# Supplementary material for: Impact of methoxyacetic acid on mouse Leydig cell gene expression
Source: Reprod Biol Endocrinol. 2010 Jun 18;8:65. doi: 10.1186/1477-7827-8-65 (PMC2909983; doi:10.1186/1477-7827-8-65)
Supplement: Additional file 11 — 5 mM MAA regulated kinases as identified by Ingenuity Pathway Analysis (IPA). [file 1477-7827-8-65-S11.xls]

## Sheet: File 10_kinases
Additional file 10- 5 mM MAA regulated kinases, as identified by Ingenuity Pathway Analysis (IPA). Hidden columns K-M indicate the whole number portion of the TFS; 1, 2 or 4 represent genes meeting both criteria. Hidden columns N-P indicate the decimal portion of the TFS, 0.1,0.01 and 0.001 represent up regulation while 0.2,0.02 and 0.002 represent down regulation. See Additional file 3B for furt…																			3 hr: 5 mM MAA vs UT (Array 1)					8 hr: 5 mM MAA vs UT (Array 2)					24 hr: 5 mM MAA vs UT (Array 3)
Agilent Mouse Microarray Platform Reporter Name	Agilent mouse probe sequence	Mouse accession	Mouse gene Symbol	Entrez Gene Name	Location	Type	UG name	UG GO		3 hr: 5 mM MAA vs UT (Array 1)	8 hr: 5 mM MAA vs UT (Array 2)	24 hr: 5 mM MAA vs UT (Array 3)	3 hr: 5 mM MAA vs UT (Array 1)	8 hr: 5 mM MAA vs UT (Array 2)	24 hr: 5 mM MAA vs UT (Array 3)	TFS	TFS Gene Count	sub-group	Ratio	Fold Change	P-value	Intensity 1	Intensity 2	Ratio	Fold Change	P-value	Intensity 1	Intensity 2	Ratio	Fold Change	P-Value	Intensity 1	Intensity 2
A_51_P107934	CATGCCACAGTATTTATCACTGTTATTCATGTATTGTGCGGAAAGTCTGAACGGATGATA	NM_172858	PAK7	p21 protein (Cdc42/Rac)-activated kinase 7	Nucleus	kinase	P21 (CDKN1A)-activated kinase 7	molecular function|ATP binding|ISS|GO:0005524|MGI|12466851//biological process|anti-apoptosis|IDA|GO:0006916|MGI|12897128//molecular function|kinase activity|IEA|GO:0016301|MGI|na//cellular component|mitochondrion|IDA|GO:0005739|MGI|12897128//biological process|protein amino acid phosphorylation|ISS|GO:0006468|MGI|12466851//molecular function|protein kinase activity|ISS|GO:0004672|MGI|12466851//m…		0	2	0	0	0.02	0	2.02	395	mid transient down	1	1	1	3.07095	2.83841	0.01482	-67.4926	5.35755e-07	207.296	4.32741	1	1	1	2.79279	3.09433
A_51_P116245	AGCAACTCATTAAACTAGTATTTATTGACCAAAAGTAGACTTTTCAGGTGTATAGCTGCC	NM_172891	STYK1	serine/threonine/tyrosine kinase 1	Cytoplasm	kinase				0	0	4	0	0	0.001	4.001	775	late up	1.56136	1.56136	0.00074	373.573	577.732	1.9653	1.9653	3.32788e-19	496.575	978.507	2.22121	2.22121	3.85629e-11	274.676	617.423
A_51_P126198	CAAGCTCGTGAGTAAAGACTCTCTAGAGGGAGGGACCAATCCTGTGACTTACCAGAATCC	NM_010019	DAPK2 (includes EG:23604)	death-associated protein kinase 2	Cytoplasm	kinase	Death-associated kinase 2	molecular function|ATP binding|IEA|GO:0005524|MGI|na//biological process|apoptosis|IEA|GO:0006915|MGI|na//molecular function|calmodulin binding|IEA|GO:0005516|MGI|na//molecular function|kinase activity|IEA|GO:0016301|MGI|na//biological process|protein amino acid phosphorylation|ISS|GO:0006468|MGI|12466851//molecular function|protein kinase activity|ISS|GO:0004672|MGI|12466851//molecular function|…		0	2	4	0	0.01	0.001	6.011	466	mid sustained up	0.88461	-1.13044	0.70071	10.2357	9.44116	4.12854	4.12854	3.76829e-19	26.6358	110.562	6.60431	6.60431	0	25.1638	166.102
A_51_P130374	CTCTAATGTGACTGTATATACTGCTCGGAGTAAGAATGTGCTAAGATCAGAATGCCTGTC	NM_013690	TEK	TEK tyrosine kinase, endothelial	Plasma Membrane	kinase	Endothelial-specific receptor tyrosine kinase	molecular function|ATP binding|IEA|GO:0005524|MGI|na//biological process|cell-cell adhesion|IMP|GO:0016337|MGI|9683559//biological process|cell-matrix adhesion|IMP|GO:0007160|MGI|9683559//cellular component|extracellular space|TAS|GO:0005615|MGI|12466851//cellular component|integral to membrane|TAS|GO:0016021|MGI|12466851//molecular function|kinase activity|IEA|GO:0016301|MGI|na//biological proce…		0	2	0	0	0.02	0	2.02	395	mid transient down	0.7681	-1.30192	0.70557	4.80524	3.57611	0.44834	-2.23047	0.00154	25.1354	10.6884	0.54667	-1.82927	0.01271	43.9144	23.3452
A_51_P157537	CTTGGGACTTACTTTTGTGAAAGGTCGCACTTGGCTCCCTGTTTGTTATCTAGGACCTTT	NM_178907	MAPKAPK3	mitogen-activated protein kinase-activated protein kinase 3	Nucleus	kinase	Mitogen-activated protein kinase-activated protein kinase 3	molecular function|ATP binding|IEA|GO:0005524|MGI|na//molecular function|kinase activity|IEA|GO:0016301|MGI|na//molecular function|protein serine/threonine kinase activity|IEA|GO:0004674|MGI|na//molecular function|transferase activity|IEA|GO:0016740|MGI|na		0	0	4	0	0	0.001	4.001	775	late up	0.81029	-1.23413	0.09047	21.6995	17.7837	1.32379	1.32379	0.00992	54.2602	72.0774	2.07171	2.07171	7.90689e-07	42.4871	88.8855
A_51_P163238	GCTAGGGTAGTCTAGATTTCCCCTGTAGGTGTCTTTGTAATAACCATATCTACCTTCAAA	NM_173027	IP6K3	inositol hexakisphosphate kinase 3	Cytoplasm	kinase	Inositol hexaphosphate kinase 3	molecular function|inositol-hexakisphosphate kinase activity|IEA|GO:0050517|MGI|na//molecular function|inositol-trisphosphate 3-kinase activity|IEA|GO:0008440|MGI|na//molecular function|kinase activity|IEA|GO:0016301|MGI|na//molecular function|transferase activity|IEA|GO:0016740|MGI|na		0	0	4	0	0	0.001	4.001	775	late up	0.58703	-1.70349	0.08012	14.992	8.95275	1.09392	1.09392	0.5534	27.9843	31.0999	2.63798	2.63798	7.70156e-17	12.5069	32.9282
A_51_P164788	CTGAGGCAGGAGGCCAAGGAAAAAAGCAAGAAAGACTGGGGGGAAATCTTTTCTATAAAA	NM_027673	TSSK4	testis-specific serine kinase 4	Unknown	kinase	Testis-specific serine kinase 4	molecular function|ATP binding|IEA|GO:0005524|MGI|na//biological process|cell differentiation|IEA|GO:0030154|MGI|na//biological process|development|IEA|GO:0007275|MGI|na//molecular function|kinase activity|IEA|GO:0016301|MGI|na//biological process|protein amino acid phosphorylation|IEA|GO:0006468|MGI|na//molecular function|protein kinase activity|IEA|GO:0004672|MGI|na//molecular function|protein …		0	0	4	0	0	0.002	4.002	363	late down	1.07664	1.07664	0.63397	66.4155	72.7732	0.795	-1.25786	0.00105	183.213	144.926	0.40621	-2.4618	2.12701e-13	125.909	50.8314
A_51_P186203	TCTTTTGTCTTCTGTGAAGACAGGACCTATGCAACGCACAGACACTTTTGGAGACCGTAA	AK020438	EFNA3	ephrin-A3	Plasma Membrane	kinase	Ephrin A3	cellular component|membrane|IEA|GO:0016020|MGI|na		1	2	4	0.1	0.01	0.001	7.111	223	early persistent up	2.94634	2.94634	1.19695e-23	691.178	2022.73	2.80167	2.80167	2.05069e-29	842.589	2352.06	2.09478	2.09478	4.18054e-13	1039.96	2180.57
A_51_P193563	AAACAACTTGTTGTTAGATGAGAATGGAGTTCTGAAACTGGCAGATTTTGGCCTGGCCAA	NM_009874	CDK7	cyclin-dependent kinase 7	Nucleus	kinase	Cyclin-dependent kinase 7 (homolog of Xenopus MO15 cdk-activating kinase)	molecular function|ATP binding|IEA|GO:0005524|MGI|na//biological process|cell cycle|IEA|GO:0007049|MGI|na//molecular function|cyclin-dependent protein kinase activity|IEA|GO:0004693|MGI|11319144//molecular function|cyclin-dependent protein kinase activity|ISS|GO:0004693|MGI|11319144//biological process|cytokinesis|IEA|GO:0000910|MGI|na//molecular function|kinase activity|IDA|GO:0016301|MGI|113191…		0	0	4	0	0	0.002	4.002	363	late down	0.87564	-1.14202	0.01539	7410.61	6494.61	0.69226	-1.44455	7.77829e-12	9281.96	6424.13	0.48749	-2.05132	1.52175e-33	9639.33	4699.72
A_51_P196113	GTGCTGTACAGATGCCTGTATACATATGTACACATATAAATAAAGTGCCCATGCTGCCTG	NM_019945	MAST1	microtubule associated serine/threonine kinase 1	Cytoplasm	kinase	Microtubule associated serine/threonine kinase 1	molecular function|ATP binding|IEA|GO:0005524|MGI|na//cellular component|cytoskeleton|IEA|GO:0005856|MGI|na//biological process|intracellular signaling cascade|ISS|GO:0007242|MGI|12466851//molecular function|kinase activity|IEA|GO:0016301|MGI|na//molecular function|magnesium ion binding|IEA|GO:0000287|MGI|na//cellular component|membrane|IEA|GO:0016020|MGI|na//biological process|protein amino acid…		0	2	4	0	0.01	0.001	6.011	466	mid sustained up	0.99738	-1.00263	0.99019	10.4437	10.6432	5.61901	5.61901	3.55686e-38	18.7352	105.138	7.96733	7.96733	0	13.8132	110.362
A_51_P208330	TTTGGTTGGCTTTGGTTGTGATTGTAGCACAAGTGAACAAACTCCATAAGAGTGTTTATA	NM_018883	CAMKK1	calcium/calmodulin-dependent protein kinase kinase 1, alpha	Cytoplasm	kinase	Calcium/calmodulin-dependent protein kinase kinase 1, alpha	molecular function|ATP binding|IEA|GO:0005524|MGI|na//molecular function|calmodulin binding|IEA|GO:0005516|MGI|na//molecular function|calmodulin regulated protein kinase activity|ISS|GO:0004683|MGI|10560916//molecular function|kinase activity|IEA|GO:0016301|MGI|na//cellular component|nucleus|IEA|GO:0005634|MGI|na//biological process|protein amino acid phosphorylation|ISS|GO:0006468|MGI|12466851//…		1	0	0	0.1	0	0	1.1	351	early transient up	2.12821	2.12821	8.68249e-16	2388.89	5059.61	1.44108	1.44108	9.72397e-07	4319.73	6209.6	1.34855	1.34855	5.8204e-07	3033.61	4088
A_51_P214269	TCAATCAGAACTCTGCCTTTGAACCAAGGAGCCTTTGTTTATAAAGGGGGTGGATGGGTA	NM_023580	EPHA1	EPH receptor A1	Plasma Membrane	kinase	Eph receptor A1	molecular function|ATP binding|IEA|GO:0005524|MGI|na//molecular function|ATPase activity, coupled to transmembrane movement of substances|ISS|GO:0042626|MGI|12466851//molecular function|ephrin receptor activity|IEA|GO:0005003|MGI|na//cellular component|integral to membrane|IEA|GO:0016021|MGI|na//cellular component|integral to plasma membrane|ISS|GO:0005887|MGI|12466851//molecular function|kinase …		0	2	0	0	0.01	0	2.01	344	mid transient up	1.48293	1.48293	8.40356e-11	91.0074	134.974	2.54837	2.54837	3.3695e-25	328.528	837.62	1.73742	1.73742	1.22321e-18	321.515	558.331
A_51_P220422	TGAAACTCCGAGACGTGCCGTGGTCTCAGCAATGCACCTGTTTTATACATGATTGTGTAA	NM_011861	PACSIN1	protein kinase C and casein kinase substrate in neurons 1	Cytoplasm	kinase	Protein kinase C and casein kinase substrate in neurons 1	cellular component|COPI-coated vesicle|IDA|GO:0030137|MGI|9746365//cellular component|NOT Golgi trans face|IDA|GO:0005802|MGI|11082044//cellular component|cytoplasm|IDA|GO:0005737|MGI|11082044//molecular function|cytoskeletal protein binding|IDA|GO:0008092|MGI|11082044//biological process|endocytosis|IEA|GO:0006897|MGI|na//biological process|negative regulation of endocytosis|IDA|GO:0045806|MGI|1…		0	0	4	0	0	0.001	4.001	775	late up	0.95606	-1.04596	0.89511	9.06987	9.41302	1.48545	1.48545	0.11122	42.6059	62.0455	5.97414	5.97414	5.21824e-11	14.7828	89.2541
A_51_P229599	TTGTAGGTTAGATTCTGGGAAGCAGTATATTTATAGAGCTCATCTTTGAGTCACAATTTG	AK044502	ETNK1	ethanolamine kinase 1	Cytoplasm	kinase	Ethanolamine kinase 1	molecular function|ethanolamine kinase activity|IEA|GO:0004305|MGI|na//molecular function|kinase activity|IEA|GO:0016301|MGI|na//molecular function|transferase activity|IEA|GO:0016740|MGI|na		0	2	0	0	0.01	0	2.01	344	mid transient up	1.45029	1.45029	1.21835e-08	1730.72	2510.44	2.01584	2.01584	2.38447e-19	2032.59	4110.37	1.89047	1.89047	6.87456e-13	2369.03	4475.15
A_51_P236412	GTCCTTATTGATATCTGAAGATCATATTTTGTTAGACCTTGGTGAGGAACTAAAGAAGTC	NM_177270	CDKL2	cyclin-dependent kinase-like 2 (CDC2-related kinase)	Nucleus	kinase	Cyclin-dependent kinase-like 2 (CDC2-related kinase)	molecular function|ATP binding|IEA|GO:0005524|MGI|na//molecular function|kinase activity|IEA|GO:0016301|MGI|na//molecular function|protein serine/threonine kinase activity|IEA|GO:0004674|MGI|na//molecular function|transferase activity|IEA|GO:0016740|MGI|na		0	0	4	0	0	0.001	4.001	775	late up	1.18831	1.18831	0.07833	1116.85	1337.54	1.68105	1.68105	1.43946e-13	3834.93	6432.47	2.43365	2.43365	4.21397e-27	3059.97	7472.79
A_51_P245895	TCGCAGCACCTTAAATCTTAGCTAACTATGATTTGTATATTGGGACGTACAATGCATCAG	NM_172632	MAPK4	mitogen-activated protein kinase 4	Cytoplasm	kinase	Mitogen-activated protein kinase 4	molecular function|ATP binding|ISS|GO:0005524|MGI|12466851//molecular function|DNA binding|ISS|GO:0003677|MGI|12466851//molecular function|MAP kinase activity|ISS|GO:0004707|MGI|12466851//biological process|cell cycle|ISS|GO:0007049|MGI|12466851//biological process|chromosome organization and biogenesis (sensu Eukaryota)|ISS|GO:0007001|MGI|12466851//molecular function|kinase activity|IEA|GO:00163…		0	0	4	0	0	0.002	4.002	363	late down	0.87427	-1.14381	0.81338	3.05743	2.58047	0.65436	-1.52822	0.03707	18.0321	11.8111	0.43325	-2.30812	1.16342e-06	22.4231	9.70934
A_51_P273609	CCCGATCCATAATTGTACTTCACAGGTATATAGACTTCCTGGTCTAACTCCTGCACTACA	NM_146125	ITPKA	inositol 1,4,5-trisphosphate 3-kinase A	Cytoplasm	kinase	Inositol 1,4,5-trisphosphate 3-kinase A	molecular function|calmodulin binding|IEA|GO:0005516|MGI|na//cellular component|cellular component unknown|ND|GO:0008372|MGI|na//molecular function|inositol or phosphatidylinositol kinase activity|TAS|GO:0004428|MGI|10454357//molecular function|inositol-trisphosphate 3-kinase activity|IEA|GO:0008440|MGI|na//molecular function|kinase activity|IEA|GO:0016301|MGI|na//biological process|myo-inositol …		1	2	4	0.1	0.01	0.001	7.111	223	early persistent up	4.53462	4.53462	1.4013e-45	458.412	2104.19	5.80981	5.80981	0	554.491	3215.06	3.40763	3.40763	1.51578e-41	413.426	1407.55
A_51_P288406	CTCCTGGCTATGTCATTGCAACAACCCAGTTTGCCTTGGAGGATCCCTAGTTTATTCATA	NM_013564	JAK3	Janus kinase 3	Cytoplasm	kinase	Insulin-like 3	biological process|embryonic development (sensu Mammalia)|IMP|GO:0001701|MGI|10319319//cellular component|extracellular region|IEA|GO:0005576|MGI|na//molecular function|hormone activity|IEA|GO:0005179|MGI|na//biological process|male gonad development|IMP|GO:0008584|MGI|10319319//biological process|physiological process|IEA|GO:0007582|MGI|na		0	0	4	0	0	0.002	4.002	363	late down	0.7266	-1.37627	0.00783	226.515	166.783	0.61329	-1.63054	3.87395e-06	560.767	339.031	0.46494	-2.15082	2.70154e-15	803.12	371.055
A_51_P290576	TGTGGTTGGAAAAGTGCATTCCTTGTTAATAAACTTTTTATTTATTACAGCCCCAAGAGC	NM_152804	PLK2	polo-like kinase 2 (Drosophila)	Nucleus	kinase	Polo-like kinase 2 (Drosophila)	molecular function|ATP binding|IEA|GO:0005524|MGI|na//molecular function|kinase activity|IEA|GO:0016301|MGI|na//biological process|protein amino acid phosphorylation|IEA|GO:0006468|MGI|na//molecular function|protein binding|IEA|GO:0005515|MGI|na//molecular function|protein kinase activity|IEA|GO:0004672|MGI|na//molecular function|protein serine/threonine kinase activity|IEA|GO:0004674|MGI|na//mol…		1	2	4	0.1	0.01	0.001	7.111	223	early persistent up	2.10434	2.10434	2.14696e-12	5098.8	10693.2	2.80104	2.80104	2.69554e-41	8560.31	23934.1	2.21543	2.21543	4.32391e-31	9199.23	20409.7
A_51_P302538	GTTGTCTTAGTACTCAGCCATTAAATCCAGCTTGGAGTAGAGGGAGGGCCAACATTACAA	NM_145458	PXK	PX domain containing serine/threonine kinase	Cytoplasm	kinase	PX domain containing serine/threonine kinase	molecular function|ATP binding|ISS|GO:0005524|MGI|12466851//biological process|intracellular signaling cascade|ISS|GO:0007242|MGI|12466851//molecular function|kinase activity|IEA|GO:0016301|MGI|na//biological process|protein amino acid phosphorylation|ISS|GO:0006468|MGI|12466851//molecular function|protein kinase activity|ISS|GO:0004672|MGI|12466851//molecular function|protein serine/threonine ki…		1	2	0	0.1	0.01	0	3.11	149	early sustained up	2.0883	2.0883	3.60191e-19	3115.28	6542.02	2.22338	2.22338	3.29305e-43	4405.76	9793.54	1.59673	1.59673	3.07308e-12	5213.96	8333.06
A_51_P307463	TATTTCCTCTGAGATAAGCACGGAAAAGGCTGAAGAGCAACAGGCCAGCAAAGGCAAAAA	NM_207210	DYRK4	dual-specificity tyrosine-(Y)-phosphorylation regulated kinase 4	Nucleus	kinase	Dual-specificity tyrosine-(Y)-phosphorylation regulated kinase 4	molecular function|ATP binding|IEA|GO:0005524|MGI|na//molecular function|kinase activity|IEA|GO:0016301|MGI|na//molecular function|protein serine/threonine kinase activity|IEA|GO:0004674|MGI|na//molecular function|transferase activity|IEA|GO:0016740|MGI|na		0	2	0	0	0.02	0	2.02	395	mid transient down	0.59517	-1.6802	1e-05	78.8356	47.2918	0.49508	-2.01986	1.09552e-11	216.361	106.278	0.76896	-1.30046	5e-05	183.364	140.815
A_51_P322972	GTGACACAGTAGGTGTCGCTGTTTTCTGCATTTCTTTCAAGGACTGTTAGGTATACAAAT	NM_145419	HKDC1	hexokinase domain containing 1	Unknown	kinase	Hexokinase domain containing 1	biological process|glycolysis|IEA|GO:0006096|MGI|na//molecular function|kinase activity|IEA|GO:0016301|MGI|na//molecular function|transferase activity|IEA|GO:0016740|MGI|na		0	0	4	0	0	0.001	4.001	775	late up	0.94565	-1.05747	0.81044	25.245	23.9477	2.17607	2.17607	0.14738	3.60994	7.40614	4.18019	4.18019	1.13966e-07	2.79716	11.6208
A_51_P337944	AGGTGCACGTGTATTAATATCACTACTTACGGGAAGTTTGGGTATATTTGCTTAATACCT	NM_080708	BMP2K (includes EG:55589)	BMP2 inducible kinase	Nucleus	kinase	BMP2 inducible kinase	molecular function|ATP binding|IEA|GO:0005524|MGI|na//molecular function|kinase activity|IEA|GO:0016301|MGI|na//cellular component|nucleus|IDA|GO:0005634|MGI|11500515//molecular function|phosphatase regulator activity|IDA|GO:0019208|MGI|11500515//biological process|protein amino acid phosphorylation|IEA|GO:0006468|MGI|na//molecular function|protein kinase activity|IDA|GO:0004672|MGI|11500515//mol…		1	0	0	0.1	0	0	1.1	351	early transient up	3.29673	3.29673	0.00101	176.375	738.915	1.54004	1.54004	0.02092	909.636	1394.69	1.45347	1.45347	2e-05	1038.79	1552.96
A_51_P345422	GGCATATTTCGGGTTATTCTTGTGACTCGGTAATCTTTTCTAAAATGTGTAAAGTGTATG	NM_001111096	LYN	v-yes-1 Yamaguchi sarcoma viral related oncogene homolog	Cytoplasm	kinase	Yamaguchi sarcoma viral (v-yes-1) oncogene homolog	molecular function|ATP binding|IEA|GO:0005524|MGI|na//biological process|autophosphorylation|IDA|GO:0046777|MGI|9000133,12192036//biological process|autophosphorylation|TAS|GO:0046777|MGI|9000133,12192036//biological process|intracellular signaling cascade|IDA|GO:0007242|MGI|9000133//molecular function|kinase activity|IEA|GO:0016301|MGI|na//biological process|peptidyl-tyrosine phosphorylation|IDA…		0	2	4	0	0.01	0.001	6.011	466	mid sustained up	1.21316	1.21316	0.74564	3.58177	4.06938	5.08238	5.08238	9.68158e-10	4.31282	21.7471	3.97851	3.97851	0.00015	2.87187	11.1835
A_51_P365885	TTTCTCCATCCTATTCCCATTTTAAAAAACCCGTCCCAAACTCTCGTGTTTCAATGGAAA	NM_001037859	CSF1R	colony stimulating factor 1 receptor	Plasma Membrane	kinase	Colony stimulating factor 1 receptor	molecular function|ATP binding|IEA|GO:0005524|MGI|na//biological process|cellular physiological process|IEA|GO:0050875|MGI|na//cellular component|extracellular space|TAS|GO:0005615|MGI|12466851//cellular component|integral to membrane|TAS|GO:0016021|MGI|12466851//cellular component|intracellular|IEA|GO:0005622|MGI|na//molecular function|kinase activity|IEA|GO:0016301|MGI|na//cellular component|me…		1	2	4	0.2	0.02	0.002	7.222	154	early persistent down	0.40636	-2.46085	7.5315e-29	132	53.9218	0.26447	-3.78116	0	275.774	72.7322	0.36161	-2.76543	0.00066	281.675	109.085
A_51_P372602	TCACATGTGCTGCTTAAACTCCAGGGCTGAACGTCTTGGGTGTTTTTAAACTAGGTCGAT	NM_183262	STK35	serine/threonine kinase 35	Cytoplasm	kinase	Serine/threonine kinase 35	molecular function|ATP binding|ISS|GO:0005524|MGI|12466851//molecular function|kinase activity|IEA|GO:0016301|MGI|na//biological process|protein amino acid phosphorylation|ISS|GO:0006468|MGI|12466851//molecular function|protein kinase activity|ISS|GO:0004672|MGI|12466851//molecular function|protein serine/threonine kinase activity|ISS|GO:0004674|MGI|12466851//molecular function|protein-tyrosine k…		1	2	4	0.2	0.02	0.002	7.222	154	early persistent down	0.43974	-2.27407	1.53122e-34	384.526	168.927	0.46334	-2.15822	3.38606e-17	324.922	149.123	0.46577	-2.14699	4.24311e-18	181.462	85.0094
A_51_P373814	TATCTTTCTGTTCATAGTTTTCATAGCCTTTCTGCAATGCATTCGTTTCTAAAACGTTGG	AK050799	PANK1	pantothenate kinase 1	Cytoplasm	kinase				1	2	4	0.2	0.02	0.002	7.222	154	early persistent down	0.3918	-2.55229	9.72221e-42	125.942	49.475	0.38612	-2.58984	2.00087e-09	84.5927	32.5451	0.46292	-2.16019	1.50775e-29	89.0001	41.2157
A_51_P375201	GCTCCCAGCTAGGGGGCATTATTTATGGACCACTTTTATTTATTAACAGACATTTATTTA	NM_013807	PLK3	polo-like kinase 3 (Drosophila)	Nucleus	kinase	Polo-like kinase 3 (Drosophila)	molecular function|ATP binding|IEA|GO:0005524|MGI|na//molecular function|kinase activity|IEA|GO:0016301|MGI|na//biological process|protein amino acid phosphorylation|IEA|GO:0006468|MGI|na//molecular function|protein binding|IEA|GO:0005515|MGI|na//molecular function|protein kinase activity|IEA|GO:0004672|MGI|na//molecular function|protein serine/threonine kinase activity|IEA|GO:0004674|MGI|na//mol…		1	0	0	0.1	0	0	1.1	351	early transient up	3.16995	3.16995	1.43002e-27	87.5796	279.342	1.47087	1.47087	0.00051	240.169	350.034	1.18571	1.18571	0.00257	334.967	397.39
A_51_P384248	AAGCTGTATGTCGGCCAGCAGGAATTCAGGATGAAGATATAACACTTCAGATAACAGAGA	NM_001031814	SMG1	SMG1 homolog, phosphatidylinositol 3-kinase-related kinase (C. elegans)	Cytoplasm	kinase	RIKEN cDNA 2610207I05 gene			1	0	0	0.1	0	0	1.1	351	early transient up	3.05992	3.05992	0.00012	3.34195	10.2344	1.39977	1.39977	0.25916	14.2253	18.1727	0.98206	-1.01827	0.95008	13.5087	12.6612
A_51_P395111	TGAGGCCGAGCTTCTGTGCTGGGAGGACAGCGCCGGACATTGGCTATATGAGTAGATGTT	NM_019730	NME3	non-metastatic cells 3, protein expressed in	Extracellular Space	kinase	Non-metastatic cells 3, protein expressed in	molecular function|ATP binding|IEA|GO:0005524|MGI|na//biological process|CTP biosynthesis|IEA|GO:0006241|MGI|na//biological process|GTP biosynthesis|IEA|GO:0006183|MGI|na//biological process|UTP biosynthesis|IEA|GO:0006228|MGI|na//cellular component|extracellular space|TAS|GO:0005615|MGI|12466851//molecular function|kinase activity|IEA|GO:0016301|MGI|na//molecular function|magnesium ion binding|I…		0	2	4	0	0.02	0.002	6.022	182	mid sustained down	0.76422	-1.30852	5e-05	2061.74	1570.94	0.4869	-2.05382	2.79877e-31	3872.14	1884.52	0.47095	-2.12335	1.04717e-35	3636.04	1711.86
A_51_P464398	CCGGGAAGAAACGTTCTTGCAGGTTTCCACTGTTTGCAACATCTTTCCTGTTTGGTACAA	AK046394	CDKL3	cyclin-dependent kinase-like 3	Cytoplasm	kinase	Cyclin-dependent kinase-like 3	molecular function|ATP binding|ISS|GO:0005524|MGI|12466851//molecular function|kinase activity|IEA|GO:0016301|MGI|na//biological process|protein amino acid phosphorylation|ISS|GO:0006468|MGI|12466851//molecular function|protein kinase activity|ISS|GO:0004672|MGI|12466851//molecular function|protein serine/threonine kinase activity|ISS|GO:0004674|MGI|12466851//molecular function|protein-tyrosine k…		1	2	4	0.1	0.01	0.001	7.111	223	early persistent up	2.99993	2.99993	0.00053	3.17578	9.66119	3.947	3.947	5.14816e-09	10.8162	42.0062	2.32839	2.32839	3.72156e-10	13.8898	32.2749
A_51_P467505	AAGACTTGCTGCGTACGATAGATGAACTAGTTGAATGTGAAGAAACTTTTGGAAGATGAA	NM_001113464	TEC	tec protein tyrosine kinase	Cytoplasm	kinase	Cytoplasmic tyrosine kinase, Dscr28C related (Drosophila)	molecular function|ATP binding|IEA|GO:0005524|MGI|na//biological process|intracellular signaling cascade|IEA|GO:0007242|MGI|na//molecular function|kinase activity|IEA|GO:0016301|MGI|na//biological process|protein amino acid phosphorylation|IEA|GO:0006468|MGI|na//molecular function|protein binding|IPI|GO:0005515|MGI|11716489//molecular function|protein kinase activity|IEA|GO:0004672|MGI|na//molecu…		1	0	4	0.1	0	0.001	5.101	26	early transient up	2.16368	2.16368	9.43289e-35	558.057	1206.69	1.53308	1.53308	8.2661e-08	1010.91	1544.61	2.08453	2.08453	1.48498e-21	682.307	1420.93
A_51_P479914	CAATGTGATTTTTCAATGGTATTAGTTCAAATTGACGTGGATTCATGCCACATGGAAATC	NM_029094	PIK3CB	phosphoinositide-3-kinase, catalytic, beta polypeptide	Cytoplasm	kinase	Phosphatidylinositol 3-kinase, catalytic, beta polypeptide	biological process|embryonic cleavage|IMP|GO:0040016|MGI|11919689//molecular function|kinase activity|IEA|GO:0016301|MGI|na//cellular component|nucleus|IEA|GO:0005634|MGI|na//molecular function|phosphatidylinositol 3-kinase activity|IEA|GO:0016303|MGI|na//molecular function|transferase activity|IEA|GO:0016740|MGI|na		0	2	0	0	0.01	0	2.01	344	mid transient up	1.55314	1.55314	4.28636e-13	2027.1	3153.28	2.09562	2.09562	7.35531e-38	2590.46	5427.46	1.92216	1.92216	4.58874e-16	1896.7	3659.92
A_51_P484030	TCTCCTTGCCTCGGCCCAGTGATCATGACAGGAATGAACCCAAACTCAGAACAATAAAAT	NM_010717	LIMK1	LIM domain kinase 1	Cytoplasm	kinase	LIM-domain containing, protein kinase	molecular function|ATP binding|IEA|GO:0005524|MGI|na//cellular component|focal adhesion|IDA|GO:0005925|MGI|15023529//molecular function|kinase activity|IEA|GO:0016301|MGI|na//cellular component|nucleus|IDA|GO:0005634|MGI|15023529//biological process|protein amino acid phosphorylation|IEA|GO:0006468|MGI|na//molecular function|protein binding|IPI|GO:0005515|MGI|15023529//molecular function|protein …		0	2	0	0	0.01	0	2.01	344	mid transient up	1.89654	1.89654	1.57364e-10	1802.4	3467.14	2.31628	2.31628	8.08676e-24	2398.16	5537.98	1.62513	1.62513	4.64371e-18	1943.71	3156.73
A_51_P487157	AACCCTAGCTGCTTTGAAAATTTATGGAGACTGGCGTTTACCAGAAAAAAGTGTTTGACT	NM_175031	STK36	serine/threonine kinase 36, fused homolog (Drosophila)	Cytoplasm	kinase	Serine/threonine kinase 36 (fused homolog, Drosophila)	molecular function|ATP binding|ISS|GO:0005524|MGI|12466851//molecular function|kinase activity|IEA|GO:0016301|MGI|na//biological process|protein amino acid phosphorylation|ISS|GO:0006468|MGI|12466851//molecular function|protein kinase activity|ISS|GO:0004672|MGI|12466851//molecular function|protein serine/threonine kinase activity|ISS|GO:0004674|MGI|12466851//molecular function|protein-tyrosine k…		1	0	0	0.1	0	0	1.1	351	early transient up	2.13527	2.13527	3.06433e-08	343.471	754.704	1.42364	1.42364	2.34402e-08	691.249	986.388	0.85657	-1.16745	0.11564	648.344	557.125
A_51_P493915	GAAGACAGATACGCAGAAGGACATCAAACCTCACCTGAAACACTATCACCTGCCCACGAT	NM_011973	RAGE	renal tumor antigen	Plasma Membrane	kinase	Renal tumor antigen	molecular function|ATP binding|IEA|GO:0005524|MGI|na//molecular function|kinase activity|IEA|GO:0016301|MGI|na//biological process|protein amino acid phosphorylation|ISS|GO:0006468|MGI|12466851//molecular function|protein kinase activity|ISS|GO:0004672|MGI|12466851//molecular function|protein serine/threonine kinase activity|IEA|GO:0004674|MGI|na//molecular function|protein-tyrosine kinase activi…		1	2	0	0.1	0.01	0	3.11	149	early sustained up	2.01788	2.01788	7.83083e-34	488.202	985.809	2.23114	2.23114	2.52665e-28	745.222	1659.1	1.52209	1.52209	6.14783e-11	410.972	624.99
A_51_P495049	CCCCAGCGGATGAGTCAAGACCCCCAGGACTTCTGCATATTTAACAGTGGCCCAGTCTAC	NM_009897	CKMT1B	creatine kinase, mitochondrial 1B	Cytoplasm	kinase	Creatine kinase, mitochondrial 1, ubiquitous	molecular function|creatine kinase activity|IEA|GO:0004111|MGI|na//cellular component|extracellular space|TAS|GO:0005615|MGI|12466851//molecular function|kinase activity|IEA|GO:0016301|MGI|na//cellular component|mitochondrion|IDA|GO:0005739|MGI|14651853//cellular component|mitochondrion|IEA|GO:0005739|MGI|14651853//molecular function|transferase activity|IEA|GO:0016740|MGI|na//molecular function|…		0	2	0	0	0.01	0	2.01	344	mid transient up	1.21367	1.21367	0.35603	13.7017	16.8164	2.50606	2.50606	7.25782e-08	42.5047	107.792	1.86807	1.86807	7.10843e-08	18.6308	34.8974
A_51_P497039	CAGTCCACAGAATAGCGTGTTGTTCATTAAAGTCTCGCAGGCAAGTTGGCCTTGATTCTT	NM_007863	MPP3	membrane protein, palmitoylated 3 (MAGUK p55 subfamily member 3)	Plasma Membrane	kinase	Membrane protein, palmitoylated 3 (MAGUK p55 subfamily member 3)	molecular function|guanylate kinase activity|ISS|GO:0004385|MGI|12466851//cellular component|integral to plasma membrane|ISS|GO:0005887|MGI|12466851//biological process|intracellular signaling cascade|ISS|GO:0007242|MGI|12466851//molecular function|kinase activity|IEA|GO:0016301|MGI|na//molecular function|protein binding|IEA|GO:0005515|MGI|na//biological process|signal transduction|ISS|GO:0007165…		1	2	4	0.1	0.01	0.001	7.111	223	early persistent up	2.33037	2.33037	5.39742e-12	157.818	375.569	3.71661	3.71661	3.65979e-30	170.352	629.805	3.43073	3.43073	0	156.98	538.561
A_51_P498640	GCCATGAAGCCTGACATGTGTCCAAACCTGGTGCCAATGTGGCACCTCTGAGCCCCAAAA	NM_172134	PDXK	pyridoxal (pyridoxine, vitamin B6) kinase	Cytoplasm	kinase	Pyridoxal (pyridoxine, vitamin B6) kinase	molecular function|ATP binding|IEA|GO:0005524|MGI|na//molecular function|kinase activity|ISS|GO:0016301|MGI|12466851//molecular function|pyridoxal kinase activity|IEA|GO:0008478|MGI|12466851//molecular function|pyridoxal kinase activity|ISS|GO:0008478|MGI|12466851//biological process|pyridoxine metabolism|ISS|GO:0008614|MGI|12466851//molecular function|transferase activity|ISS|GO:0016740|MGI|1246…		1	2	0	0.1	0.01	0	3.11	149	early sustained up	2.19233	2.19233	4.9952e-24	41.0204	89.542	2.42188	2.42188	7.62211e-11	56.8965	140.807	1.5763	1.5763	0.00139	82.6737	129.446
A_51_P499918	CAGGTATGTCAAACCCAGAGGTGATTCGGGCACTAGAGCATGGGTACCGTATGCCTCGAC	NM_010407	HCK	hemopoietic cell kinase	Cytoplasm	kinase	Hemopoietic cell kinase	molecular function|ATP binding|IEA|GO:0005524|MGI|na//biological process|intracellular signaling cascade|IEA|GO:0007242|MGI|na//molecular function|kinase activity|IEA|GO:0016301|MGI|na//biological process|protein amino acid phosphorylation|IEA|GO:0006468|MGI|na//molecular function|protein kinase activity|IEA|GO:0004672|MGI|na//molecular function|protein serine/threonine kinase activity|ISS|GO:000…		0	2	4	0	0.01	0.001	6.011	466	mid sustained up	1.46462	1.46462	0.5617	3.69388	5.10569	3.28462	3.28462	1.23703e-06	12.4139	42.8144	4.5604	4.5604	3.01945e-33	26.7461	121.575
A_51_P501248	TTGCATATAGAAGACACTCCCCATTGCTCTTAGGGACCTTCCCTGGGAACCAAATTCAAA	NM_025367	SPHK1	sphingosine kinase 1	Cytoplasm	kinase	Sphingosine kinase 1	molecular function|DNA binding|ISS|GO:0003677|MGI|12393916//molecular function|calmodulin binding|ISS|GO:0005516|MGI|12393916//cellular component|cytoplasm|ISS|GO:0005737|MGI|na//molecular function|kinase activity|IEA|GO:0016301|MGI|na//cellular component|membrane fraction|ISS|GO:0005624|MGI|na//biological process|negative regulation of apoptosis|ISS|GO:0043066|MGI|na//biological process|positive…		1	0	0	0.1	0	0	1.1	351	early transient up	2.06037	2.06037	1.65088e-18	1008.58	2090.33	1.05227	1.05227	0.54847	3491.57	3679.97	0.85818	-1.16526	0.07467	3820.52	3268.4
A_51_P502535	CTACTATGGGCACAATAATGTGTCCCTATCATGTGTAGCATGCTTAATCATTTGTTTTAA	NM_031386	TEX14	testis expressed 14	Plasma Membrane	kinase	Testis expressed gene 14	molecular function|ATP binding|IEA|GO:0005524|MGI|na//molecular function|kinase activity|IEA|GO:0016301|MGI|na//biological process|protein amino acid phosphorylation|ISS|GO:0006468|MGI|12466851//molecular function|protein kinase activity|ISS|GO:0004672|MGI|12466851//molecular function|protein serine/threonine kinase activity|ISS|GO:0004674|MGI|12466851//molecular function|protein-tyrosine kinase …		0	2	0	0	0.01	0	2.01	344	mid transient up	1.27281	1.27281	0.37747	12.6364	15.1094	3.06014	3.06014	3.23009e-38	31.1623	95.3989	1.03263	1.03263	0.75302	179.454	184.832
A_51_P502859	GGAATCCATTTAGACCCTTCTGGTGAATTTCTCTGTAACTATGGGCTTTAATTAAGACAC	AK031069	DGKH	diacylglycerol kinase, eta	Cytoplasm	kinase	Diacylglycerol kinase, eta	cellular component|cytoplasm|ISS|GO:0005737|MGI|na//molecular function|diacylglycerol kinase activity|ISS|GO:0004143|MGI|na//biological process|diacylglycerol metabolism|ISS|GO:0046339|MGI|na//cellular component|endosome|ISS|GO:0005768|MGI|na//molecular function|protein homodimerization activity|ISS|GO:0042803|MGI|na		1	0	0	0.1	0	0	1.1	351	early transient up	3.09269	3.09269	0.00018	7.49366	23.5293	1.2382	1.2382	0.23485	30.4538	38.997	1.56475	1.56475	0.05666	18.6323	30.4329
A_51_P504073	AAGTATTTGGCAATGATGTCCCTCTATTCAAGGGGGGTGGGGGCGTTTTTCAAATGTATG	NM_028778	NUAK2	NUAK family, SNF1-like kinase, 2	Unknown	kinase	NUAK family, SNF1-like kinase, 2	molecular function|ATP binding|IEA|GO:0005524|MGI|na//molecular function|kinase activity|IEA|GO:0016301|MGI|na//molecular function|protein serine/threonine kinase activity|IEA|GO:0004674|MGI|na//molecular function|transferase activity|IEA|GO:0016740|MGI|na		1	2	0	0.1	0.01	0	3.11	149	early sustained up	2.48368	2.48368	0	701.963	1742.75	2.11843	2.11843	1.12028e-26	881.43	1864.53	1.51547	1.51547	1.86445e-15	791.452	1199.46
A_51_P504863	AGGGTCTCTCCAACATTTGGCTGAACTTGAAGGGCAAAGACCAAGGGGAGGTCAAGCCCC	NM_008795	PCTK3	PCTAIRE protein kinase 3	Cytoplasm	kinase	PCTAIRE-motif protein kinase 3	molecular function|ATP binding|IEA|GO:0005524|MGI|na//molecular function|kinase activity|IEA|GO:0016301|MGI|na//biological process|protein amino acid phosphorylation|IEA|GO:0006468|MGI|na//molecular function|protein kinase activity|IEA|GO:0004672|MGI|na//molecular function|protein serine/threonine kinase activity|IEA|GO:0004674|MGI|na//molecular function|protein-tyrosine kinase activity|ISS|GO:00…		0	0	4	0	0	0.001	4.001	775	late up	1.65219	1.65219	4.72329e-10	2447.96	4026.73	1.86571	1.86571	7.40401e-13	3128.49	5811.17	2.33872	2.33872	3.44334e-18	2496.4	5828.93
A_51_P519984	GTGCCAGCTATGGAATATTAAATGCGTTCTTTGGCTGCTAAGGCTTAAGATAGGGCTCCT	NM_172734	STK38L (includes EG:23012)	serine/threonine kinase 38 like	Cytoplasm	kinase	Serine/threonine kinase 38 like	molecular function|ATP binding|ISS|GO:0005524|MGI|12466851//molecular function|actin binding|IEA|GO:0003779|MGI|na//cellular component|cytoplasm|ISS|GO:0005737|MGI|15037617//molecular function|kinase activity|IEA|GO:0016301|MGI|na//molecular function|magnesium ion binding|IEA|GO:0000287|MGI|na//biological process|protein amino acid phosphorylation|ISS|GO:0006468|MGI|12466851,15037617//molecular f…		0	2	4	0	0.01	0.001	6.011	466	mid sustained up	1.81868	1.81868	2.50381e-18	1306.06	2380.41	2.14193	2.14193	9.25466e-35	1645.98	3522.93	2.05369	2.05369	5.31496e-22	1671.71	3431.71
A_52_P102773	GGAAAACATCTTGTCTCCATCTTGCTAGGAAGAACCAACCCACAAAACAACGCCATCACT	BC072628	HK1	hexokinase 1	Cytoplasm	kinase	Hexokinase 1	molecular function|ATP binding|IEA|GO:0005524|MGI|na//molecular function|catalytic activity|IEA|GO:0003824|MGI|na//cellular component|cytosol|IDA|GO:0005829|MGI|12420306//biological process|glycolysis|TAS|GO:0006096|MGI|12420306//molecular function|hexokinase activity|IDA|GO:0004396|MGI|12420306,15155459//molecular function|hexokinase activity|TAS|GO:0004396|MGI|12420306,15155459//molecular funct…		0	0	4	0	0	0.001	4.001	775	late up	1.68956	1.68956	4.71888e-13	4154.29	7047.32	1.93572	1.93572	2.58176e-23	9815.34	18957.1	2.41607	2.41607	2.47344e-33	6488.96	15649.8
A_52_P1093529	GTAGAGACATGCATGGAACCCAATACAGCAAAGAGCCTGAAGTTTAAATCTGTCAGACCC	NM_177320	PIK3R5	phosphoinositide-3-kinase, regulatory subunit 5	Nucleus	kinase	Phosphoinositide-3-kinase, regulatory subunit 5, p101	molecular function|kinase activity|IEA|GO:0016301|MGI|na		1	2	0	0.1	0.01	0	3.11	149	early sustained up	2.20548	2.20548	1.65289e-33	270.367	595.173	2.30655	2.30655	3.97574e-26	376.135	866.63	1.35081	1.35081	1.19047e-06	271.484	366.512
A_52_P1164065	CACACTAGGGGGTATACAACAGTAATATCAAAACTTCTAGAATGTTCTATAAGGAAGAAG	AK046743	DCLK1	doublecortin-like kinase 1	Cytoplasm	kinase				0	2	0	0	0.02	0	2.02	395	mid transient down	0.74566	-1.34109	0.22325	20.924	15.1602	0.19317	-5.17673	7.4259e-31	174.865	33.8755	0.55867	-1.78996	4.27213e-26	160.13	89.4637
A_52_P126266	CAGACTCCAGTTACTCATGAATATGAGACCAGGAAGAAATAAGGGTCTTTCAGGACTCTG	NM_182997	PRKAB2	protein kinase, AMP-activated, beta 2 non-catalytic subunit	Unknown	kinase	Protein kinase, AMP-activated, beta 2 non-catalytic subunit	molecular function|AMP-activated protein kinase activity|TAS|GO:0004679|MGI|10098881//biological process|fatty acid biosynthesis|ISS|GO:0006633|MGI|12466851//molecular function|kinase activity|IEA|GO:0016301|MGI|na//biological process|lipid biosynthesis|IEA|GO:0008610|MGI|na//biological process|response to stress|TAS|GO:0006950|MGI|10098881		1	0	0	0.1	0	0	1.1	351	early transient up	2.33413	2.33413	6.51009e-10	605.604	1401.47	1.51337	1.51337	4e-05	731.455	1112.32	1.26342	1.26342	0.00046	1005.38	1272.93
A_52_P186937	GAAACTCCATAGTAGAACATGGTATTGAATATTCTATCCTTGGGTTCAGAATCTGGGGTC	NM_020557	CMPK2	cytidine monophosphate (UMP-CMP) kinase 2, mitochondrial	Cytoplasm	kinase	Cytidine monophosphate (UMP-CMP) kinase 2, mitochondrial	molecular function|ATP binding|ISS|GO:0005524|MGI|12466851//biological process|dTDP biosynthesis|ISS|GO:0006233|MGI|12466851//biological process|dTTP biosynthesis|ISS|GO:0006235|MGI|12466851//molecular function|kinase activity|IEA|GO:0016301|MGI|na//biological process|nucleotide biosynthesis|IEA|GO:0009165|MGI|na//molecular function|thymidylate kinase activity|ISS|GO:0004798|MGI|12466851//molecul…		0	2	0	0	0.02	0	2.02	395	mid transient down	0.52668	-1.89868	0.17793	5.48549	2.88159	0.33417	-2.99248	0.00023	21.3731	6.90554	2.15442	2.15442	0.20762	5.32671	9.7653
A_52_P189970	AGGGGGTAGAAGTAGTTTTAACTCAACATCAGAACTTAAGATGGGCCTATACTTGACAGG	NM_009285	STC1	stanniocalcin 1	Extracellular Space	kinase	Stanniocalcin 1	molecular function|ATP binding|ISS|GO:0005524|MGI|12466851//biological process|calcium ion homeostasis|TAS|GO:0006874|MGI|11691643//cellular component|extracellular region|IEA|GO:0005576|MGI|na//cellular component|extracellular space|IDA|GO:0005615|MGI|11146507,12466851//cellular component|extracellular space|TAS|GO:0005615|MGI|11146507,12466851//molecular function|hormone activity|TAS|GO:0005179…		0	2	0	0	0.02	0	2.02	395	mid transient down	0.50058	-1.99769	0.01262	264.123	115.097	0.48724	-2.05237	3.48599e-29	449.329	219.004	0.51223	-1.95225	1.43871e-12	1004.04	514.103
A_52_P212025	GCTATAGAGATGTATAAGATGCACAATAAATCCTAGAAATATTTCATGAGGGGAAGATCC	AK012979	ROR1	receptor tyrosine kinase-like orphan receptor 1	Plasma Membrane	kinase	Transcribed locus			0	2	4	0	0.01	0.001	6.011	466	mid sustained up	1.09243	1.09243	0.17412	114.217	125.058	2.68571	2.68571	0	110.986	298.291	2.22938	2.22938	1.87652e-17	216.159	483.614
A_52_P212686	GCTTCGTGCCTGTTGGCTTCTGGCAACGGTTCATAGCACGGATGCTAATCAGCTTGGCTG	NM_146191	LRRK1	leucine-rich repeat kinase 1	Cytoplasm	kinase	Leucine-rich repeat kinase 1	molecular function|DNA binding|ISS|GO:0003677|MGI|12466851//molecular function|kinase activity|IEA|GO:0016301|MGI|na//biological process|regulation of transcription, DNA-dependent|ISS|GO:0006355|MGI|12466851//molecular function|transcription factor activity|ISS|GO:0003700|MGI|12466851		0	0	4	0	0	0.002	4.002	363	late down	0.83942	-1.1913	0.08498	44.42	37.13	0.51897	-1.92691	3.2919e-12	72.2006	37.3877	0.46255	-2.16191	4.24719e-14	101.034	46.6389
A_52_P219549	TGAAAAAGAAAAAGAAGAAAACTCAAACAGTGCCCAACACTGACGGTCCTGATCTATTGA	NM_001024624	CDKL5	cyclin-dependent kinase-like 5	Nucleus	kinase	Cyclin-dependent kinase-like 5	molecular function|ATP binding|IEA|GO:0005524|MGI|na//biological process|biological process unknown|ND|GO:0000004|MGI|na//cellular component|cellular component unknown|ND|GO:0008372|MGI|na//molecular function|kinase activity|IEA|GO:0016301|MGI|na//molecular function|protein kinase activity|IEA|GO:0004672|MGI|na//molecular function|protein serine/threonine kinase activity|IEA|GO:0004674|MGI|na//mo…		0	2	0	0	0.01	0	2.01	344	mid transient up	1.51239	1.51239	0.00133	33.6571	51.8154	2.02001	2.02001	3.48445e-20	71.0008	143.417	1.40878	1.40878	0.00468	47.1534	66.4847
A_52_P223083	CGAAAGATCCAAGGCAAACAAAACATCCAACATCACAAAGAGCTTTTCACAGTGAAACAT	BC038471	PFKP	phosphofructokinase, platelet	Cytoplasm	kinase	Phosphofructokinase, platelet	molecular function|6-phosphofructokinase activity|IDA|GO:0003872|MGI|10814514//cellular component|6-phosphofructokinase complex|ISS|GO:0005945|MGI|10814514//molecular function|ATP binding|IEA|GO:0005524|MGI|na//molecular function|catalytic activity|IEA|GO:0003824|MGI|na//cellular component|cytoplasm|IEA|GO:0005737|MGI|na//biological process|glycolysis|ISS|GO:0006096|MGI|10814514//molecular functi…		0	2	4	0	0.01	0.001	6.011	466	mid sustained up	1.98312	1.98312	7.22915e-19	124.755	248.813	2.01951	2.01951	4.02751e-08	151.581	311.359	3.08085	3.08085	1.23221e-30	171.51	529.918
A_52_P228005	CCTTTGGAATAACCAGACAACTCAGAACCTTTTACATTAGGAATGTAGAGAGAGAAAAGT	AK172246	IPMK	inositol polyphosphate multikinase	Nucleus	kinase				0	0	4	0	0	0.002	4.002	363	late down	1.06379	1.06379	0.50901	55.2087	58.3072	0.78776	-1.26942	0.00367	76.839	60.4524	0.42154	-2.37223	1.95717e-14	32.9113	13.9191
A_52_P232580	GCAAATGGAAAACGGAATAATTGAAGCCCATTCACTGATGGATATGTTTTTGTTAGACTT	NM_145508	DYRK3	dual-specificity tyrosine-(Y)-phosphorylation regulated kinase 3	Nucleus	kinase	Dual-specificity tyrosine-(Y)-phosphorylation regulated kinase 3	molecular function|ATP binding|IEA|GO:0005524|MGI|na//cellular component|cellular component unknown|ND|GO:0008372|MGI|na//molecular function|kinase activity|IEA|GO:0016301|MGI|na//biological process|peptidyl-tyrosine phosphorylation|ISS|GO:0018108|MGI|9748265//molecular function|protein serine/threonine kinase activity|IEA|GO:0004674|MGI|na//molecular function|protein-tyrosine kinase activity|ISS…		1	2	4	0.1	0.01	0.001	7.111	223	early persistent up	2.37835	2.37835	8.16826e-24	3936.24	9365.19	2.67226	2.67226	1.97459e-12	2272.26	6192.53	2.30022	2.30022	3.80951e-13	1373.82	3178.82
A_52_P246082	GCATATATGACATACAACATTAGTCAACCACAATCACCAAAATTCTCTCATAACTTGTGC	NM_021461	MKNK1	MAP kinase interacting serine/threonine kinase 1	Cytoplasm	kinase	MAP kinase-interacting serine/threonine kinase 1	molecular function|ATP binding|IEA|GO:0005524|MGI|na//molecular function|kinase activity|IEA|GO:0016301|MGI|na//biological process|protein amino acid phosphorylation|ISS|GO:0006468|MGI|12466851//molecular function|protein kinase activity|ISS|GO:0004672|MGI|12466851//molecular function|protein serine/threonine kinase activity|IEA|GO:0004674|MGI|na//molecular function|protein-tyrosine kinase activi…		1	0	0	0.1	0	0	1.1	351	early transient up	2.00496	2.00496	1.40862e-09	7827.43	16095.6	1.87683	1.87683	3.02223e-11	12108.4	23008.3	1.33655	1.33655	0.00938	15337.4	20647
A_52_P266562	AACCTTCATTTTGAGATTAAGTCTGAATGCTACATCACATTAAAGAAATGCATGGGTGTC	AK086018	CAMK2D	calcium/calmodulin-dependent protein kinase II delta	Cytoplasm	kinase				1	0	0	0.1	0	0	1.1	351	early transient up	2.81049	2.81049	1.33948e-31	39.203	109.526	1.00311	1.00311	0.98284	125.312	126.832	0.97518	-1.02545	0.68883	233.758	227.986
A_52_P268764	ATGTCAAATCTCTTGATGTTTACACATAACATCCATTCATGTCACATGCGTCAAAAGCCC	NM_001038699	FN3K	fructosamine 3 kinase	Unknown	kinase	Fructosamine 3 kinase	cellular component|cytosol|ISS|GO:0005829|MGI|11016445//biological process|fructosamine metabolism|IDA|GO:0030389|MGI|11016445//molecular function|fructosamine-3-kinase activity|IDA|GO:0030387|MGI|11016445//molecular function|kinase activity|IEA|GO:0016301|MGI|na//cellular component|soluble fraction|ISS|GO:0005625|MGI|11016445//molecular function|transferase activity|IEA|GO:0016740|MGI|na		0	2	4	0	0.01	0.001	6.011	466	mid sustained up	1.3169	1.3169	0.48838	4.95988	6.21516	2.66278	2.66278	0.00459	4.65996	12.4268	2.08877	2.08877	0.00245	6.79175	14.0937
A_52_P278489	TGGGTTGTGAGAGGTCTTTATACTTTTGTGTACAAGTGAGGTATGTTTTGTGCAGGTTTT	AK037817	TAOK3	TAO kinase 3	Cytoplasm	kinase	TAO kinase 3	molecular function|ATP binding|IEA|GO:0005524|MGI|na//molecular function|kinase activity|IEA|GO:0016301|MGI|na//molecular function|protein serine/threonine kinase activity|IEA|GO:0004674|MGI|na//molecular function|transferase activity|IEA|GO:0016740|MGI|na		1	2	0	0.1	0.01	0	3.11	149	early sustained up	5.95036	5.95036	1.74058e-38	32.7452	196.192	2.16074	2.16074	2.51051e-29	70.9125	153.126	1.85573	1.85573	4.72998e-22	55.1044	102.322
A_52_P279329	AGACGGAGATCTACAACACAGTTCTGCTTAGACACGACAACATCCTAGGCTTCATCGCCT	NM_009612	ACVRL1	activin A receptor type II-like 1	Plasma Membrane	kinase	Activin A receptor, type II-like 1	molecular function|ATP binding|IEA|GO:0005524|MGI|na//cellular component|extracellular space|TAS|GO:0005615|MGI|12466851//cellular component|integral to membrane|IEA|GO:0016021|MGI|na//molecular function|kinase activity|IEA|GO:0016301|MGI|na//cellular component|membrane|IEA|GO:0016020|MGI|na//biological process|protein amino acid phosphorylation|IEA|GO:0006468|MGI|na//molecular function|protein b…		0	0	4	0	0	0.001	4.001	775	late up	0.78748	-1.26987	0.58366	5.29506	4.31138	1.01563	1.01563	0.96499	9.3296	10.7175	3.20731	3.20731	1.33752e-22	10.7592	34.3968
A_52_P291736	GTTCCCTTACAAGAGGGGATAATGTACTGAAACCAGGCTTGACCCCACATCCCTAAACCA	NM_008923	PRKAR1B	protein kinase, cAMP-dependent, regulatory, type I, beta	Cytoplasm	kinase	Protein kinase, cAMP dependent regulatory, type I beta	molecular function|3',5'-cAMP binding|IEA|GO:0030552|MGI|na//cellular component|cAMP-dependent protein kinase complex|IEA|GO:0005952|MGI|na//molecular function|cAMP-dependent protein kinase regulator activity|ISS|GO:0008603|MGI|3375237,8032683//biological process|cell proliferation|TAS|GO:0008283|MGI|7775586//cellular component|cytoplasm|TAS|GO:0005737|MGI|1448119//molecular function|kinase activ…		0	0	4	0	0	0.001	4.001	775	late up	1.02465	1.02465	0.93172	10.4667	11.11	1.50261	1.50261	0.00144	24.1519	36.3465	2.87975	2.87975	2.7906e-30	20.2194	58.2486
A_52_P307922	CACCAAGCTTTGATGGCATTCAAAGATGTCCACAACCCATGTATCCAGGATATAAAGGCT	D88690	FLT1	fms-related tyrosine kinase 1 (vascular endothelial growth factor/vascular permeability factor receptor)	Plasma Membrane	kinase	FMS-like tyrosine kinase 1	molecular function|ATP binding|IEA|GO:0005524|MGI|na//biological process|angiogenesis|IMP|GO:0001525|MGI|14982871//biological process|cell differentiation|IEA|GO:0030154|MGI|na//biological process|cell migration|IGI|GO:0016477|MGI|15601856//biological process|development|IEA|GO:0007275|MGI|na//cellular component|extracellular space|TAS|GO:0005615|MGI|12466851//cellular component|integral to membr…		0	0	4	0	0	0.001	4.001	775	late up	1.73909	1.73909	0.01107	8.2422	14.6736	1.66382	1.66382	5e-05	60.9653	102.539	2.22087	2.22087	2.63116e-30	48.8172	108.291
A_52_P320119	TGGTTGAGTACAGGGTTCTAATCAAATAGTGATACTGACTTTAAAACGTTCAAGATTACC	AK086550	DGKI	diacylglycerol kinase, iota	Cytoplasm	kinase	Diacylglycerol kinase, iota	cellular component|cytoplasm|ISS|GO:0005737|MGI|12466851//molecular function|diacylglycerol kinase activity|ISS|GO:0004143|MGI|12466851//biological process|intracellular signaling cascade|ISS|GO:0007242|MGI|12466851//molecular function|kinase activity|ISS|GO:0016301|MGI|12466851//cellular component|nucleus|ISS|GO:0005634|MGI|12466851//biological process|protein kinase C activation|ISS|GO:0007205|…		0	0	4	0	0	0.002	4.002	363	late down	0.69607	-1.43664	0.57164	4.09925	2.81093	0.47023	-2.12662	0.16174	7.17887	3.56974	0.37349	-2.67746	2e-05	31.6388	11.4515
A_52_P323914	GAATGAGATGATCGAATCTGGATGTTTCAAGGATCTCAATGAAAATGAAGACGATTTGTC	NM_019497	GRK4	G protein-coupled receptor kinase 4	Plasma Membrane	kinase	G protein-coupled receptor kinase 4	molecular function|ATP binding|IEA|GO:0005524|MGI|na//molecular function|G-protein coupled receptor activity|IEA|GO:0004930|MGI|na//molecular function|G-protein coupled receptor kinase activity|ISS|GO:0004703|MGI|12466851//biological process|G-protein coupled receptor protein signaling pathway|IEA|GO:0007186|MGI|na//cellular component|integral to plasma membrane|IEA|GO:0005887|MGI|na//molecular f…		0	2	0	0	0.01	0	2.01	344	mid transient up	1.92545	1.92545	3e-05	18.8079	37.3001	2.58537	2.58537	1.1992e-18	70.9792	183.269	1.37332	1.37332	0.00024	77.8103	107.177
A_52_P357469	GGAGAATCATCTGCATTAGTTTTAATCTCTTAATGTCAGGAATCAGGTTGCAAAGCCGAT	NM_010237	FRK	fyn-related kinase	Nucleus	kinase	Fyn-related kinase	cellular component|extracellular space|TAS|GO:0005615|MGI|12466851//cellular component|intracellular|ISS|GO:0005622|MGI|12466851//biological process|intracellular signaling cascade|ISS|GO:0007242|MGI|12466851//molecular function|kinase activity|IEA|GO:0016301|MGI|na//biological process|negative regulation of cell proliferation|ISS|GO:0008285|MGI|12466851//molecular function|non-membrane spanning …		0	2	0	0	0.02	0	2.02	395	mid transient down	0.77786	-1.28557	0.00181	2681.87	2071.52	0.48176	-2.07572	2.92507e-15	4569.29	2205.27	0.76863	-1.30102	0.00164	4825.46	3701.79
A_52_P365011	CCAACCTCACCAATCAGCAGACACGGGAGTTTGTAGAAAAGGGGCATCGTCTGCCTTGCC	NM_010194	FES	feline sarcoma oncogene	Cytoplasm	kinase	Feline sarcoma oncogene	molecular function|ATP binding|IEA|GO:0005524|MGI|na//biological process|cellular physiological process|IEA|GO:0050875|MGI|na//cellular component|intracellular|IEA|GO:0005622|MGI|na//biological process|intracellular signaling cascade|IEA|GO:0007242|MGI|na//molecular function|kinase activity|IEA|GO:0016301|MGI|na//biological process|protein amino acid phosphorylation|IEA|GO:0006468|MGI|na//molecul…		0	2	0	0	0.02	0	2.02	395	mid transient down	0.65786	-1.52008	1.15327e-07	297.962	196.841	0.39554	-2.52821	1.7187e-25	779.393	306.43	0.51656	-1.9359	2.83707e-21	660.125	340.558
A_52_P375831	GAGAATGAAAATTTTGGCTACTGAAAAGGGGAATATACACTGAATGTATTACAGATTGGG	AK020107	AGK	acylglycerol kinase	Cytoplasm	kinase	Acylglycerol kinase	molecular function|ceramide kinase activity|IDA|GO:0001729|MGI|15252046//molecular function|kinase activity|IEA|GO:0016301|MGI|na//molecular function|lipid kinase activity|IDA|GO:0001727|MGI|15252046//biological process|lipid phosphorylation|IDA|GO:0046834|MGI|15252046//cellular component|membrane|IDA|GO:0016020|MGI|15252046		1	0	0	0.2	0	0	1.2	245	early transient down	0.33557	-2.97999	0.00432	11.0804	3.82865	0.48191	-2.07509	0.13263	9.11295	5.35661	0.57719	-1.73253	0.16812	6.75332	4.02045
A_52_P384822	CTTCGAGAGGACTTGAATAAGAAACAGACACAGAAGGACTTGGAGTGTGCTCTGCTGTTA	AK129235	TAOK2 (includes EG:381921)	TAO kinase 2	Cytoplasm	kinase	TAO kinase 2	molecular function|ATP binding|IEA|GO:0005524|MGI|na//molecular function|kinase activity|IEA|GO:0016301|MGI|na//molecular function|protein serine/threonine kinase activity|IEA|GO:0004674|MGI|na//molecular function|transferase activity|IEA|GO:0016740|MGI|na		0	0	4	0	0	0.001	4.001	775	late up	0.83227	-1.20153	0.0333	54.7302	45.1388	0.99783	-1.00217	0.98542	58.7814	58.4719	2.02298	2.02298	6.70282e-13	51.0329	103.249
A_52_P432949	GTTGCAGATACACACTCATTACAAGCCAATTCGCAAAGGTTCCAAGACTCCTATTTTGGG	BC036180	ERBB3	v-erb-b2 erythroblastic leukemia viral oncogene homolog 3 (avian)	Plasma Membrane	kinase	V-erb-b2 erythroblastic leukemia viral oncogene homolog 3 (avian)	molecular function|ATP binding|IEA|GO:0005524|MGI|na//cellular component|apical plasma membrane|IDA|GO:0016324|MGI|15306553//biological process|cellular physiological process|IEA|GO:0050875|MGI|na//biological process|heart development|IMP|GO:0007507|MGI|9362461//cellular component|integral to membrane|IEA|GO:0016021|MGI|na//cellular component|intracellular|IEA|GO:0005622|MGI|na//molecular functio…		1	2	4	0.1	0.01	0.001	7.111	223	early persistent up	5.39799	5.39799	0	784.042	4277.52	6.17387	6.17387	0	2142.14	13184	7.35108	7.35108	0	1258.76	9241.12
A_52_P435042	TGAGTATCACTACGTGTCAAGGGAAACATTTGAAAGCCTCATGTACGGACACAAGATGCT	NM_145143	MPP4	membrane protein, palmitoylated 4 (MAGUK p55 subfamily member 4)	Cytoplasm	kinase	Membrane protein, palmitoylated 4 (MAGUK p55 subfamily member 4)	biological process|biological process unknown|ND|GO:0000004|MGI|na//cellular component|cellular component unknown|ND|GO:0008372|MGI|na//molecular function|molecular function unknown|ND|GO:0005554|MGI|na		0	2	4	0	0.01	0.002	6.012	1	other	0.74726	-1.33823	0.63251	4.02807	3.01599	3.6194	3.6194	3.89828e-07	7.85812	29.6248	0.26408	-3.78679	0	75.4875	19.9313
A_52_P449199	TTGTTTTCTATTTATTGTACCAAAGACAGTGGTGGTCCGGTAGAGGGGAGATTCCCCCTT	NM_001037957	DYRK1B	dual-specificity tyrosine-(Y)-phosphorylation regulated kinase 1B	Nucleus	kinase	Dual-specificity tyrosine-(Y)-phosphorylation regulated kinase 1b	molecular function|ATP binding|IEA|GO:0005524|MGI|na//molecular function|kinase activity|IEA|GO:0016301|MGI|na//cellular component|nucleus|IEA|GO:0005634|MGI|na//biological process|protein amino acid phosphorylation|IEA|GO:0006468|MGI|na//molecular function|protein kinase activity|IEA|GO:0004672|MGI|na//molecular function|protein serine/threonine kinase activity|IEA|GO:0004674|MGI|na//molecular f…		1	2	0	0.2	0.02	0	3.22	198	early sustained down	0.33318	-3.00142	8.40779e-45	190.884	63.4816	0.47843	-2.09016	2.24957e-18	299.401	142.418	0.74703	-1.33863	0.00093	185.753	139.211
A_52_P462217	CCTTCCCTATATAGTCAACATTTATTTTAAGGTCTAAAAACATTAAGACTAATTAAAGCA	AK083248	ABL1	c-abl oncogene 1, receptor tyrosine kinase	Nucleus	kinase	C-abl oncogene 1, receptor tyrosine kinase	molecular function|ATP binding|IEA|GO:0005524|MGI|na//cellular component|cytoplasm|TAS|GO:0005737|MGI|11809706//biological process|intracellular signaling cascade|IEA|GO:0007242|MGI|na//molecular function|kinase activity|IDA|GO:0016301|MGI|12379650//cellular component|nucleus|TAS|GO:0005634|MGI|11809706//biological process|peptidyl-tyrosine phosphorylation|IDA|GO:0018108|MGI|12379650//biological …		0	2	0	0	0.02	0	2.02	395	mid transient down	0.52103	-1.91929	0.00451	22.4754	12.057	0.35664	-2.80395	7.46402e-16	41.8667	14.9824	0.52878	-1.89116	0.02669	23.109	11.9147
A_52_P543869	TCTCACCTGTCAGCTTGATAGCCCTGTCAGTTGAAGAGAACAGCTATAGCATGGTCTCCA	NM_029031	SHPK	sedoheptulokinase	Cytoplasm	kinase	Sedoheptulokinase	biological process|carbohydrate metabolism|IEA|GO:0005975|MGI|na//molecular function|kinase activity|IEA|GO:0016301|MGI|na//molecular function|transferase activity|IEA|GO:0016740|MGI|na		1	0	0	0.1	0	0	1.1	351	early transient up	2.31628	2.31628	1.52741e-15	99.3983	233.347	1.78776	1.78776	5.67157e-11	182.318	324.904	1.1429	1.1429	0.02664	257.36	293.769
A_52_P57057	GCTAAGGCACAATTATGTAAATATGCCTGCAATATAGTATGAGTTATGTAGGTACATGTG	AK052373	MAP4K5	mitogen-activated protein kinase kinase kinase kinase 5	Cytoplasm	kinase				0	0	4	0	0	0.002	4.002	363	late down	0.88984	-1.12379	0.21217	50.1336	44.0702	0.52582	-1.90178	0.00763	94.2629	47.5813	0.45162	-2.21423	4.97071e-10	112.508	50.4391
A_52_P573174	AAAGTTTCACTTCGAGAAATAATGTCAGAAGAAATTGCCTTACAGGAGAAACATGACTTG	NM_001024917	N4BP2	NEDD4 binding protein 2	Cytoplasm	kinase	NEDD4 binding protein 2	molecular function|2',3'-cyclic-nucleotide 3'-phosphodiesterase activity|IEA|GO:0004113|MGI|na//molecular function|ATP binding|ISS|GO:0005524|MGI|na//biological process|biological process unknown|ND|GO:0000004|MGI|na//cellular component|cellular component unknown|ND|GO:0008372|MGI|na//molecular function|endonuclease activity|ISS|GO:0004519|MGI|na//molecular function|polynucleotide 5'-hydroxyl-kin…		1	2	4	0.2	0.02	0.002	7.222	154	early persistent down	0.46111	-2.1687	1.63564e-20	337.947	156.42	0.32227	-3.10295	3.85824e-10	607.939	190.212	0.34898	-2.86549	1.99174e-30	610.711	212.1
A_52_P575217	TGTTGCTGAGGAAAAGCCCCATGTGAAACCTTATTTCTCTAAGACCATCCGTGATCTGGA	NM_139300	MYLK	myosin light chain kinase	Cytoplasm	kinase	Myosin, light polypeptide kinase	molecular function|ATP binding|IEA|GO:0005524|MGI|na//molecular function|calmodulin binding|IEA|GO:0005516|MGI|na//cellular component|cytoskeleton|IEA|GO:0005856|MGI|na//biological process|cytoskeleton organization and biogenesis|IEA|GO:0007010|MGI|na//molecular function|kinase activity|IEA|GO:0016301|MGI|na//molecular function|protein serine/threonine kinase activity|IEA|GO:0004674|MGI|na//molec…		0	0	4	0	0	0.002	4.002	363	late down	1.09209	1.09209	0.40355	727.818	783.206	0.64799	-1.54324	1.43014e-13	1965.49	1275.41	0.49237	-2.03099	7.15746e-14	4796.59	2354.28
A_52_P593680	AGGGACCAATGTTATGGATGTCCACCTCCTGATTCTTCATCCTCAGTGATGGTGTCGCTC	NM_174846	GLYCTK	glycerate kinase	Cytoplasm	kinase	Glycerate kinase	cellular component|extracellular space|TAS|GO:0005615|MGI|12466851		1	2	0	0.2	0.02	0	3.22	198	early sustained down	0.42956	-2.32795	0.0012	16.9664	7.12652	0.45989	-2.17444	0.00062	25.5983	12.1744	0.94315	-1.06027	0.7308	26.5566	25.4364
A_52_P60074	CGGGCAGACCCCAACCTGCTCTCAGCTTGTGCCTTGTAAATAAAAACACAGGTTGGAGGC	NM_001081044	MYLK2	myosin light chain kinase 2	Cytoplasm	kinase	Myosin, light polypeptide kinase 2, skeletal muscle	molecular function|ATP binding|ISS|GO:0005524|MGI|12466851//molecular function|calmodulin binding|ISS|GO:0005516|MGI|12466851//molecular function|kinase activity|IEA|GO:0016301|MGI|na//molecular function|myosin-light-chain kinase activity|ISS|GO:0004687|MGI|12466851//biological process|protein amino acid phosphorylation|ISS|GO:0006468|MGI|12466851//molecular function|protein kinase activity|ISS|G…		0	2	0	0	0.01	0	2.01	344	mid transient up	1.12081	1.12081	0.43126	22.8362	25.8071	2.21374	2.21374	3.26008e-08	27.9371	61.5685	1.52026	1.52026	0.00063	46.8297	71.6141
A_52_P612813	TCTTCATCCTATTCTCACAATGCCGCATGCTTAAATCGTAATAGAAGTCATCTTCTATGC	AK213976	MAP2K7	mitogen-activated protein kinase kinase 7	Cytoplasm	kinase	Mitogen-activated protein kinase kinase 7	molecular function|ATP binding|IEA|GO:0005524|MGI|na//molecular function|kinase activity|IEA|GO:0016301|MGI|na//molecular function|protein binding|IPI|GO:0005515|MGI|11959861,11959862//molecular function|protein serine/threonine kinase activity|IEA|GO:0004674|MGI|na//molecular function|transferase activity|IEA|GO:0016740|MGI|na		1	2	0	0.2	0.02	0	3.22	198	early sustained down	0.32777	-3.0509	0	1006.03	329.424	0.48627	-2.05647	2.60773e-15	1201.11	580.224	0.64182	-1.55807	2.55277e-14	1082.21	693.895
A_52_P61903	AAACCATTGCATTGCATTGAGATCTTGTAACCTGTTCTGTAATGTATTTTGACATTGCTG	AK014174	CHKA	choline kinase alpha	Cytoplasm	kinase				1	0	0	0.1	0	0	1.1	351	early transient up	2.70391	2.70391	7.10697e-15	776.154	2053.84	1.50162	1.50162	0.05652	1071.47	1724.14	1.20439	1.20439	0.01091	1274.36	1541.06
A_52_P619138	GGGCCACATTTATATTATGTTGATCCTGTCAACAAGGTCTTGAAAGGTGAAATCCCATGG	NM_011062	PDPK1	3-phosphoinositide dependent protein kinase-1	Cytoplasm	kinase	3-phosphoinositide dependent protein kinase-1	molecular function|3-phosphoinositide-dependent protein kinase activity|IDA|GO:0004676|MGI|10075713//molecular function|ATP binding|IEA|GO:0005524|MGI|na//cellular component|cytoplasm|IDA|GO:0005737|MGI|12783890//cellular component|cytoplasmic membrane-bound vesicle|IDA|GO:0016023|MGI|12783890//biological process|hyperosmotic response|IDA|GO:0006972|MGI|12783890//molecular function|kinase activit…		1	0	0	0.1	0	0	1.1	351	early transient up	2.44406	2.44406	1.45603e-15	1543.21	3707.18	1.63039	1.63039	0.00015	2686.84	4521.98	1.4664	1.4664	4.89197e-06	2877.87	4214.73
A_52_P65268	ATAGAGGAAGTAGTAAGCTCACTAGGATTAGAATCATCGTTTTTAACCCCTTTCAAATTC	NM_001001297	THNSL1	threonine synthase-like 1 (S. cerevisiae)	Unknown	kinase	Threonine synthase-like 1 (bacterial)	molecular function|ATP binding|IEA|GO:0005524|MGI|na//biological process|amino acid biosynthesis|IEA|GO:0008652|MGI|na//molecular function|catalytic activity|IEA|GO:0003824|MGI|na//biological process|metabolism|IEA|GO:0008152|MGI|na//molecular function|shikimate kinase activity|IEA|GO:0004765|MGI|na//biological process|threonine biosynthesis|IEA|GO:0009088|MGI|na//molecular function|threonine syn…		0	2	4	0	0.01	0.001	6.011	466	mid sustained up	1.97843	1.97843	4.34113e-09	607.85	1221.7	2.22801	2.22801	6.67018e-43	998.005	2222.98	2.11803	2.11803	9.02419e-20	918.254	1948.2
A_52_P665404	GTCCATTAGCCATGTAAGCAATTCAAGATACACACAGAGTTTATGTCAATGGTTCTGTAC	AK017819	TRMT2A	TRM2 tRNA methyltransferase 2 homolog A (S. cerevisiae)	Unknown	kinase				0	0	4	0	0	0.002	4.002	363	late down	0.61173	-1.6347	4.86071e-11	131.864	80.4594	0.90933	-1.09972	0.46025	106.683	96.972	0.48023	-2.08234	1.95184e-16	110.226	52.8545
A_52_P679536	CACATTAAACAAAGCATTTCTTATTTAGAATATTGCAAAATGTCATTATGTTACAGCATG	AK044466	CDC42BPA	CDC42 binding protein kinase alpha (DMPK-like)	Cytoplasm	kinase				1	0	0	0.1	0	0	1.1	351	early transient up	2.51897	2.51897	0.0019	11.6184	30.8453	0.88266	-1.13294	0.79258	25.7945	20.4738	0.75904	-1.31745	0.0195	54.8674	41.6649
A_52_P70787	CTGTGGGAATGTGTCAGACATTTCTTAAAATGTGTAGGTGATAGCAATGAATATTTGCCT	NM_054054	BRDT	bromodomain, testis-specific	Nucleus	kinase	Bromodomain, testis-specific	biological process|chromatin remodeling|IDA|GO:0006338|MGI|12861021//molecular function|histone binding|IDA|GO:0042393|MGI|12861021//cellular component|nucleus|IDA|GO:0005634|MGI|12861021		1	2	4	0.1	0.01	0.001	7.111	223	early persistent up	2.05206	2.05206	3.95957e-11	218.283	453.668	2.0829	2.0829	1.20447e-12	523.941	1102.68	2.15013	2.15013	1.43002e-21	396.238	853.592
A_52_P836852	TAGGAAACATAGCTTTGGAAACCTATGTGAACATTCTGGAAATGTCTTTTATAATCGTGC	NM_001122754	TXK	TXK tyrosine kinase	Cytoplasm	kinase	TXK tyrosine kinase	molecular function|ATP binding|IEA|GO:0005524|MGI|na//biological process|intracellular signaling cascade|IEA|GO:0007242|MGI|na//molecular function|kinase activity|IEA|GO:0016301|MGI|na//biological process|protein amino acid phosphorylation|IEA|GO:0006468|MGI|na//molecular function|protein kinase activity|IEA|GO:0004672|MGI|na//molecular function|protein serine/threonine kinase activity|ISS|GO:000…		0	2	0	0	0.01	0	2.01	344	mid transient up	1.57451	1.57451	3.16285e-12	113.43	178.2	2.53418	2.53418	0	129.744	328.736	1.50514	1.50514	2e-05	69.3423	104.967
A_52_P88695	ACCAGCAACGCAACAAGGAACACTGAAAAAATGCCTCATTCTAATAAAGTGACTTTCTCC	NM_016811	DGKA	diacylglycerol kinase, alpha 80kDa	Cytoplasm	kinase	Diacylglycerol kinase, alpha	molecular function|calcium ion binding|IEA|GO:0005509|MGI|na//cellular component|cytosol|IDA|GO:0005829|MGI|12832407//molecular function|diacylglycerol binding|IEA|GO:0019992|MGI|na//molecular function|diacylglycerol kinase activity|IDA|GO:0004143|MGI|12832407//biological process|intracellular signaling cascade|IEA|GO:0007242|MGI|na//molecular function|kinase activity|IEA|GO:0016301|MGI|na//molec…		1	2	4	0.1	0.01	0.001	7.111	223	early persistent up	2.02394	2.02394	5.04486e-26	2632.7	5351.03	2.3242	2.3242	0	5436.97	12634.5	2.29267	2.29267	1.77778e-26	4918.3	11253.7
A_52_P89049	ACACTTCAGTCTGTAAATATTCTTCCTCACTGAAACCTGTGCTTCAGAAACCATTTCTCG	NM_011807	DLG2	discs, large homolog 2 (Drosophila)	Plasma Membrane	kinase	Discs, large homolog 2 (Drosophila)	biological process|perception of pain|IMP|GO:0019233|MGI|12890763//cellular component|postsynaptic membrane|IDA|GO:0045211|MGI|12890763//molecular function|protein binding|IPI|GO:0005515|MGI|12890763//biological process|synaptic transmission|IMP|GO:0007268|MGI|12890763		0	2	0	0	0.02	0	2.02	395	mid transient down	1.51968	1.51968	0.48866	4.42697	6.22782	0.46146	-2.16704	3e-05	24.8696	11.545	1.02922	1.02922	0.78354	33.2616	34.3669
